# Supplementary material for: Exploring the m5C epitranscriptome of mRNAs in breast cancer cells through genome engineering and long-read sequencing approaches
Source: Funct Integr Genomics. 2025 Jun 25;25(1):136. doi: 10.1007/s10142-025-01648-4 (PMC12187793; doi:10.1007/s10142-025-01648-4)
Supplement: Supplementary file 4 — Supplementary Material 4 [file 10142_2025_1648_MOESM4_ESM.xlsx]

## Sheet: BT-20
Supplementary Table S3. Detailed list of the highly confident m5C sites that were detected with direct RNA sequencing on breast cancer cell lines as well as on non-cancerous MCF-10A cells.
Gene	Chromosome	Start coordinate	End coordinate	Strand	Transcript_id	Transcript_position	Genomic Coordinate	Region	kmer	Reads	Stoichiometry	Probability
ACADVL	NC_000017.11	7219938	7225266	+	NM_000018.4	1935	7225017	CDS	AGAGCTCTA	43	1	0.999984
COL1A2	NC_000007.14	94394895	94431227	+	NM_000089.4	2718	94424351	CDS	CACTCCAGG	12	0.909091	0.999983
DLD	NC_000007.14	107891183	107921198	+	NM_000108.5	1700	107919361	3' UTR	AGGACTGAA	47	0.976744	0.999967
TOR1A	NC_000009.12	129812942	129824136	-	NM_000113.3	1429	129813593	3' UTR	GAGACTGCT	40	0.921053	0.999983
TOR1A	NC_000009.12	129812942	129824136	-	NM_000113.3	1498	129813524	3' UTR	TAGACTGTG	24	1	0.999915
TOR1A	NC_000009.12	129812942	129824136	-	NM_000113.3	641	129818775	CDS	GTCTCCTAC	49	0.837209	0.999954
FH	NC_000001.11	241497603	241519755	-	NM_000143.4	990	241504193	CDS	ATGACGCTC	91	0.925	0.999994
FTL	NC_000019.10	48965309	48966879	+	NM_000146.4	792	48966800	3' UTR	AAGCCTCTC	10435	0.0317032	0.999985
GBE1	NC_000003.12	81489703	81761645	-	NM_000158.4	694	81648981	CDS	CATTCCAGA	37	0.909091	0.999913
GSN	NC_000009.12	121299831	121332842	+	NM_000177.5	1254	121318759	CDS	TTGTCCTAC	84	0.84507	0.999943
GSS	NC_000020.11	34928432	34955806	-	NM_000178.4	499	34942568	CDS	GCTCCCCAG	30	0.695652	0.999929
HADHA	NC_000002.12	26190635	26244632	-	NM_000182.5	2310	26191268	CDS	CTAACAAGA	100	0.979381	0.999912
HADHB	NC_000002.12	26244939	26290465	+	NM_000183.3	174	26263384	CDS	CTGTCCAGA	43	0.891892	0.999932
HMGCL	NC_000001.11	23801885	23825429	-	NM_000191.3	867	23804423	CDS	CATGCTAGA	15	1	0.999996
PLOD1	NC_000001.11	11934717	11975537	+	NM_000302.4	2576	11975137	3' UTR	GAGACTTGA	77	0.884058	1
CTSA	NC_000020.11	45891335	45898820	+	NM_000308.4	753	45894003	CDS	CTCTCCAGA	45	0.97619	0.999996
CTSA	NC_000020.11	45891335	45898820	+	NM_000308.4	754	45894004	CDS	TCTCCAGAC	45	0.976744	0.999989
UMPS	NC_000003.12	124730452	124749273	+	NM_000373.4	1452	124744073	CDS	TAGACTTGG	39	0.794118	0.999996
UMPS	NC_000003.12	124730452	124749273	+	NM_000373.4	1518	124744139	3' UTR	GGTCCTCCT	27	0.416667	0.999978
BLMH	NC_000017.11	30248203	30291944	-	NM_000386.4	740	30285418	CDS	AAATCTCGG	17	0.941176	0.999924
BLMH	NC_000017.11	30248203	30291944	-	NM_000386.4	959	30272867	CDS	AGCACAAGT	19	0.777778	0.999925
CYB5R3	NC_000022.11	42617840	42649392	-	NM_000398.7	1469	42619287	3' UTR	GAGACATTG	47	0.552632	0.999912
G6PD	NC_000023.11	154531390	154547018	-	NM_000402.4	1983	154531803	3' UTR	CCATCCTGG	19	0.764706	0.999961
NEU1	NC_000006.12	31857659	31862821	-	NM_000434.4	1138	31859874	CDS	ATGGCCAGG	19	0.8125	0.999922
HEXA	NC_000015.10	72340924	72376014	-	NM_000520.6	1578	72344131	CDS	GTGTCCAGG	29	0.708333	0.999959
PCCB	NC_000003.12	136250340	136330169	+	NM_000532.5	1716	136330086	3' UTR	CATTCCTGC	31	0.724138	0.999942
GSTM1	NC_000001.11	109687817	109693745	+	NM_000561.4	1154	109693735	3' UTR	AAAGCCTCA	32	0.75	0.999986
GSTM1	NC_000001.11	109687817	109693745	+	NM_000561.4	1155	109693736	3' UTR	AAGCCTCAA	28	0.740741	0.999992
CRAT	NC_000009.12	129094794	129110793	-	NM_000755.5	2701	129094861	3' UTR	GGTTCCTGC	13	1	0.999991
CRAT	NC_000009.12	129094794	129110793	-	NM_000755.5	2702	129094860	3' UTR	GTTCCTGCC	15	1	0.999978
DHFR	NC_000005.10	80626226	80654983	-	NM_000791.4	3165	80626980	3' UTR	AGTTCCAGA	13	0.916667	0.999986
GART	NC_000021.9	33503933	33542117	-	NM_000819.5	1354	33524807	CDS	AAGACGTCG	16	0.9375	0.999991
LTA4H	NC_000012.12	96000753	96035587	-	NM_000895.3	1535	96006377	CDS	ATGCCACAG	48	0.771429	0.999926
P4HB	NC_000017.11	81843166	81860535	-	NM_000918.4	2050	81843553	3' UTR	CGGACTGGA	254	0.962343	0.999917
PPIB	NC_000015.10	64155817	64163022	-	NM_000942.5	824	64155886	3' UTR	TGGACTCAC	298	0.925926	0.999983
RPL13	NC_000016.10	89560682	89564542	+	NM_000977.4	120	89561028	CDS	TGGCCACGT	6863	0.0224406	1
RPL13	NC_000016.10	89560682	89564542	+	NM_000977.4	692	89563047	3' UTR	AGCCCTCCT	5735	0.0330667	0.999993
RPL19	NC_000017.11	39200283	39204732	+	NM_000981.4	414	39203105	CDS	TCGCCACAT	3407	0.048243	1
RPL19	NC_000017.11	39200283	39204732	+	NM_000981.4	683	39204678	3' UTR	TGGCCTCTG	2547	0.0912409	0.999997
RPL21	NC_000013.11	27251558	27256568	+	NM_000982.4	550	27256552	3' UTR	AGGACCTCT	1185	0.056701	0.999931
RPL22	NC_000001.11	6185020	6199595	-	NM_000983.4	1568	6185513	3' UTR	CAGTCCTAC	57	0.808511	0.999907
RPL22	NC_000001.11	6185020	6199595	-	NM_000983.4	414	6186667	3' UTR	ATTTCATTT	2683	0.0678101	0.999989
RPL27A	NC_000011.10	8682792	8689872	+	NM_000990.5	473	8685810	3' UTR	AAGCCACAT	3751	0.0649351	1
RPL29	NC_000003.12	51993522	51995895	-	NM_000992.3	611	51993665	3' UTR	GGGTCCTCC	2325	0.0505447	0.999958
RPL29	NC_000003.12	51993522	51995895	-	NM_000992.3	612	51993664	3' UTR	GGTCCTCCT	2463	0.0426055	0.999913
RPL37A	NC_000002.12	216498844	216504086	+	NM_000998.5	764	216501858	3' UTR	ATTACAGGC	12	1	0.999919
RPL39	NC_000023.11	119786504	119791630	-	NM_001000.4	319	119786575	3' UTR	TTTTCCTCT	5636	0.0342753	1
RPL39	NC_000023.11	119786504	119791630	-	NM_001000.4	320	119786574	3' UTR	TTTCCTCTC	5926	0.0494126	1
PRKCSH	NC_000019.10	11435635	11450968	+	NM_001001329.3	1894	11450796	3' UTR	CATTCCCAG	34	0.875	0.999968
PRKCSH	NC_000019.10	11435635	11450968	+	NM_001001329.3	2034	11450936	3' UTR	GTGACCTCA	30	0.62069	0.99999
PRKCSH	NC_000019.10	11435635	11450968	+	NM_001001329.3	2035	11450937	3' UTR	TGACCTCAA	28	0.62963	0.999985
PRKCSH	NC_000019.10	11435635	11450968	+	NM_001001329.3	2037	11450939	3' UTR	ACCTCAATA	27	0.518519	0.999991
CD44	NC_000011.10	35139171	35232402	+	NM_001001391.2	1284	35229398	3' UTR	GGGACACTT	149	0.979452	1
CD44	NC_000011.10	35139171	35232402	+	NM_001001391.2	1591	35229705	3' UTR	GGGCCTGGT	83	0.789474	0.999978
TSR3	NC_000016.10	1349240	1351878	-	NM_001001410.3	606	1350229	CDS	CTTTCCAGA	44	0.888889	0.999973
TIMM50	NC_000019.10	39480838	39493779	+	NM_001001563.5	421	39485720	CDS	TTCTCCCAG	53	0.891304	0.999952
TIMM50	NC_000019.10	39480838	39493779	+	NM_001001563.5	422	39485721	CDS	TCTCCCAGA	48	0.976744	0.999996
TIMM50	NC_000019.10	39480838	39493779	+	NM_001001563.5	423	39485722	CDS	CTCCCAGAC	47	0.952381	0.999993
PIM3	NC_000022.11	49960772	49964072	+	NM_001001852.4	1326	49963296	3' UTR	GGGACTTGG	60	0.947368	0.999981
ANAPC11	NC_000017.11	81891713	81900533	+	NM_001002246.2	144	81893574	5'UTR	TTGGCCAGG	48	0.767442	0.99991
RPLP1	NC_000015.10	69452818	69456205	+	NM_001003.3	166	69452983	CDS	TACTCGGCC	6975	0.979729	0.999949
RPLP1	NC_000015.10	69452818	69456205	+	NM_001003.3	465	69455496	CDS	TGGTCTTTT	5796	0.0791834	1
RPLP1	NC_000015.10	69452818	69456205	+	NM_001003.3	478	69455509	3' UTR	TAAACCTCT	4989	0.0433272	1
RPLP1	NC_000015.10	69452818	69456205	+	NM_001003.3	479	69455510	3' UTR	AAACCTCTT	5030	0.0694834	1
SMAD2	NC_000018.10	47808957	47930872	-	NM_001003652.4	1560	47841797	3' UTR	AAGACTTAA	13	0.923077	0.999923
SMAD2	NC_000018.10	47808957	47930872	-	NM_001003652.4	1609	47841748	3' UTR	TGGACTGTT	10	1	0.999951
PRR13	NC_000012.12	53441734	53446638	+	NM_001005354.3	508	53446191	3' UTR	CCTGCTGTT	39	1	0.999971
DNM2	NC_000019.10	10718079	10831903	+	NM_001005362.3	2627	10830310	CDS	TCTTCCCAG	8	1	0.999982
ACTR2	NC_000002.12	65227831	65271253	+	NM_001005386.3	2568	65270023	3' UTR	CTTTCCTGC	30	0.88	0.999932
GBA1	NC_000001.11	155234452	155244627	-	NM_001005741.3	1103	155237427	CDS	AGGTCCTAC	9	0.875	0.999971
GBA1	NC_000001.11	155234452	155244627	-	NM_001005741.3	401	155239982	CDS	CTTTCCTGC	12	1	0.999993
RPS6KA4	NC_000011.10	64359162	64372215	+	NM_001006944.2	2490	64371595	3' UTR	CTCTCCTAC	8	0.875	0.999907
SMARCB1	NC_000022.11	23786966	23838009	+	NM_001007468.3	917	23816881	CDS	GAGTCCTAC	60	0.945455	0.999999
F8A3	NC_000023.11	155456914	155458620	-	NM_001007524.2	1547	155457074	3' UTR	TCATCCTGC	8	1	0.999985
PPP1CA	NC_000011.10	67398183	67401858	-	NM_001008709.2	988	67398725	CDS	CTTTCCAGA	32	0.962963	0.999978
C6orf226	NC_000006.12	42890265	42890821	-	NM_001008739.2	447	42890375	3' UTR	TAGACTTGC	35	0.741935	0.999979
RPS5	NC_000019.10	58387269	58394804	+	NM_001009.4	734	58394797	3' UTR	CAGTCCCAG	326	0.928814	0.999987
PHF19	NC_000009.12	120869575	120877188	-	NM_001009936.3	596	120869827	CDS	CCTCCCCAG	168	0.52795	0.999928
RAP1B	NC_000012.12	68610899	68671901	+	NM_001010942.3	831	68659354	3' UTR	TGGACTTTC	32	0.8125	0.999998
ZYX	NC_000007.14	143381345	143391111	+	NM_001010972.2	2220	143391106	3' UTR	TTTTCCAGA	12	0.818182	0.99991
ZYX	NC_000007.14	143381345	143391111	+	NM_001010972.2	797	143383019	CDS	AGTCCCAGA	18	1	0.999995
ZYX	NC_000007.14	143381345	143391111	+	NM_001010972.2	798	143383020	CDS	GTCCCAGAC	18	0.941176	0.999981
C1GALT1C1	NC_000023.11	120625674	120630054	-	NM_001011551.3	984	120626326	CDS	TGGACTGAC	22	0.954545	0.999991
PCGF6	NC_000010.11	103302796	103351140	-	NM_001011663.2	1317	103303715	3' UTR	GAGACTGTA	20	0.684211	0.999964
SLC3A2	NC_000011.10	62856109	62888860	+	NM_001012662.3	2098	62888734	3' UTR	CCTTCCCAG	25	0.88	0.999958
AKT1	NC_000014.9	104769349	104795748	-	NM_001014431.2	995	104773963	CDS	CTTTCCAGA	29	0.928571	0.999985
DBNL	NC_000007.14	44044702	44069456	+	NM_001014436.3	1111	44060075	CDS	TGAGCACAT	24	0.85	0.999978
RPS10	NC_000006.12	34417454	34426069	-	NM_001014.5	275	34424754	CDS	ATCTCCGTG	4763	0.0672743	1
RPS10	NC_000006.12	34417454	34426069	-	NM_001014.5	276	34424753	CDS	TCTCCGTGA	4516	0.0815331	1
RPS10	NC_000006.12	34417454	34426069	-	NM_001014.5	526	34417516	CDS	CAGCCACCT	4056	0.0993742	1
RPS11	NC_000019.10	49496434	49499708	+	NM_001015.5	446	49499581	CDS	TCAACGTGC	3335	0.0994087	0.999964
MAEA	NC_000004.12	1289891	1340137	+	NM_001017405.3	1489	1339444	3' UTR	AAGACTGAC	26	1	0.999949
MAEA	NC_000004.12	1289891	1340137	+	NM_001017405.3	1804	1339759	3' UTR	GGGACTGTG	26	1	0.99998
YDJC	NC_000022.11	21628089	21630022	-	NM_001017964.2	977	21628421	CDS	TACTCTGAC	23	0.888889	0.999933
SORBS3	NC_000008.11	22565729	22575788	+	NM_001018003.3	1379	22574897	3' UTR	TGGACTGAT	13	1	0.999984
SORBS3	NC_000008.11	22565729	22575788	+	NM_001018003.3	1483	22575001	3' UTR	ATTTCCAGG	16	0.875	0.999988
SORBS3	NC_000008.11	22565729	22575788	+	NM_001018003.3	1484	22575002	3' UTR	TTTCCAGGC	16	0.928571	0.99995
CMC4	NC_000023.11	155061622	155071136	-	NM_001018024.3	225	155070912	5'UTR	AAGTCACAG	33	0.9375	0.999978
CMC4	NC_000023.11	155061622	155071136	-	NM_001018024.3	227	155070910	5'UTR	GTCACAGCC	32	0.9375	0.999998
SERBP1	NC_000001.11	67407810	67430402	-	NM_001018067.2	1432	67413104	3' UTR	AAGACTGTC	36	1	0.999996
SERBP1	NC_000001.11	67407810	67430402	-	NM_001018067.2	1461	67413075	3' UTR	AAGACTGAA	48	0.860465	0.999997
SERBP1	NC_000001.11	67407810	67430402	-	NM_001018068.2	1414	67413104	3' UTR	AAGACTGTC	68	0.919355	0.999914
SERBP1	NC_000001.11	67407810	67430402	-	NM_001018068.2	1443	67413075	3' UTR	AAGACTGAA	85	0.905405	0.999993
SERBP1	NC_000001.11	67407810	67430402	-	NM_001018069.2	1387	67413104	3' UTR	AAGACTGTC	63	0.95082	0.99999
SERBP1	NC_000001.11	67407810	67430402	-	NM_001018069.2	1416	67413075	3' UTR	AAGACTGAA	78	0.932432	1
CORO1B	NC_000011.10	67435510	67443809	-	NM_001018070.3	1595	67438372	3' UTR	GGGCCACAG	23	0.952381	0.999997
CORO1B	NC_000011.10	67435510	67443809	-	NM_001018070.3	1597	67438370	3' UTR	GCCACAGCC	20	1	0.999935
RPS15A	NC_000016.10	18781295	18790334	-	NM_001019.5	524	18782974	3' UTR	GCCTCATGG	162	0.416107	0.999913
RPS16	NC_000019.10	39433137	39435949	-	NM_001020.6	516	39433252	3' UTR	AACTCACTT	4497	0.0903145	1
RPS20	NC_000008.11	56073054	56074506	-	NM_001023.4	468	56073105	CDS	TCACCATTG	4386	0.0599902	0.999997
S100A13	NC_000001.11	153618799	153634361	-	NM_001024210.2	1127	153618838	3' UTR	GAACCGCAC	9	0.666667	0.999928
ABCF1	NC_000006.12	30571442	30591522	+	NM_001025091.2	2569	30590686	CDS	TCAGCCGGC	16	0.928571	0.999931
ABCF1	NC_000006.12	30571442	30591522	+	NM_001025091.2	2771	30590888	3' UTR	AAGACTTGT	25	0.92	0.999939
MBP	NC_000018.10	77012793	77132783	-	NM_001025100.2	1151	77016486	3' UTR	CGGACTTGA	9	1	0.99993
CPTP	NC_000001.11	1324802	1328896	+	NM_001029885.2	343	1326877	5'UTR	GCCCCCCAG	10	0.8	0.999945
RPS28	NC_000019.10	8321496	8323340	+	NM_001031.5	677	8322687	3' UTR	CCTTCCTGC	12	0.916667	0.99998
PLD3	NC_000019.10	40348695	40378485	+	NM_001031696.4	1663	40378235	3' UTR	GGGTCACGG	17	1	0.999996
ERGIC1	NC_000005.10	172834251	172952683	+	NM_001031711.3	1623	172951403	3' UTR	CCTTCCTGC	9	0.888889	0.999987
PHKB	NC_000016.10	47461331	47701523	+	NM_001031835.3	3747	47699699	3' UTR	TGGACTGAA	16	1	0.999976
TFAP2A	NC_000006.12	10396677	10412391	-	NM_001032280.3	1962	10398546	CDS	CGGTCACGG	10	0.9	0.999902
TFAP2A	NC_000006.12	10396677	10412391	-	NM_001032280.3	2528	10397980	3' UTR	GGGACTGAG	18	1	0.999992
PQBP1	NC_000023.11	48897930	48903143	+	NM_001032381.2	950	48903133	3' UTR	TGATCCTGC	18	1	0.999998
PQBP1	NC_000023.11	48897930	48903143	+	NM_001032381.2	951	48903134	3' UTR	GATCCTGCC	19	0.944444	0.999942
PQBP1	NC_000023.11	48897930	48903143	+	NM_001032382.2	1018	48903133	3' UTR	TGATCCTGC	18	0.882353	0.999998
PQBP1	NC_000023.11	48897930	48903143	+	NM_001032382.2	1019	48903134	3' UTR	GATCCTGCC	16	0.875	0.999904
RPS29	NC_000014.9	49583577	49586380	-	NM_001032.5	215	49583657	3' UTR	CTTCCTTCA	5376	0.0520375	1
RPS29	NC_000014.9	49583577	49586380	-	NM_001032.5	253	49583619	3' UTR	AAAACCATG	5150	0.0411042	0.999963
RPS29	NC_000014.9	49583577	49586380	-	NM_001032.5	254	49583618	3' UTR	AAACCATGA	5215	0.0623515	1
BABAM1	NC_000019.10	17267443	17279337	+	NM_001033549.3	1323	17279245	3' UTR	GTCTCCCAG	31	0.866667	0.999988
ACADVL	NC_000017.11	7219938	7225266	+	NM_001033859.3	1869	7225017	CDS	AGAGCTCTA	12	0.916667	0.999918
ERP29	NC_000012.12	112013426	112023449	+	NM_001034025.2	831	112022796	3' UTR	TGGACATTG	36	1	0.999986
EIF2B4	NC_000002.12	27364352	27370338	-	NM_001034116.2	420	27369028	CDS	CCAGCACAG	9	1	0.999956
SRA1	NC_000005.10	140550068	140557473	-	NM_001035235.4	783	140550613	3' UTR	AAGACTGTC	50	0.957447	0.999963
EIF3B	NC_000007.14	2354827	2380745	+	NM_001037283.2	1361	2366425	CDS	AGAGCTCAG	26	1	0.999971
EIF3B	NC_000007.14	2354827	2380745	+	NM_001037283.2	2715	2380364	3' UTR	TGGACTGTG	43	0.857143	0.999955
DYNLL1	NC_000012.12	120469842	120498493	+	NM_001037494.2	549	120498220	3' UTR	TGGACTGTG	58	0.795918	0.999968
DYNLL1	NC_000012.12	120469842	120498493	+	NM_001037494.2	788	120498459	3' UTR	AAATCCATT	68	0.455882	0.999943
DYNLL1	NC_000012.12	120469842	120498493	+	NM_001037494.2	789	120498460	3' UTR	AATCCATTC	64	0.484375	0.999985
PRPS2	NC_000023.11	12791412	12824222	+	NM_001039091.3	1024	12822768	CDS	GTGTCCTAC	13	1	0.999984
ATP5MF	NC_000007.14	99458195	99466167	-	NM_001039178.4	288	99458215	3' UTR	ACCTCCAAA	41	0.314286	0.999928
RGS19	NC_000020.11	64073181	64079964	-	NM_001039467.2	735	64073932	CDS	GACTCCTAC	15	1	0.999994
MACROH2A1	NC_000005.10	135334381	135399231	-	NM_001040158.2	441	135370077	CDS	CCGGCACAT	34	0.857143	0.999934
YARS2	NC_000012.12	32746544	32755897	-	NM_001040436.3	992	32750853	CDS	CTTTCCTGC	136	0.961538	1
YARS2	NC_000012.12	32746544	32755897	-	NM_001040436.3	993	32750852	CDS	TTTCCTGCC	136	0.953125	0.999991
COA3	NC_000017.11	42797625	42798704	-	NM_001040431.3	170	42798535	CDS	AGGTCCTAC	79	0.732394	0.999915
YARS2	NC_000012.12	32746544	32755897	-	NM_001040436.3	1398	32747263	CDS	TGGACTTTC	82	0.923077	1
RHBDD2	NC_000007.14	75879034	75888926	+	NM_001040456.3	1570	75888775	3' UTR	CGGTCCCAG	23	0.736842	0.999973
DBNDD1	NC_000016.10	90004871	90019456	-	NM_001042610.3	1157	90005770	3' UTR	CCATCCTGC	11	0.9	0.999946
PIGY	NC_000004.12	88520998	88523776	-	NM_001042616.3	701	88521608	CDS	TGGACTTGG	62	0.851852	0.999984
RHOC	NC_000001.11	112701131	112707408	-	NM_001042678.2	1243	112701217	3' UTR	GAGTCCCAG	198	0.901639	0.999997
RHOC	NC_000001.11	112701131	112707408	-	NM_001042678.2	1244	112701216	3' UTR	AGTCCCAGG	192	0.862275	0.999923
NGDN	NC_000014.9	23469703	23478173	+	NM_001042635.2	1079	23478144	3' UTR	GAGCCTTAC	48	0.25	0.999947
RHOC	NC_000001.11	112701131	112706938	-	NM_001042679.2	1087	112701217	3' UTR	GAGTCCCAG	78	0.958904	1
RHOC	NC_000001.11	112701131	112706938	-	NM_001042679.2	1088	112701216	3' UTR	AGTCCCAGG	76	0.871429	0.999948
RHOC	NC_000001.11	112701131	112706938	-	NM_001042679.2	400	112703058	CDS	CTCTCCTAC	50	0.681818	0.999961
NECTIN2	NC_000019.10	44846297	44889223	+	NM_001042724.2	2401	44888934	3' UTR	GGTCCAGAC	8	1	0.999905
DPH3	NC_000003.12	16257061	16264943	-	NM_001047434.3	202	16260803	CDS	CAGTCCCAG	15	1	0.999995
DPH3	NC_000003.12	16257061	16264943	-	NM_001047434.3	203	16260802	CDS	AGTCCCAGC	15	0.923077	0.999968
SRD5A1	NC_000005.10	6633440	6674386	+	NM_001047.4	977	6668328	3' UTR	TGGACTTTG	17	0.6875	0.999917
RCC1	NC_000001.11	28518226	28538989	+	NM_001048195.4	1526	28538124	3' UTR	GTTCCTGCC	11	1	0.999918
UBL5	NC_000019.10	9827918	9830115	+	NM_001048241.3	318	9830026	3' UTR	TCTTCCTGC	680	0.904132	0.999951
TNFRSF1A	NC_000012.12	6328771	6342076	-	NM_001065.4	2139	6328803	3' UTR	TGGACTTTT	65	0.96875	1
TNFRSF1A	NC_000012.12	6328771	6342076	-	NM_001065.4	479	6333842	CDS	CTGTCCAGG	42	0.84375	0.999901
TUBG1	NC_000017.11	42609683	42615238	+	NM_001070.5	1529	42615159	3' UTR	TGGACTCTC	127	0.857143	0.999968
TUBG1	NC_000017.11	42609683	42615238	+	NM_001070.5	697	42613682	CDS	TTGCCACAG	78	0.947368	1
METTL9	NC_000016.10	21599577	21657471	+	NM_001077180.3	1412	21655733	3' UTR	GGGACTCAT	23	0.909091	0.999972
HNRNPC	NC_000014.9	21209147	21269442	-	NM_001077442.2	90	21269353	5'UTR	TCTACGCAG	21	0.578947	0.999976
HNRNPC	NC_000014.9	21209147	21269442	-	NM_001077443.2	90	21269353	5'UTR	TCTACGCAG	35	0.59375	0.999958
RTL8C	NC_000023.11	135032355	135033546	+	NM_001078171.2	840	135033194	3' UTR	TGGACTCAC	128	0.933333	1
RTL8C	NC_000023.11	135032355	135033546	+	NM_001078171.2	866	135033220	3' UTR	TGGCCACAG	116	0.969697	0.999979
PRNP	NC_000020.11	4686456	4701588	+	NM_001080122.3	1093	4700255	3' UTR	TGGACTTAT	39	0.735294	0.999985
WTIP	NC_000019.10	34481758	34512304	+	NM_001080436.2	1140	34493514	CDS	AAGTCCTAC	16	0.8	0.99995
INTS1	NC_000007.14	1470277	1504389	-	NM_001080453.3	6471	1470940	CDS	CTTTCCTGC	29	1	0.99999
TMEM223	NC_000011.10	62789971	62792006	-	NM_001080501.3	215	62791792	CDS	GTGTCCCGG	29	0.964286	0.999994
TMEM223	NC_000011.10	62789971	62792006	-	NM_001080501.3	838	62790406	3' UTR	ACAACCAGG	34	0.821429	0.999974
TMEM223	NC_000011.10	62789971	62792006	-	NM_001080501.3	839	62790405	3' UTR	CAACCAGGG	33	0.833333	0.999968
CACTIN	NC_000019.10	3610645	3626790	-	NM_001080543.2	2513	3611715	3' UTR	GAGACACTG	10	1	0.99992
GSTT2B	NC_000022.11	23957414	23961195	-	NM_001080843.4	96	23961100	CDS	GTGTCCCAG	32	0.857143	0.999997
COMMD5	NC_000008.11	144850176	144853048	-	NM_001081004.3	488	144850964	CDS	GGGACTTGG	17	0.8	0.999965
KRT80	NC_000012.12	52168996	52192014	-	NM_001081492.2	2491	52170413	3' UTR	TTCTCAGGG	15	1	0.99995
KRT80	NC_000012.12	52168996	52192014	-	NM_001081492.2	2913	52169991	3' UTR	CCTCCCTGC	27	0.583333	0.999939
ACD	NC_000016.10	67657512	67660260	-	NM_001082486.2	978	67658254	CDS	AGCTCCCAG	33	1	0.999962
DDT	NC_000022.11	23971370	23974441	-	NM_001084392.3	558	23971377	3' UTR	TCCTCATTC	47	0.365854	0.999922
UQCC3	NC_000011.10	62671673	62673686	+	NM_001085372.3	524	62672283	3' UTR	TGGACTGAC	55	0.980769	0.999986
ABCF1	NC_000006.12	30571442	30591522	+	NM_001090.3	2657	30590888	3' UTR	AAGACTTGT	18	0.944444	0.999962
HNRNPF	NC_000010.11	43385618	43407778	-	NM_001098206.2	300	43387893	5'UTR	CTGACAAGT	17	0.666667	0.999961
ACO2	NC_000022.11	41469117	41528974	+	NM_001098.3	2442	41528682	3' UTR	CGATCCGTC	73	0.955224	0.999931
COPA	NC_000001.11	160288594	160343250	-	NM_001098398.2	3886	160290053	3' UTR	AGATCTGGC	19	1	0.99996
SMARCD2	NC_000017.11	63832081	63842685	-	NM_001098426.2	1161	63833940	CDS	GCATCCAGA	34	1	0.99999
SMARCD2	NC_000017.11	63832081	63842685	-	NM_001098426.2	1162	63833939	CDS	CATCCAGAC	34	0.833333	0.999951
ZNF207	NC_000017.11	32350157	32381885	+	NM_001098507.2	1754	32369899	3' UTR	TGGACATTT	47	0.926829	0.999987
FAM89B	NC_000011.10	65572538	65574190	+	NM_001098784.2	1186	65574115	3' UTR	AGGGCCAAG	16	1	0.999997
FAM89B	NC_000011.10	65572538	65574190	+	NM_001098784.2	1187	65574116	3' UTR	GGGCCAAGG	17	1	0.999996
FAM89B	NC_000011.10	65572538	65574190	+	NM_001098785.2	1176	65574115	3' UTR	AGGGCCAAG	33	0.967742	0.999992
FAM89B	NC_000011.10	65572538	65574190	+	NM_001098785.2	1177	65574116	3' UTR	GGGCCAAGG	33	0.9375	0.999975
MTFR2	NC_000006.12	136231034	136250311	-	NM_001099286.3	1625	136231198	3' UTR	TGGACTGTT	12	0.909091	0.999958
PRDM8	NC_000004.12	80197503	80204329	+	NM_001099403.2	2940	80204139	3' UTR	TGGACTTCA	32	0.769231	0.99991
EIF5AL1	NC_000010.11	79512533	79516440	+	NM_001099692.2	961	79513493	3' UTR	TCATCCTTG	51	1	0.999999
EIF5AL1	NC_000010.11	79512533	79516440	+	NM_001099692.2	962	79513494	3' UTR	CATCCTTGG	49	1	1
XPO7	NC_000008.11	21919662	22006585	+	NM_001100161.2	4373	22006061	3' UTR	CTTCCCCAG	12	0.833333	0.99991
ACTB	NC_000007.14	5527148	5530601	-	NM_001101.5	1179	5527781	CDS	AGTCCGGCC	1716	0.941441	0.999985
ZFAND5	NC_000009.12	72351413	72365208	-	NM_001102420.3	1035	72357048	CDS	CACTCAGCC	12	0.9	0.999912
ACTN1	NC_000014.9	68874128	68979302	-	NM_001102.4	221	68979082	5'UTR	AAATCCAGA	15	0.928571	0.999993
CAP1	NC_000001.11	40040729	40072648	+	NM_001105530.2	753	40067597	CDS	ATGTCCTCC	18	0.8125	0.999954
FLNA	NC_000023.11	154348531	154374634	-	NM_001110556.2	8095	154348943	CDS	GTGTCCTAC	49	0.673913	0.999919
EZR	NC_000006.12	158765748	158819368	-	NM_001111077.2	2145	158766655	3' UTR	AGGACTGAT	27	0.909091	0.999954
SEPTIN9	NC_000017.11	77376083	77500596	+	NM_001113494.1	2027	77498684	3' UTR	GGATCCTGC	9	1	0.999993
SEPTIN9	NC_000017.11	77376083	77500596	+	NM_001113494.1	2028	77498685	3' UTR	GATCCTGCC	8	1	0.999984
SEPTIN9	NC_000017.11	77376083	77500596	+	NM_001113494.1	2557	77499214	3' UTR	AACTCCAGG	14	0.75	0.999943
SZRD1	NC_000001.11	16367242	16398145	+	NM_001114600.3	3028	16397693	3' UTR	GGGTCCAGG	9	0.888889	0.999975
ADSS2	NC_000001.11	244408494	244451909	-	NM_001126.5	1512	244409537	3' UTR	AAGACTTTC	21	0.85	0.999981
LY6E	NC_000008.11	143018529	143022409	+	NM_001127213.2	1055	143022338	3' UTR	AGTCCTGCC	52	0.666667	0.999923
CBX1	NC_000017.11	48070059	48101478	-	NM_001127228.2	763	48071478	CDS	CATTCCTAC	36	0.966667	0.999997
CTSA	NC_000020.11	45891335	45898820	+	NM_001127695.3	799	45894003	CDS	CTCTCCAGA	13	0.833333	0.999994
CTSA	NC_000020.11	45891335	45898820	+	NM_001127695.3	800	45894004	CDS	TCTCCAGAC	13	0.846154	0.999976
TPRN	NC_000009.12	137191619	137200741	-	NM_001128228.3	2618	137191660	3' UTR	CTTTCCTGC	8	1	0.999984
TOMM40	NC_000019.10	44891254	44903689	+	NM_001128916.2	604	44893878	CDS	CCATCCAGA	81	0.92	0.999992
TOMM40	NC_000019.10	44891254	44903689	+	NM_001128917.2	696	44893878	CDS	CCATCCAGA	48	0.976744	0.999919
HSPBP1	NC_000019.10	55262223	55280383	-	NM_001130106.2	450	55279493	CDS	AATTCCCGG	21	0.947368	0.999965
TLE5	NC_000019.10	3052910	3062495	-	NM_001130.6	1067	3053641	3' UTR	TCTTCCTAC	100	0.914894	0.999996
TLE5	NC_000019.10	3052910	3062495	-	NM_001130.6	807	3053901	CDS	GGTTCCCAG	48	0.840909	0.999988
TLE5	NC_000019.10	3052910	3062495	-	NM_001130.6	808	3053900	CDS	GTTCCCAGG	47	0.767442	0.999972
CCNQ	NC_000023.11	153587925	153599139	-	NM_001130997.3	468	153594574	CDS	GCTTCCAGG	21	0.894737	0.999996
CIZ1	NC_000009.12	128166065	128204222	-	NM_001131015.2	2477	128166291	CDS	CCCTCCCAG	13	0.833333	0.999984
CIZ1	NC_000009.12	128166065	128204222	-	NM_001131015.2	2528	128166240	CDS	CCCTCCCAG	12	0.727273	0.999911
EIF2AK1	NC_000007.14	6022247	6059175	-	NM_001134335.2	2133	6024522	3' UTR	CCTTCCTGC	20	0.941176	0.999988
EIF2AK1	NC_000007.14	6022247	6059175	-	NM_001134335.2	2134	6024521	3' UTR	CTTCCTGCC	19	0.888889	0.999997
EIF2AK1	NC_000007.14	6022247	6059175	-	NM_001134335.2	2378	6024277	3' UTR	TCTTCCTGC	25	0.857143	0.999975
DCTN1	NC_000002.12	74361155	74380311	-	NM_001135040.3	4146	74361389	3' UTR	TCTTCCTGC	22	1	0.999996
DCTN1	NC_000002.12	74361155	74380311	-	NM_001135040.3	4147	74361388	3' UTR	CTTCCTGCC	22	1	0.999984
DCTN1	NC_000002.12	74361155	74380311	-	NM_001135040.3	4183	74361352	3' UTR	GCGTCCTGC	22	0.789474	0.999931
C11orf68	NC_000011.10	65916810	65919062	-	NM_001135635.2	1211	65917161	3' UTR	GAGACTTCT	19	0.944444	0.999961
FDPS	NC_000001.11	155308866	155320665	+	NM_001135822.2	1067	155320513	CDS	GTTACAGCC	61	1	0.999989
HSBP1L1	NC_000018.10	79964643	79970822	+	NM_001136180.2	455	79970588	3' UTR	CCTCCGTGC	28	0.73913	0.999987
APLP2	NC_000011.10	130069894	130144805	+	NM_001142277.2	1731	130135693	CDS	CCTTCCCAG	16	0.933333	0.999998
EMC8	NC_000016.10	85778624	85799544	-	NM_001142288.2	1006	85779489	3' UTR	TGGACTCTC	20	0.894737	0.999969
MORF4L2	NC_000023.11	103675498	103686699	-	NM_001142423.2	699	103676614	CDS	GGGACTTAG	32	1	0.999996
MORF4L2	NC_000023.11	103675498	103686699	-	NM_001142429.2	768	103676614	CDS	GGGACTTAG	13	1	0.99992
HMMR	NC_000005.10	163460632	163491941	+	NM_001142556.2	2678	163491603	3' UTR	TGGTCCTAC	19	0.705882	0.999955
EIF5A	NC_000017.11	7307969	7312463	+	NM_001143761.1	708	7311887	3' UTR	CTGGCTCTG	44	0.948718	0.999915
CTDNEP1	NC_000017.11	7243591	7251734	-	NM_001143775.2	1339	7244019	3' UTR	TGGACACAT	39	0.810811	0.999998
NR2F2	NC_000015.10	96326046	96340258	+	NM_001145155.2	1161	96337673	3' UTR	AAGACTGGT	13	1	0.999974
ABHD11	NC_000007.14	73736094	73738802	-	NM_001145364.3	598	73736980	CDS	GAGTCCTAC	16	0.785714	0.999984
NONO	NC_000023.11	71283635	71301168	+	NM_001145408.2	2188	71300581	3' UTR	AATGCTGGG	33	0.931034	0.99997
NONO	NC_000023.11	71283635	71301168	+	NM_001145408.2	2248	71300641	3' UTR	CTCCCCCAG	69	0.75	0.999904
NONO	NC_000023.11	71283635	71301168	+	NM_001145409.2	2017	71300581	3' UTR	AATGCTGGG	44	0.925	0.999925
NONO	NC_000023.11	71283635	71301168	+	NM_001145409.2	2076	71300640	3' UTR	ACTCCCCCA	80	0.884058	0.999949
NONO	NC_000023.11	71283635	71301168	+	NM_001145409.2	2077	71300641	3' UTR	CTCCCCCAG	72	0.796875	0.999947
NONO	NC_000023.11	71283635	71301168	+	NM_001145410.2	1913	71300640	3' UTR	ACTCCCCCA	49	0.857143	0.999933
NONO	NC_000023.11	71283635	71301168	+	NM_001145410.2	1914	71300641	3' UTR	CTCCCCCAG	48	0.857143	0.999965
YPEL3	NC_000016.10	30092314	30096213	-	NM_001145524.2	778	30092475	3' UTR	CGTTCCTGC	11	0.9	0.999967
TXNDC5	NC_000006.12	7881517	7910077	-	NM_001145549.4	1629	7882816	3' UTR	TGGACTATT	23	0.954545	0.999961
MOGS	NC_000002.12	74461057	74465382	-	NM_001146158.2	2398	74461200	3' UTR	TTGCCCCCA	10	0.9	0.999963
SLC25A4	NC_000004.12	185143266	185150382	+	NM_001151.4	790	185145843	CDS	GTGTCCTAC	63	0.672727	0.999936
SYNCRIP	NC_000006.12	85607784	85642886	-	NM_001159677.2	1957	85612716	3' UTR	TGGACTTTG	13	1	0.99993
DHCR7	NC_000011.10	71434411	71448393	-	NM_001163817.2	2178	71434837	3' UTR	GGGACACTG	21	0.95	0.999992
COPS7A	NC_000012.12	6724046	6731865	+	NM_001164094.2	872	6730727	CDS	ACATCTCAG	19	1	0.99998
ATAD3A	NC_000001.11	1512162	1534685	+	NM_001170535.3	2084	1534288	3' UTR	CCTTCCTGC	19	1	0.999993
ATAD3A	NC_000001.11	1512162	1534685	+	NM_001170535.3	2085	1534289	3' UTR	CTTCCTGCC	19	1	0.999964
ATAD3A	NC_000001.11	1512530	1534685	+	NM_001170536.3	1933	1534288	3' UTR	CCTTCCTGC	8	1	0.999942
IFT27	NC_000022.11	36758211	36776119	-	NM_001177701.3	732	36763951	CDS	AAGGCTCGG	20	0.894737	0.999969
IFT27	NC_000022.11	36758211	36776119	-	NM_001177701.3	958	36758326	CDS	TTTTCCGGG	22	0.863636	0.999996
SH3KBP1	NC_000023.11	19533977	19670999	-	NM_001184960.2	890	19549990	CDS	CCGTCCCAG	11	1	0.999937
ARHGDIA	NC_000017.11	81867721	81870997	-	NM_001185077.3	1355	81868525	3' UTR	TTCTCCAGG	57	0.807018	0.999978
DCTN1	NC_000002.12	74361155	74391866	-	NM_001190836.2	3912	74361389	3' UTR	TCTTCCTGC	10	1	0.999979
PTPA	NC_000009.12	129111688	129148946	+	NM_001193397.2	2470	129148889	3' UTR	GGCTCCCAG	19	0.928571	0.999911
PTPA	NC_000009.12	129111688	129148946	+	NM_001193397.2	2471	129148890	3' UTR	GCTCCCAGC	19	0.6875	0.999904
ATF5	NC_000019.10	49929205	49933935	+	NM_001193646.2	559	49932487	CDS	GCCTCCCTT	38	0.567568	0.999978
ATF5	NC_000019.10	49929205	49933935	+	NM_001193646.2	560	49932488	CDS	CCTCCCTTA	38	0.594595	0.999978
ATF5	NC_000019.10	49929205	49933935	+	NM_001193646.2	561	49932489	CDS	CTCCCTTAC	38	0.605263	0.999942
ATF5	NC_000019.10	49929205	49933935	+	NM_001193646.2	766	49932694	CDS	CCTCCCCCA	29	0.846154	0.99999
ATF5	NC_000019.10	49929205	49933935	+	NM_001193646.2	767	49932695	CDS	CTCCCCCAG	40	0.8	0.999956
ATF5	NC_000019.10	49929205	49933935	+	NM_001193646.2	795	49932723	CDS	TGGACTTGC	41	0.97561	0.999961
DCXR	NC_000017.11	82035881	82037697	-	NM_001195218.1	783	82035921	3' UTR	TCATCCTAC	54	0.88	0.999998
SMKR1	NC_000007.14	129502531	129512918	+	NM_001195243.2	579	129512528	3' UTR	TAGACTTTA	11	1	0.999907
RAB9A	NC_000023.11	13689128	13710504	+	NM_001195328.2	347	13708906	CDS	TGGACATTT	18	1	0.999969
MICU1	NC_000010.11	72367340	72626079	-	NM_001195518.2	1481	72368216	CDS	GGGACTTCG	43	0.947368	0.99992
THAP3	NC_000001.11	6624868	6633562	+	NM_001195753.2	968	6633169	3' UTR	TGGACACTG	15	1	0.999993
RBBP7	NC_000023.11	16844341	16869863	-	NM_001198719.2	1314	16852554	CDS	TTTTCCAGG	38	0.971429	0.999986
RBBP7	NC_000023.11	16844341	16869863	-	NM_001198719.2	1315	16852553	CDS	TTTCCAGGT	35	0.941176	0.999985
PSMC5	NC_000017.11	63827721	63832019	+	NM_001199163.2	1410	63831979	3' UTR	CAGCCTTTG	43	0.230769	0.999925
MYL6B	NC_000012.12	56152587	56157982	+	NM_001199629.2	546	56155463	CDS	CATGCTCCA	16	0.933333	0.999942
PSMB2	NC_000001.11	35599541	35641526	-	NM_001199779.2	393	35609320	CDS	TTGGCCAAG	14	0.833333	0.999976
NIPSNAP1	NC_000022.11	29554808	29581113	-	NM_001202502.2	1131	29555630	3' UTR	GCCACCAGT	24	0.826087	0.999972
CD44	NC_000011.10	35139171	35232402	+	NM_001202555.2	1488	35229398	3' UTR	GGGACACTT	9	1	0.999986
CD44	NC_000011.10	35139171	35232402	+	NM_001202556.2	1221	35229398	3' UTR	GGGACACTT	28	1	0.999998
NDUFC2	NC_000011.10	78068297	78079862	-	NM_001204055.2	44	78079819	5'UTR	TAGGCCGGG	14	0.846154	0.999995
NDUFC2	NC_000011.10	78068297	78079862	-	NM_001204055.2	45	78079818	5'UTR	AGGCCGGGG	12	0.833333	0.999949
SRP19	NC_000005.10	112861287	112868395	+	NM_001204193.2	821	112867801	3' UTR	TGGACTGTA	17	0.9375	0.999984
NT5E	NC_000006.12	85450083	85495784	+	NM_001204813.2	3234	85495606	3' UTR	AAGTCACAT	28	1	0.999982
CHTOP	NC_000001.11	153634066	153646306	+	NM_001206612.2	1166	153645390	3' UTR	TGGACTTAC	14	0.846154	0.999934
RNF40	NC_000016.10	30761612	30776307	+	NM_001207034.1	3989	30774577	3' UTR	AAGACTTTC	20	0.7	0.99991
BZW1	NC_000002.12	200811910	200827338	+	NM_001207067.2	1434	200822261	3' UTR	TCTTCCTAC	36	0.766667	0.999926
CALU	NC_000007.14	128739359	128773400	+	NM_001219.5	1117	128769251	3' UTR	GAGACTGTT	13	0.846154	0.999975
SERPINH1	NC_000011.10	75562253	75572783	+	NM_001235.5	1409	75572134	3' UTR	GAGACACAT	57	0.823529	0.999977
SERPINH1	NC_000011.10	75562253	75572783	+	NM_001235.5	1632	75572357	3' UTR	AGTCCCAGA	26	0.84	0.999915
ANAPC16	NC_000010.11	72216012	72235860	+	NM_001242547.2	475	72233170	3' UTR	GGGACTTTC	23	0.842105	0.999921
FNDC10	NC_000001.11	1598012	1600135	-	NM_001242659.2	1944	1598192	3' UTR	TGGACTTGA	15	1	0.999904
FDPS	NC_000001.11	155308866	155320665	+	NM_001242824.2	1088	155320513	CDS	GTTACAGCC	43	1	0.9999
RPL13	NC_000016.10	89560657	89566829	+	NM_001243131.1	924	89563395	3' UTR	CCAGCCTGG	33	0.666667	0.999905
RPL13	NC_000016.10	89560657	89566829	+	NM_001243131.1	925	89563396	3' UTR	CAGCCTGGC	29	0.5	0.999921
PCMT1	NC_000006.12	149749695	149811421	+	NM_001252049.1	81	149749775	CDS	ACAGCGGCA	31	1	0.999982
PCMT1	NC_000006.12	149749695	149802531	+	NM_001252053.1	81	149749775	CDS	ACAGCGGCA	35	1	0.999989
RHNO1	NC_000012.12	2877223	2889524	+	NM_001252499.3	461	2888059	CDS	GAGACATTG	30	0.964286	0.999955
RHNO1	NC_000012.12	2877223	2889524	+	NM_001252499.3	615	2888213	CDS	ATATCCAGA	20	0.8	0.999994
CDC5L	NC_000006.12	44387706	44450425	+	NM_001253.4	1011	44406457	CDS	CTTCCTGCC	13	0.916667	0.99993
CDC6	NC_000017.11	40287879	40304657	+	NM_001254.4	992	40293562	CDS	GTATCCAGG	20	0.789474	0.999992
CAPG	NC_000002.12	85394753	85414016	-	NM_001256139.2	1107	85394879	3' UTR	TCTTCCTGC	44	1	1
CAPG	NC_000002.12	85394753	85414016	-	NM_001256139.2	1108	85394878	3' UTR	CTTCCTGCC	44	0.97619	0.999994
KRT8	NC_000012.12	52897191	52926469	-	NM_001256282.2	1787	52897197	3' UTR	AGCTCTGCC	48	0.875	0.999926
ELOVL1	NC_000001.11	43363401	43367714	-	NM_001256399.2	1065	43363934	CDS	TTGCCAAGG	36	0.84375	0.999983
LRRC42	NC_000001.11	53946350	53968168	+	NM_001256409.2	1517	53967921	CDS	GGGACTTGT	24	0.916667	0.999979
SLC25A1	NC_000022.11	19175581	19178505	-	NM_001256534.2	1447	19175790	3' UTR	CGGTCCCAG	28	0.88	0.999989
CDCA8	NC_000001.11	37692516	37709719	+	NM_001256875.2	1665	37709013	3' UTR	GGGACTTAG	35	0.967742	0.999994
DDX56	NC_000007.14	44565804	44573908	-	NM_001257189.2	1564	44565975	3' UTR	TGAGCACAT	25	0.684211	0.999904
TKT	NC_000003.12	53224712	53256022	-	NM_001258028.2	1420	53229086	CDS	CGGTCAGTC	40	0.973684	0.999989
ADISSP	NC_000020.11	3753508	3767753	-	NM_001258429.2	65	3767689	5'UTR	CCCTCCCCG	109	0.762887	0.999907
DCTN2	NC_000012.12	57530051	57547192	-	NM_001261413.2	1337	57530687	3' UTR	TGAGCACAT	28	0.818182	0.999963
DCTN2	NC_000012.12	57530051	57547192	-	NM_001261413.2	1367	57530657	3' UTR	TTATCCCTA	38	0.914286	0.999983
TBRG4	NC_000007.14	45100100	45111697	-	NM_001261834.2	1156	45103414	CDS	TCACCCTGC	36	0.607143	0.999912
TBRG4	NC_000007.14	45100100	45111697	-	NM_001261834.2	900	45104606	CDS	ATCTCCTAC	32	0.892857	0.999941
CDKN2C	NC_000001.11	50968706	50974634	+	NM_001262.3	1457	50974015	CDS	TGGACACTT	27	0.961538	0.99998
SNX17	NC_000002.12	27370616	27377535	+	NM_001267061.2	1484	27376827	3' UTR	CTTTCCTAC	16	0.857143	0.999964
PDCD6	NC_000005.10	271646	314974	+	NM_001267556.2	694	314564	3' UTR	ATGTCACAG	32	0.827586	0.999947
EIF6	NC_000020.11	35278906	35284717	-	NM_001267810.1	662	35279658	CDS	CCAGCACAG	36	0.878788	0.999941
JOSD2	NC_000019.10	50505998	50511191	-	NM_001270639.2	97	50510427	CDS	ATGTCCCAG	24	0.958333	0.999997
JOSD2	NC_000019.10	50505998	50511191	-	NM_001270639.2	98	50510426	CDS	TGTCCCAGG	23	0.954545	0.99997
JOSD2	NC_000019.10	50505998	50511191	-	NM_001270640.2	94	50510427	CDS	ATGTCCCAG	12	0.9	0.999959
XPO6	NC_000016.10	28097976	28211965	-	NM_001270940.2	4137	28098512	3' UTR	CGGACTTCT	17	0.866667	0.999956
IST1	NC_000016.10	71895531	71931199	+	NM_001270975.2	1217	71927855	3' UTR	GAGACTGAG	35	1	0.999998
IST1	NC_000016.10	71895531	71931199	+	NM_001270975.2	1359	71927997	3' UTR	GAGACTAAC	37	0.787879	0.999906
IST1	NC_000016.10	71895531	71931199	+	NM_001270975.2	1578	71928216	3' UTR	CAGACTTAG	34	0.969697	0.999903
CENPX	NC_000017.11	82018703	82022878	-	NM_001271006.2	468	82019000	3' UTR	GGGACACTG	43	0.828571	0.999974
CENPX	NC_000017.11	82018703	82022878	-	NM_001271006.2	749	82018719	3' UTR	AAATCAAAA	28	0.904762	0.999987
CENPX	NC_000017.11	82018703	82022878	-	NM_001271007.2	399	82019000	3' UTR	GGGACACTG	27	0.73913	0.999984
CENPX	NC_000017.11	82018703	82022878	-	NM_001271007.2	568	82018831	3' UTR	CATTCCTGC	36	0.8	0.999998
PUF60	NC_000008.11	143816344	143829315	-	NM_001271099.2	1007	143817393	CDS	CTGGCCCAG	11	1	0.99994
PUF60	NC_000008.11	143816344	143829315	-	NM_001271099.2	1626	143816499	3' UTR	CGGACTTGC	8	1	0.999967
SMIM10L1	NC_000012.12	11171194	11176016	+	NM_001271592.2	747	11171940	3' UTR	CGGACTGGA	67	0.936508	0.999996
MTCH1	NC_000006.12	36968141	36986196	-	NM_001271641.2	1885	36968211	3' UTR	TAGTCCTAC	42	0.95122	0.999994
PTPA	NC_000009.12	129111415	129148946	+	NM_001271832.2	2496	129148889	3' UTR	GGCTCCCAG	23	0.913043	0.999994
PTPA	NC_000009.12	129111415	129148946	+	NM_001271832.2	2497	129148890	3' UTR	GCTCCCAGC	24	0.75	0.999935
PTPA	NC_000009.12	129111415	129148946	+	NM_001271832.2	2535	129148928	3' UTR	AAGCCTCTG	24	0.291667	0.999925
STK25	NC_000002.12	241492670	241508345	-	NM_001271978.2	1730	241495523	3' UTR	ATGCCAGGT	19	0.882353	0.999934
STMN3	NC_000020.11	63639712	63652766	-	NM_001276310.2	2030	63640026	3' UTR	GAGTCACAC	36	0.96875	0.999988
STMN3	NC_000020.11	63639712	63652766	-	NM_001276310.2	2186	63639870	3' UTR	GGGACTCAG	35	0.709677	0.999943
LONP1	NC_000019.10	5691834	5720452	-	NM_001276480.1	2388	5693418	CDS	TCGTCACGG	33	0.928571	0.999934
TPM3	NC_000001.11	154155308	154183218	-	NM_001278188.2	1487	154156864	3' UTR	CTTTCCTGC	28	1	0.999985
TROAP	NC_000012.12	49323255	49324388	+	NM_001278324.2	149	49323657	CDS	ATCTCCTAC	32	0.68	0.999942
MCM7	NC_000007.14	100092728	100101397	-	NM_001278595.2	1425	100096122	CDS	ACGGCAGCT	27	1	0.999981
MYBL2	NC_000020.11	43667114	43716482	+	NM_001278610.2	1163	43702603	CDS	AAGTCCTGC	19	0.789474	0.999955
MYBL2	NC_000020.11	43667114	43716482	+	NM_001278610.2	1705	43711489	CDS	CTGCCACAG	37	0.90625	0.999989
RANBP1	NC_000022.11	20116104	20127355	+	NM_001278639.2	689	20125374	CDS	CACGCTGAC	37	0.942857	0.999941
SLC35B1	NC_000017.11	49700943	49707964	-	NM_001278784.2	1151	49701382	3' UTR	TGGACTTAA	17	0.933333	0.999979
EDF1	NC_000009.12	136862119	136866308	-	NM_001281297.2	770	136862162	3' UTR	CCTCCCCAG	31	0.862069	0.999996
GTF2IRD2	NC_000007.14	74832558	74851605	-	NM_001281447.3	154	74851452	5'UTR	CTCTCGGCC	15	1	0.999994
GTF2IRD2	NC_000007.14	74832558	74851605	-	NM_001281447.3	103	74851503	5'UTR	GCTTCGGCC	23	0.952381	0.99992
MBD3	NC_000019.10	1573596	1592865	-	NM_001281453.2	1445	1577829	3' UTR	GAGACTGGA	16	0.9375	0.999972
PHB1	NC_000017.11	49404052	49414882	-	NM_001281496.2	1027	49404954	3' UTR	TGGGCCACA	54	0.960784	0.99999
PHB1	NC_000017.11	49404052	49414882	-	NM_001281496.2	1028	49404953	3' UTR	GGGCCACAG	50	0.98	1
PHB1	NC_000017.11	49404052	49414882	-	NM_001281496.2	1030	49404951	3' UTR	GCCACAGCC	46	1	1
PHB1	NC_000017.11	49404052	49414882	-	NM_001281496.2	1817	49404164	3' UTR	CGTTCCTGG	13	0.916667	0.999968
PHB1	NC_000017.11	49404052	49414882	-	NM_001281715.2	1024	49404954	3' UTR	TGGGCCACA	50	0.916667	0.999998
PHB1	NC_000017.11	49404052	49414882	-	NM_001281715.2	1025	49404953	3' UTR	GGGCCACAG	47	0.954545	1
PHB1	NC_000017.11	49404052	49414882	-	NM_001281715.2	1027	49404951	3' UTR	GCCACAGCC	39	1	1
PYCR1	NC_000017.11	81932391	81937300	-	NM_001282279.2	1484	81932683	3' UTR	TGGACATTT	13	1	0.999963
PYCR1	NC_000017.11	81932391	81937300	-	NM_001282280.2	1577	81932683	3' UTR	TGGACATTT	13	1	0.999949
MDH2	NC_000007.14	76048106	76067508	+	NM_001282404.2	1073	76066580	3' UTR	CCGTCCTTG	45	0.232558	0.999903
TTC1	NC_000005.10	160009139	160065543	+	NM_001282500.2	888	160064993	CDS	ATTTCCAGA	38	0.965517	0.999905
STK40	NC_000001.11	36339628	36385924	-	NM_001282547.2	1978	36341295	3' UTR	CTGCCACAG	9	1	0.99996
GNAI2	NC_000003.12	50227068	50259362	+	NM_001282620.2	1712	50258979	3' UTR	CCCCCCCCA	13	0.666667	0.99994
GOT2	NC_000016.10	58707131	58734316	-	NM_001286220.2	895	58716097	CDS	TGATCCGTC	19	1	0.999988
TPT1	NC_000013.11	45333471	45341183	-	NM_001286273.2	1062	45336883	3' UTR	GAGACTCAT	39	0.868421	0.999993
TPT1	NC_000013.11	45333471	45341183	-	NM_001286273.2	900	45337045	3' UTR	GGGACTGGA	54	0.960784	0.999987
PTTG1IP	NC_000021.9	44849598	44873690	-	NM_001286822.2	1960	44849910	3' UTR	TGGACTTTG	70	0.880597	0.999985
JUND	NC_000019.10	18279694	18281622	-	NM_001286968.2	1259	18280364	3' UTR	CGGACTTGG	46	0.977273	0.99991
ITM2C	NC_000002.12	230864185	230879248	+	NM_001287241.2	2162	230878781	3' UTR	CAGTCCTGC	21	0.947368	0.999959
ITM2C	NC_000002.12	230864185	230879248	+	NM_001287241.2	2163	230878782	3' UTR	AGTCCTGCC	21	0.894737	0.999946
SLC25A1	NC_000022.11	19175581	19178505	-	NM_001287387.2	1301	19175790	3' UTR	CGGTCCCAG	29	0.875	0.999991
JPT1	NC_000017.11	75135243	75154243	-	NM_001288609.1	1371	75136166	CDS	GTGGCCCCG	32	0.703704	0.999935
BABAM1	NC_000019.10	17267443	17279337	+	NM_001288757.2	1098	17279245	3' UTR	GTCTCCCAG	8	0.875	0.99993
PRKCSH	NC_000019.10	11435635	11450968	+	NM_001289104.2	1924	11450796	3' UTR	CATTCCCAG	19	0.75	0.999919
DLD	NC_000007.14	107891107	107921198	+	NM_001289752.1	1632	107919361	3' UTR	AGGACTGAA	13	1	0.999952
POLDIP2	NC_000017.11	28346633	28357527	-	NM_001290145.2	2053	28347196	3' UTR	AAATCACAG	44	1	0.999953
NCSTN	NC_000001.11	160343383	160358949	+	NM_001290184.2	2616	160358604	3' UTR	CCTTCCTGC	9	0.888889	0.999903
PLD3	NC_000019.10	40359642	40378485	+	NM_001291311.2	1867	40378235	3' UTR	GGGTCACGG	11	1	0.999943
BAX	NC_000019.10	48954875	48961798	+	NM_001291429.2	1218	48961656	3' UTR	TGGACTGTG	19	1	0.999919
BAX	NC_000019.10	48954875	48961798	+	NM_001291429.2	977	48961415	3' UTR	TCATCTCAG	20	1	0.999959
BAX	NC_000019.10	48954875	48961798	+	NM_001291430.2	1071	48961656	3' UTR	TGGACTGTG	12	1	0.999921
BAX	NC_000019.10	48954875	48961798	+	NM_001291430.2	830	48961415	3' UTR	TCATCTCAG	10	1	0.999939
TUBB	NC_000006.12	30721638	30725422	+	NM_001293212.2	1663	30724424	3' UTR	GCTTCTCAG	128	0.973451	0.999933
TUBB	NC_000006.12	30720352	30725422	+	NM_001293213.2	911	30724424	3' UTR	GCTTCTCAG	38	1	0.999948
CLPTM1	NC_000019.10	44955380	44993341	+	NM_001294.4	582	44977440	CDS	CTTGCCACA	11	1	0.999917
CLPTM1	NC_000019.10	44955380	44993341	+	NM_001294.4	583	44977441	CDS	TTGCCACAG	14	1	0.999992
CLPTM1	NC_000019.10	44955380	44993341	+	NM_001294.4	585	44977443	CDS	GCCACAGTC	12	1	0.999951
SNRNP70	NC_000019.10	49085451	49108604	+	NM_001301069.2	1303	49108263	CDS	AGCACAAAC	17	0.941176	0.999969
AP2S1	NC_000019.10	46838167	46850314	-	NM_001301076.3	630	46838424	3' UTR	CCGGCCCCG	42	0.972222	0.99998
AP2S1	NC_000019.10	46838167	46850314	-	NM_001301076.3	631	46838423	3' UTR	CGGCCCCGG	41	0.72973	0.999971
AP2S1	NC_000019.10	46838167	46850846	-	NM_001301078.3	574	46838424	3' UTR	CCGGCCCCG	28	0.92	0.999984
INAFM2	NC_000015.10	40323692	40326715	+	NM_001301268.2	1634	40325325	3' UTR	TACTCATCC	13	1	0.999948
AAMP	NC_000002.12	218264129	218270137	-	NM_001302545.2	1556	218264336	3' UTR	TTGTCCAGA	27	0.8	0.999946
MYL12A	NC_000018.10	3247482	3256237	+	NM_001303048.1	350	3253936	CDS	GGCTCCAGG	48	0.868421	0.999927
TUBB6	NC_000018.10	12307669	12326616	+	NM_001303524.1	1694	12326351	3' UTR	GAGACTTTC	38	0.694444	0.999973
TUBB6	NC_000018.10	12307669	12326616	+	NM_001303524.1	1868	12326525	3' UTR	GGGACTTTG	36	0.911765	0.999989
TUBB6	NC_000018.10	12308241	12326616	+	NM_001303527.2	1505	12326351	3' UTR	GAGACTTTC	32	0.586207	0.999942
TUBB6	NC_000018.10	12308241	12326569	+	NM_001303529.3	2046	12326525	3' UTR	GGGACTTTG	28	0.923077	0.999937
TUBB6	NC_000018.10	12308241	12326569	+	NM_001303530.3	2255	12326525	3' UTR	GGGACTTTG	16	0.8125	0.999901
UBQLN4	NC_000001.11	156035299	156053798	-	NM_001304342.2	3284	156035537	3' UTR	TGGACATTT	13	0.916667	0.999946
PTOV1	NC_000019.10	49851159	49860742	+	NM_001305105.2	1564	49860699	3' UTR	CGGTCCCCA	14	1	0.999957
CLDN4	NC_000007.14	73830996	73832690	+	NM_001305.5	1259	73832254	3' UTR	GGGACTGTG	14	1	0.999953
CLDN4	NC_000007.14	73830996	73832690	+	NM_001305.5	884	73831879	3' UTR	TGGACTGAG	21	1	0.999998
F2R	NC_000005.10	76716126	76735770	+	NM_001311313.2	2575	76734496	3' UTR	AAGACTTCT	31	0.935484	0.999942
RHOA	NC_000003.12	49359145	49411976	-	NM_001313941.2	472	49368487	CDS	CTCTCCTAC	21	0.947368	0.999969
AURKB	NC_000017.11	8204734	8210575	-	NM_001313950.2	431	8207190	CDS	AAATCCAGG	28	0.875	0.999975
AURKB	NC_000017.11	8204734	8210575	-	NM_001313950.2	67	8210205	CDS	AACTCCTAC	23	0.8	0.999975
TXNIP	NC_000001.11	145992435	145995744	-	NM_001313972.2	2309	145992736	3' UTR	CCTTCCTGC	26	0.782609	0.999957
PLOD1	NC_000001.11	11934717	11975537	+	NM_001316320.2	2717	11975137	3' UTR	GAGACTTGA	48	0.860465	0.999998
PGAM1	NC_000010.11	97427818	97433444	+	NM_001317079.2	460	97431028	CDS	AGAGCTCTG	53	0.955556	0.999942
METAP2	NC_000012.12	95474152	95515839	+	NM_001317182.2	1590	95514098	3' UTR	CGGACTTTT	25	0.826087	0.99995
ERAL1	NC_000017.11	28855016	28861061	+	NM_001317985.2	1685	28860908	3' UTR	TCTTCCTGC	11	0.909091	0.999973
RPS6KA4	NC_000011.10	64359162	64372215	+	NM_001318361.2	2462	64371595	3' UTR	CTCTCCTAC	9	1	0.999968
SPRY2	NC_000013.11	80335976	80340108	-	NM_001318536.1	952	80337056	CDS	GGGACTTGT	18	1	0.999994
SPRY2	NC_000013.11	80335976	80339659	-	NM_001318537.1	1628	80337056	CDS	GGGACTTGT	15	0.933333	0.999978
SPRY2	NC_000013.11	80335976	80339659	-	NM_001318538.1	1522	80337056	CDS	GGGACTTGT	9	1	0.999973
EEF1AKMT1	NC_000013.11	20728731	20773961	-	NM_001318939.2	693	20729092	CDS	TGGACTGTG	24	0.916667	0.99992
HMGA1	NC_000006.12	34236873	34246231	+	NM_001319077.2	1222	34245568	3' UTR	TGGCCACAG	33	0.8	0.999905
HMGA1	NC_000006.12	34236873	34246231	+	NM_001319078.2	1143	34245568	3' UTR	TGGCCACAG	39	0.78125	0.999931
HMGA1	NC_000006.12	34236873	34246231	+	NM_001319079.2	1255	34245568	3' UTR	TGGCCACAG	30	0.833333	0.999983
HMGA1	NC_000006.12	34236873	34246231	+	NM_001319079.2	1454	34245767	3' UTR	CTCACCCTG	50	0.938776	0.999987
HMGA1	NC_000006.12	34236873	34246231	+	NM_001319080.2	1254	34245568	3' UTR	TGGCCACAG	32	0.814815	0.999973
HMGA1	NC_000006.12	34236873	34246231	+	NM_001319080.2	1453	34245767	3' UTR	CTCACCCTG	51	0.891304	0.999954
HMGA1	NC_000006.12	34236873	34246231	+	NM_001319081.2	1340	34245767	3' UTR	CTCACCCTG	38	0.878788	0.999901
AK2	NC_000001.11	33007986	33036883	-	NM_001319143.2	599	33013262	3' UTR	CATCCCAGA	9	0.888889	0.999956
CSNK1G2	NC_000019.10	1941172	1981338	+	NM_001319.7	1987	1980430	3' UTR	TAGTCCTCC	11	0.909091	0.999969
CSNK1G2	NC_000019.10	1941172	1981338	+	NM_001319.7	2587	1981030	3' UTR	GCTTCCTGC	17	0.941176	0.999991
SYNGR2	NC_000017.11	78168545	78172964	+	NM_001320523.2	661	78171990	3' UTR	TGGACTTTC	15	0.933333	0.999986
DDX5	NC_000017.11	64498254	64506638	-	NM_001320596.3	719	64503859	CDS	GCTTCCTGC	36	0.857143	0.999914
LOC102724594	NC_000021.9	6484623	6499248	-	NM_001320646.2	941	6484627	3' UTR	ATAACAGTA	15	1	0.999925
NAA38	NC_000017.11	7856685	7857559	-	NM_001320924.3	494	7856741	CDS	CCTCCGTAT	68	0.230769	0.999911
APOC1	NC_000019.10	44914325	44919346	+	NM_001321066.2	574	44919305	3' UTR	CCCTCCATG	37	0.5	0.999922
GPS1	NC_000017.11	82051898	82057470	+	NM_001321092.3	1766	82057395	3' UTR	ATTTCCCAG	12	0.818182	0.999978
GPS1	NC_000017.11	82051898	82057470	+	NM_001321092.3	1767	82057396	3' UTR	TTTCCCAGA	12	0.9	0.99999
GPS1	NC_000017.11	82051898	82057470	+	NM_001321092.3	1768	82057397	3' UTR	TTCCCAGAC	12	0.818182	0.999968
RPS19	NC_000019.10	41860404	41872925	+	NM_001321483.2	560	41871408	3' UTR	GCCTCATTC	137	0.637795	0.999906
RPS19	NC_000019.10	41860255	41872925	+	NM_001321485.2	517	41871408	3' UTR	GCCTCATTC	119	0.642857	0.999955
NCLN	NC_000019.10	3185930	3209575	+	NM_001321463.2	2499	3208397	3' UTR	CCTCCCCGA	9	1	0.999943
NCLN	NC_000019.10	3185930	3209575	+	NM_001321463.2	2500	3208398	3' UTR	CTCCCCGAC	12	0.8	0.999923
BZW1	NC_000002.12	200811910	200827338	+	NM_001321688.2	1390	200822261	3' UTR	TCTTCCTAC	18	0.9375	0.999915
RPS9	NC_000019.10	54200858	54207647	+	NM_001321702.2	755	54207616	3' UTR	TTTTCCTGC	299	0.917603	0.999922
RPS9	NC_000019.10	54200858	54207647	+	NM_001321705.2	559	54207616	3' UTR	TTTTCCTGC	16	0.923077	0.99993
BSG	NC_000019.10	572596	583493	+	NM_001322243.2	1371	583270	3' UTR	CCGTCACAG	96	0.988372	0.999953
IFNGR2	NC_000021.9	33402882	33437516	+	NM_001329128.2	1808	33437037	3' UTR	TGGACTTTC	17	1	0.999995
TRIR	NC_000019.10	12730640	12734684	-	NM_001329739.2	518	12730978	3' UTR	AACTCGGCC	31	0.964286	0.999907
NAA38	NC_000017.11	7856685	7885420	-	NM_001330111.2	712	7856741	CDS	CCTCCGTAT	63	0.305085	0.999943
RPL19	NC_000017.11	39200323	39204730	+	NM_001330200.1	1077	39204718	3' UTR	AAGCCTTAA	364	0.411594	0.999943
RPL19	NC_000017.11	39200323	39204730	+	NM_001330200.1	1087	39204728	3' UTR	CTGCCTTAA	29	0.615385	0.999963
STK16	NC_000002.12	219245479	219250337	+	NM_001330213.2	1130	219248243	CDS	ATGACATGG	10	1	0.999902
CNP	NC_000017.11	41967797	41977740	+	NM_001330216.2	2456	41974960	3' UTR	AGGGCCAAG	21	0.85	0.999997
CNP	NC_000017.11	41967797	41977740	+	NM_001330216.2	2457	41974961	3' UTR	GGGCCAAGT	21	0.842105	0.999993
METAP2	NC_000012.12	95474152	95515839	+	NM_001330246.2	1656	95514098	3' UTR	CGGACTTTT	35	0.828571	0.999965
PTMS	NC_000012.12	6766363	6770952	+	NM_001330333.2	140	6766502	5'UTR	CGCTCCAGA	20	0.85	0.999942
SMARCD2	NC_000017.11	63832081	63838728	-	NM_001330440.2	1053	63833940	CDS	GCATCCAGA	9	1	0.999942
ANAPC5	NC_000012.12	121308245	121352411	-	NM_001330489.2	2347	121308433	3' UTR	TGGACTTGT	41	0.868421	0.999983
PYCR1	NC_000017.11	81932391	81937300	-	NM_001330523.2	1413	81932683	3' UTR	TGGACATTT	17	0.866667	0.999959
OSBPL9	NC_000001.11	51729850	51789219	+	NM_001330580.2	2302	51787923	3' UTR	TGGACTTTC	10	1	0.999975
PSMD4	NC_000001.11	151254734	151267460	+	NM_001330692.2	1140	151267291	CDS	GCCTCCCAG	36	0.625	0.999972
TNFRSF1A	NC_000012.12	6328771	6342076	-	NM_001346091.2	1985	6328803	3' UTR	TGGACTTTT	24	1	0.999994
TNFRSF1A	NC_000012.12	6328771	6342076	-	NM_001346092.2	2257	6328803	3' UTR	TGGACTTTT	22	1	0.999989
NBDY	NC_000023.11	56729243	56819179	+	NM_001348129.2	68	56729310	5'UTR	TTGCCAGGG	30	0.961538	0.999981
DARS1	NC_000002.12	135905881	135985626	-	NM_001349.4	898	135922855	CDS	CTGGCTCAG	47	0.926829	0.999949
CAP1	NC_000001.11	40040729	40072648	+	NM_001350477.3	774	40067597	CDS	ATGTCCTCC	23	0.894737	0.999945
DBP	NC_000019.10	48630030	48637379	-	NM_001352.5	1377	48630823	3' UTR	ACATCCCCA	36	0.96875	0.999983
DBP	NC_000019.10	48630030	48637379	-	NM_001352.5	1589	48630611	3' UTR	CTATCCTCC	20	0.777778	0.999954
PRPSAP2	NC_000017.11	18856341	18931287	+	NM_001353106.2	1340	18930664	CDS	ATGTCCTAC	8	0.75	0.999927
MYC	NC_000008.11	127735434	127742951	+	NM_001354870.1	2636	127741072	3' UTR	GAGACTGAA	61	0.928571	0.999997
MMP24OS	NC_000020.11	35276352	35278122	-	NM_001355004.2	514	35277496	3' UTR	ACACCCAGA	13	0.909091	0.999914
NCBP2AS2	NC_000003.12	196942674	196943543	+	NM_001355243.2	649	196943322	3' UTR	GGGACTGAA	107	1	0.999999
RPA1	NC_000017.11	1830005	1900082	+	NM_001355120.2	2066	1897293	3' UTR	TGGACTAAG	23	1	0.99997
G6PD	NC_000023.11	154531391	154546846	-	NM_001360016.2	1811	154531803	3' UTR	CCATCCTGG	34	0.939394	0.999996
G6PD	NC_000023.11	154531391	154546846	-	NM_001360016.2	1812	154531802	3' UTR	CATCCTGGC	37	0.941176	0.999989
DHCR7	NC_000011.10	71434411	71448393	-	NM_001360.3	2201	71434837	3' UTR	GGGACACTG	48	0.934783	0.999901
PCMT1	NC_000006.12	149749741	149811421	+	NM_001360456.1	895	149810675	3' UTR	TCATCTCAG	52	0.977778	0.999952
EIF3B	NC_000007.14	2354827	2380745	+	NM_001362791.2	2635	2380364	3' UTR	TGGACTGTG	23	0.954545	0.999976
EIF3B	NC_000007.14	2354086	2380745	+	NM_001362792.2	2418	2380364	3' UTR	TGGACTGTG	39	0.815789	0.999979
EIF3B	NC_000007.14	2354086	2380745	+	NM_001362793.2	2343	2380364	3' UTR	TGGACTGTG	28	0.958333	0.999975
SLC52A2	NC_000008.11	144358613	144361272	+	NM_001363118.2	959	144359888	CDS	CTTTCCTGC	20	0.85	0.999997
SLC52A2	NC_000008.11	144358613	144361272	+	NM_001363118.2	960	144359889	CDS	TTTCCTGCC	22	0.863636	0.999947
DKC1	NC_000023.11	154762864	154777689	+	NM_001363.5	470	154766320	CDS	GGTACGCTG	25	1	0.999966
DKC1	NC_000023.11	154762864	154777689	+	NM_001363.5	472	154766322	CDS	TACGCTGGA	25	1	0.999997
SYNGR2	NC_000017.11	78168545	78172964	+	NM_001363778.1	872	78171972	CDS	GGGCCCTCC	23	0.9375	0.999958
TK1	NC_000017.11	78174079	78187204	-	NM_001363848.1	1190	78174583	3' UTR	CTCTCCTAC	20	0.941176	0.999981
TPM3	NC_000001.11	154155308	154192100	-	NM_001364680.2	1715	154156864	3' UTR	CTTTCCTGC	29	0.84	0.999988
ADPGK	NC_000015.10	72751294	72783758	-	NM_001365225.1	2305	72751597	3' UTR	AAGACTGAT	9	1	0.999958
RNF126	NC_000019.10	647526	663214	-	NM_001366018.1	1145	647931	3' UTR	TCCCCTCTG	26	0.458333	0.999922
KHSRP	NC_000019.10	6413102	6424811	-	NM_001366299.1	1894	6415638	CDS	CCCGCACCG	12	0.909091	0.999916
RPL7L1	NC_000006.12	42879616	42889900	+	NM_001366481.3	2197	42887598	3' UTR	AAGACAGTA	14	0.923077	0.999931
ERCC1	NC_000019.10	45407334	45423528	-	NM_001369416.1	1096	45409627	3' UTR	TCCTCCCAG	27	0.72	0.99999
ERCC1	NC_000019.10	45407334	45423528	-	NM_001369416.1	1097	45409626	3' UTR	CCTCCCAGG	27	0.590909	0.999969
RPL17	NC_000018.10	49488481	49492465	-	NM_001369563.1	25	49490911	5'UTR	ACTGCTCAG	29	0.888889	0.999988
RFXANK	NC_000019.10	19192935	19201866	+	NM_001370236.1	207	19193979	CDS	TCATCCAGA	12	0.916667	0.999991
DIABLO	NC_000012.12	122207668	122226052	-	NM_001371333.1	868	122208271	3' UTR	AGATCCTGC	9	1	0.999988
TFAP2A	NC_000006.12	10396677	10415074	-	NM_001372066.1	1274	10398546	CDS	CGGTCACGG	20	1	0.999995
TFAP2A	NC_000006.12	10396677	10415074	-	NM_001372066.1	1840	10397980	3' UTR	GGGACTGAG	24	1	0.999996
WDR18	NC_000019.10	982928	994557	+	NM_001372085.1	2000	994441	3' UTR	TGGACTCTC	67	0.968254	0.99999
WDR18	NC_000019.10	982928	994557	+	NM_001372086.1	1719	994441	3' UTR	TGGACTCTC	20	1	0.999986
POLR1D	NC_000013.11	27620743	27623449	+	NM_001374407.1	1157	27622960	CDS	TAGACACTG	52	0.78	0.999975
ARFIP2	NC_000011.10	6476519	6481331	-	NM_001376558.2	1204	6477078	3' UTR	AAGACATTG	9	1	0.999948
FDPS	NC_000001.11	155308866	155320665	+	NM_001378424.1	1178	155320513	CDS	GTTACAGCC	16	0.9375	0.999985
DPM2	NC_000009.12	127935099	127937854	-	NM_001378437.1	550	127935371	3' UTR	TGGACTTAG	14	1	0.999994
PRKCSH	NC_000019.10	11435635	11450968	+	NM_001379608.1	1907	11450796	3' UTR	CATTCCCAG	23	0.944444	0.999972
PRKCSH	NC_000019.10	11435635	11450968	+	NM_001379608.1	2047	11450936	3' UTR	GTGACCTCA	15	0.642857	0.999957
PRKCSH	NC_000019.10	11435635	11450968	+	NM_001379608.1	2048	11450937	3' UTR	TGACCTCAA	13	0.666667	0.999938
PRKCSH	NC_000019.10	11435635	11450968	+	NM_001379609.1	1898	11450796	3' UTR	CATTCCCAG	21	0.9	0.999971
PRKCSH	NC_000019.10	11435635	11450968	+	NM_001379609.1	2038	11450936	3' UTR	GTGACCTCA	16	0.666667	0.999903
PRKCSH	NC_000019.10	11435635	11450968	+	NM_001379609.1	2039	11450937	3' UTR	TGACCTCAA	15	0.666667	0.99997
PRKCSH	NC_000019.10	11435635	11450968	+	NM_001379609.1	2041	11450939	3' UTR	ACCTCAATA	14	0.615385	0.999931
LAMTOR5	NC_000001.11	110401253	110407694	-	NM_001382293.1	564	110401309	3' UTR	AGGTCCAGG	87	0.914634	0.99999
LAMTOR5	NC_000001.11	110401253	110407694	-	NM_001382293.1	565	110401308	3' UTR	GGTCCAGGT	86	0.910256	0.999954
SCAND1	NC_000020.11	35953624	35959472	-	NM_001385710.1	1155	35954201	CDS	CGAGCTCAG	126	0.982609	0.999982
HAUS7	NC_000023.11	153447668	153470576	-	NM_001385482.1	1294	153447680	3' UTR	AAAGCCTTG	27	0.608696	0.99991
SCAND1	NC_000020.11	35953624	35959472	-	NM_001385710.1	967	35954389	5'UTR	CGAGCTCTG	73	1	0.999998
PANK2	NC_000020.11	3889387	3929887	+	NM_001386393.1	1478	3923345	3' UTR	TGGACTTTC	11	0.9	0.999925
DRG2	NC_000017.11	18087948	18107969	+	NM_001388.5	1186	18107255	3' UTR	CGGGCCTCC	28	0.958333	0.99995
EMC3	NC_000003.12	9962682	9986841	-	NM_001394674.1	231	9986611	CDS	TGGTCCTAC	14	0.846154	0.999983
EMC3	NC_000003.12	9962682	9986841	-	NM_001394674.1	593	9973709	CDS	ACAACCAAG	17	0.764706	0.999963
EMC3	NC_000003.12	9962682	9986841	-	NM_001394674.1	594	9973708	CDS	CAACCAAGG	16	0.75	0.99996
MAIP1	NC_000002.12	199955582	199964117	+	NM_001394955.1	1120	199963838	3' UTR	TGGACTTTA	29	0.888889	0.999994
ERVK3-1	NC_000019.10	58305377	58316812	+	NM_001396080.1	739	58314991	3' UTR	ATGTCCCAG	47	0.956522	0.999997
ERVK3-1	NC_000019.10	58305377	58316812	+	NM_001396080.1	897	58315149	3' UTR	AAAGCTCAG	51	1	0.99996
FDX2	NC_000019.10	10310045	10316015	-	NM_001397406.1	807	10310250	3' UTR	TGGACTCAT	15	1	0.999995
SEC61A1	NC_000003.12	128051641	128071683	+	NM_001400328.1	1785	128069753	3' UTR	TGGACTTTT	15	1	0.999983
SEC61A1	NC_000003.12	128051641	128071683	+	NM_001400328.1	2202	128070170	3' UTR	AGGACTGTT	18	1	0.999957
NR2F1	NC_000005.10	93587099	93594611	+	NM_001410754.1	1364	93594252	3' UTR	TGGACTGAA	32	0.964286	0.999918
CBX3	NC_000007.14	26201745	26213607	+	NM_001410866.1	905	26212524	3' UTR	TACTCAGTC	24	0.8	0.999949
MTCH1	NC_000006.12	36968141	36986506	-	NM_001410899.1	3208	36968211	3' UTR	TAGTCCTAC	12	1	0.99998
MTA1	NC_000014.9	105419827	105470729	+	NM_001411062.1	2362	105470271	3' UTR	CCTTCCCAG	20	0.611111	0.999958
UBA2	NC_000019.10	34428381	34471251	+	NM_001411139.1	1867	34466994	CDS	GGAGCTCAG	17	1	0.999952
PTBP1	NC_000019.10	797984	812312	+	NM_001411140.1	2148	810746	CDS	GGTCCAGGC	9	1	0.999914
ACTN4	NC_000019.10	38647649	38731589	+	NM_001411143.1	3125	38729724	3' UTR	ACAGCACAA	33	0.793103	0.999929
BICD1	NC_000012.12	32106847	32108808	+	NM_001413182.1	529	32107375	CDS	AAGACTGAG	9	1	0.999986
M6PR	NC_000012.12	8940361	8949645	-	NM_001414322.1	2114	8940679	3' UTR	TGGACTGAT	16	1	0.999989
EIF2B1	NC_000012.12	123620406	123633686	-	NM_001414.4	1382	123621421	3' UTR	CAGACTGAT	41	0.9375	0.999933
EIF4B	NC_000012.12	53006456	53042215	+	NM_001417.7	1938	53040297	3' UTR	CTATCCAGA	24	0.9	0.999982
EIF4G2	NC_000011.10	10797054	10808926	-	NM_001418.4	113	10808814	5'UTR	CCTTCCCTC	17	0.846154	0.999914
EMP1	NC_000012.12	13196726	13219941	+	NM_001423.3	1104	13215132	3' UTR	CCATCCTGC	128	0.932773	0.999999
FLNA	NC_000023.11	154348531	154374634	-	NM_001456.4	7148	154351677	CDS	CAGTCAAGT	19	0.866667	0.999941
FLNA	NC_000023.11	154348531	154374634	-	NM_001456.4	8071	154348943	CDS	GTGTCCTAC	37	0.714286	0.999916
GDI1	NC_000023.11	154437154	154443467	+	NM_001493.3	2116	154443343	3' UTR	TGCCCTGCC	57	0.777778	0.999912
HSPB1	NC_000007.14	76302673	76304292	+	NM_001540.5	713	76304228	3' UTR	CCGCCACCT	2104	0.075906	0.999998
IFIT1	NC_000010.11	89392623	89406487	+	NM_001548.5	1486	89403671	CDS	GAGACTGGC	16	0.9375	0.999986
IL13RA1	NC_000023.11	118727606	118794533	+	NM_001560.3	1906	118792443	3' UTR	AGTTCCAGA	15	0.923077	0.999906
IRAK1	NC_000023.11	154010507	154019902	-	NM_001569.4	960	154018045	CDS	GCTTCCTGC	28	1	0.999967
IRF3	NC_000019.10	49659572	49665857	-	NM_001571.6	1545	49659622	3' UTR	CCTCCAACC	13	0.538462	0.999938
PARP1	NC_000001.11	226360691	226408093	-	NM_001618.4	3374	226361295	3' UTR	TTCTCAAGT	112	0.981308	0.999937
PARP1	NC_000001.11	226360691	226408093	-	NM_001618.4	518	226392247	CDS	ATGCCAAGT	22	0.8	0.999926
GRK2	NC_000011.10	67266473	67286556	+	NM_001619.5	3142	67286295	3' UTR	CCATCCTGG	19	0.882353	0.999952
AK2	NC_000001.11	33007986	33036883	-	NM_001625.4	523	33014552	CDS	AGTTCAACC	42	1	0.999994
AK2	NC_000001.11	33007986	33036883	-	NM_001625.4	694	33013262	CDS	CATCCCAGA	89	0.795455	0.999998
AK2	NC_000001.11	33007986	33036883	-	NM_001625.4	695	33013261	CDS	ATCCCAGAC	95	0.784091	0.999931
APEX1	NC_000014.9	20455226	20457767	+	NM_001641.4	1040	20457354	CDS	TGGACTTAT	81	0.934211	0.999984
ARAF	NC_000023.11	47561205	47571908	+	NM_001654.5	2113	47571643	3' UTR	AAGACTGAG	22	1	0.999998
ARAF	NC_000023.11	47561205	47571908	+	NM_001654.5	704	47566679	CDS	CTTCCCTGC	14	0.692308	0.999943
RHOA	NC_000003.12	49359145	49411976	-	NM_001664.4	377	49368487	CDS	CTCTCCTAC	224	0.857143	0.999905
RHOG	NC_000011.10	3826978	3840959	-	NM_001665.4	1255	3827018	3' UTR	CTTTCCTAC	38	0.891892	0.999989
RHOG	NC_000011.10	3826978	3840959	-	NM_001665.4	305	3827968	CDS	GGGACACTG	14	1	0.999995
RHOG	NC_000011.10	3826978	3840959	-	NM_001665.4	346	3827927	CDS	CTCTCCTAC	31	0.966667	0.999997
RHOG	NC_000011.10	3826978	3840959	-	NM_001665.4	742	3827531	3' UTR	CTGCCCTCC	38	0.885714	0.999945
ARL2	NC_000011.10	65014160	65022184	+	NM_001667.4	633	65021885	3' UTR	CAGTCCAGG	30	0.9	0.999995
ARL2	NC_000011.10	65014160	65022184	+	NM_001667.4	634	65021886	3' UTR	AGTCCAGGT	39	0.947368	0.999999
ATP6V1B2	NC_000008.11	20197381	20221696	+	NM_001693.4	2699	20221539	3' UTR	ACTTCCCTA	49	0.822222	0.999945
BCL7B	NC_000007.14	73536356	73557690	-	NM_001707.4	866	73537153	3' UTR	AGGACTTGG	48	0.977778	0.999934
BMP7	NC_000020.11	57168753	57266641	-	NM_001719.3	2121	57170653	3' UTR	CGGACTCGT	19	1	0.99996
BSG	NC_000019.10	572596	583493	+	NM_001728.4	1917	583464	3' UTR	GCCACAATA	38	0.703704	0.999918
CALM2	NC_000002.12	47160084	47176511	-	NM_001743.6	1080	47160214	3' UTR	AATCCATTC	990	0.0860996	0.99991
CCND3	NC_000006.12	41934952	41941808	-	NM_001760.5	1176	41935802	3' UTR	TGGTCCTAC	25	0.956522	0.999993
SEPTIN7	NC_000007.14	35801057	35907110	+	NM_001788.6	394	35863623	CDS	GTATCCAGG	10	1	0.999943
CENPB	NC_000020.11	3783851	3786740	-	NM_001810.6	1913	3784828	CDS	TTGCCATGG	33	0.807692	0.999918
CENPB	NC_000020.11	3783851	3786740	-	NM_001810.6	2360	3784381	3' UTR	TGGACTAAC	44	0.897436	0.999986
CLTB	NC_000005.10	176392501	176416539	-	NM_001834.5	997	176392589	3' UTR	TGGTCCAGC	48	0.636364	0.999963
COL6A1	NC_000021.9	45981770	46005048	+	NM_001848.3	3523	46004368	3' UTR	CTGCCCTGC	24	0.857143	0.999935
COL6A1	NC_000021.9	45981770	46005048	+	NM_001848.3	4101	46004946	3' UTR	TTATCAAAG	32	1	0.999992
COL6A2	NC_000021.9	46098112	46132848	+	NM_001849.4	3354	46132757	3' UTR	CCGGCCTCC	16	1	0.999987
CSNK2A1	NC_000020.11	472498	543790	-	NM_001895.4	2344	483021	3' UTR	CATGCTAGA	18	0.941176	0.999932
CSNK2A1	NC_000020.11	472498	543790	-	NM_001895.4	2560	482805	3' UTR	GTTACAGCC	13	1	0.999931
CTSB	NC_000008.11	11842524	11868087	-	NM_001908.5	1595	11844662	3' UTR	GTCTCCCAG	47	0.888889	0.99999
CTSD	NC_000011.10	1752755	1763927	-	NM_001909.5	2047	1752763	3' UTR	CCGGCCTCC	450	0.908867	0.999962
DLAT	NC_000011.10	112025408	112064404	+	NM_001931.5	735	112033413	CDS	TCTTCCTGC	12	1	0.999961
DLST	NC_000014.9	74881916	74903743	+	NM_001933.5	1374	74902304	CDS	GGATCCCAG	8	0.875	0.999969
DLST	NC_000014.9	74881916	74903743	+	NM_001933.5	1375	74902305	CDS	GATCCCAGA	8	0.875	0.999976
DLST	NC_000014.9	74881916	74903743	+	NM_001933.5	1376	74902306	CDS	ATCCCAGAG	11	0.9	0.999961
DR1	NC_000001.11	93345907	93369493	+	NM_001938.3	1374	93360743	3' UTR	TGGACTTGT	46	0.818182	0.999925
DR1	NC_000001.11	93345907	93369493	+	NM_001938.3	575	93346481	5'UTR	TGTTCCCAG	35	0.852941	0.999987
EEF1A2	NC_000020.11	63488014	63499083	-	NM_001958.5	802	63493204	CDS	CCATCCTGC	393	0.909341	0.999999
EEF1A2	NC_000020.11	63488014	63499083	-	NM_001958.5	803	63493203	CDS	CATCCTGCC	392	0.817919	0.999952
E2F4	NC_000016.10	67192155	67198918	+	NM_001950.4	1893	67198701	3' UTR	TGGTCCAGC	70	0.810345	0.999987
E2F4	NC_000016.10	67192155	67198918	+	NM_001950.4	774	67194873	CDS	CTAGCCCAG	50	0.891304	0.999992
E2F4	NC_000016.10	67192155	67198918	+	NM_001950.4	776	67194875	CDS	AGCCCAGTC	48	0.615385	0.999918
EIF5	NC_000014.9	103334237	103345025	+	NM_001969.5	183	103334547	5'UTR	TCATCCCAG	35	0.71875	0.99998
F2R	NC_000005.10	76716126	76735770	+	NM_001992.5	1470	76733513	3' UTR	GGGACTGCT	31	0.896552	0.999966
F2R	NC_000005.10	76716126	76735770	+	NM_001992.5	2453	76734496	3' UTR	AAGACTTCT	52	0.882353	0.999982
FLII	NC_000017.11	18244815	18258738	-	NM_002018.4	3971	18245025	3' UTR	GTGCCACAG	14	1	0.999983
GAPDH	NC_000012.12	6534517	6538371	+	NM_002046.7	1246	6538332	3' UTR	GCACCTTGT	5453	0.0912136	1
GNAI2	NC_000003.12	50236204	50259362	+	NM_002070.4	1553	50258696	3' UTR	CAGCCTGGA	23	0.611111	0.999935
GNAI2	NC_000003.12	50236204	50259362	+	NM_002070.4	1836	50258979	3' UTR	CCCCCCCCA	19	0.705882	0.999909
GOT2	NC_000016.10	58707131	58734316	-	NM_002080.4	1024	58716097	CDS	TGATCCGTC	124	0.925926	0.999987
GOT1	NC_000010.11	99396870	99430624	-	NM_002079.3	1396	99397452	3' UTR	GAGACACTT	90	0.901235	1
H2AX	NC_000011.10	119093874	119095465	-	NM_002105.3	1474	119093992	3' UTR	TGGACTGAG	131	0.976	0.999937
H2AX	NC_000011.10	119093874	119095465	-	NM_002105.3	1560	119093906	3' UTR	TGGACTAAT	126	0.918182	0.999974
HLA-A	NC_000006.12	29942532	29945870	+	NM_002116.8	1161	29945496	3' UTR	GTTCCTGCC	104	0.978495	0.999953
HARS1	NC_000005.10	140673905	140691370	-	NM_002109.6	1917	140673936	3' UTR	ATTGCCAAA	40	0.805556	0.999977
HARS1	NC_000005.10	140673905	140691370	-	NM_002109.6	1918	140673935	3' UTR	TTGCCAAAG	37	0.878788	0.999993
HLA-C	NC_000006.12	31268749	31272092	-	NM_002117.6	69	31272024	CDS	GAGGCCTGG	18	0.9375	0.999996
HLA-C	NC_000006.12	31268749	31272092	-	NM_002117.6	70	31272023	CDS	AGGCCTGGC	18	0.9375	0.999988
HMGA1	NC_000006.12	34236873	34246231	+	NM_002131.4	946	34245290	3' UTR	CTTCCCATA	39	0.444444	0.999965
HMGA1	NC_000006.12	34236873	34246231	+	NM_002131.4	947	34245291	3' UTR	TTCCCATAG	41	0.526316	0.999914
HMOX2	NC_000016.10	4476398	4510347	+	NM_002134.4	1217	4509891	3' UTR	AAAGCCAGA	19	0.777778	0.999995
HOXB2	NC_000017.11	48542655	48545109	-	NM_002145.4	1359	48542978	3' UTR	TAGACTTAT	29	1	0.999997
ID2	NC_000002.12	8682056	8684461	+	NM_002166.5	711	8683873	3' UTR	TGGACTGTG	84	0.987805	0.999981
IDH2	NC_000015.10	90083045	90102468	-	NM_002168.4	291	90090639	CDS	TCATCCTGC	29	0.925926	0.999956
EIF6	NC_000020.11	35278918	35284772	-	NM_002212.4	688	35279658	CDS	CCAGCACAG	115	0.834951	0.99992
JUN	NC_000001.11	58780791	58784047	-	NM_002228.4	2252	58781796	3' UTR	TGGACTTTT	55	1	0.999999
JUN	NC_000001.11	58780791	58784047	-	NM_002228.4	2351	58781697	3' UTR	GAGACTGTA	54	0.918367	0.999965
JUN	NC_000001.11	58780791	58784047	-	NM_002228.4	2587	58781461	3' UTR	GTATCCTGC	43	0.972973	0.999983
JUN	NC_000001.11	58780791	58784047	-	NM_002228.4	2588	58781460	3' UTR	TATCCTGCC	40	0.967742	0.999935
JUN	NC_000001.11	58780791	58784047	-	NM_002228.4	971	58783077	5'UTR	CGGACTGTT	30	0.777778	0.999939
JUNB	NC_000019.10	12791486	12793315	+	NM_002229.3	1457	12792942	3' UTR	TGGACTCCG	66	0.933333	0.999994
KCNN4	NC_000019.10	43766533	43780973	-	NM_002250.3	645	43774342	CDS	GCTTCCTAC	35	0.931034	0.999929
KIFC1	NC_000006.12	33391823	33409896	+	NM_002263.4	1566	33405498	CDS	GAGACTGTC	25	0.958333	0.999997
KIFC1	NC_000006.12	33391823	33409896	+	NM_002263.4	2194	33409699	3' UTR	GGATCCAGA	18	0.933333	0.999948
KPNB1	NC_000017.11	47649919	47685505	+	NM_002265.6	1427	47668287	CDS	ATGTCCTCC	21	0.9375	0.999927
KRT15	NC_000017.11	41513745	41518890	-	NM_002275.4	1008	41515966	CDS	TGATCCAGA	30	0.653846	0.999972
LOXL2	NC_000008.11	23296897	23404120	-	NM_002318.3	1961	23309837	CDS	CATGCTGCA	24	1	0.999992
LOXL2	NC_000008.11	23296897	23404120	-	NM_002318.3	2696	23297922	3' UTR	CTGTCCAGA	33	0.96875	0.999965
LRP3	NC_000019.10	33194330	33208864	+	NM_002333.4	2424	33207230	CDS	TGGACACAG	47	0.857143	0.999983
LRP3	NC_000019.10	33194330	33208864	+	NM_002333.4	2792	33207598	3' UTR	ACCGCCACA	29	1	0.999997
LRP3	NC_000019.10	33194330	33208864	+	NM_002333.4	2793	33207599	3' UTR	CCGCCACAG	27	1	0.999998
LRP3	NC_000019.10	33194330	33208864	+	NM_002333.4	2795	33207601	3' UTR	GCCACAGCC	40	0.972973	0.999997
M6PR	NC_000012.12	8940361	8949645	-	NM_002355.4	2132	8940679	3' UTR	TGGACTGAT	20	1	0.999969
ME2	NC_000018.10	50879118	50954257	+	NM_002396.5	1306	50924144	CDS	CACTCAGCC	26	0.869565	0.999909
ME2	NC_000018.10	50879118	50954257	+	NM_002396.5	1834	50947060	CDS	TACCCAGAA	32	0.555556	0.99994
MGAT2	NC_000014.9	49620799	49623481	+	NM_002408.4	1511	49622309	CDS	GGGACTGGA	26	1	0.999999
MGAT2	NC_000014.9	49620799	49623481	+	NM_002408.4	1516	49622314	CDS	TGGACTCTT	32	0.965517	0.999935
MGAT2	NC_000014.9	49620799	49623481	+	NM_002408.4	1601	49622399	CDS	GAGACTGTG	30	0.933333	0.999971
MGAT2	NC_000014.9	49620799	49623481	+	NM_002408.4	878	49621676	CDS	TGGACTCAC	24	0.913043	0.999992
MAP3K11	NC_000011.10	65597757	65614221	-	NM_002419.4	2889	65598411	CDS	CGGACTCAG	19	1	0.999908
MYBL2	NC_000020.11	43667114	43716482	+	NM_002466.4	1777	43711489	CDS	CTGCCACAG	79	0.897059	0.999988
NDUFA6	NC_000022.11	42085526	42090772	-	NM_002490.6	247	42087096	CDS	ATGTCACAG	212	0.955	0.999995
MYC	NC_000008.11	127736231	127742951	+	NM_002467.6	140	127736370	5'UTR	CTGGCCCAG	24	0.863636	0.999919
MYC	NC_000008.11	127736231	127742951	+	NM_002467.6	1842	127741072	3' UTR	GAGACTGAA	90	0.844156	0.999997
MYH9	NC_000022.11	36281280	36387967	-	NM_002473.6	6120	36282611	3' UTR	CCTTCCCAG	9	1	0.99998
MYH9	NC_000022.11	36281280	36387967	-	NM_002473.6	6121	36282610	3' UTR	CTTCCCAGA	10	1	0.999992
MYH9	NC_000022.11	36281280	36387967	-	NM_002473.6	6122	36282609	3' UTR	TTCCCAGAC	11	1	0.999978
MYH9	NC_000022.11	36281280	36387967	-	NM_002473.6	6159	36282572	3' UTR	GGGACTGCT	35	0.965517	0.999978
NEK2	NC_000001.11	211662772	211675621	-	NM_002497.4	1537	211663369	3' UTR	AAGACTGAT	45	0.804878	0.999965
NGFR	NC_000017.11	49495293	49515008	+	NM_002507.4	2879	49514479	3' UTR	TGGACTTTC	13	1	0.99993
NME3	NC_000016.10	1770320	1771543	-	NM_002513.3	704	1770464	3' UTR	GTTTCCTGC	35	0.806452	0.99996
NT5E	NC_000006.12	85450083	85495784	+	NM_002526.4	3384	85495606	3' UTR	AAGTCACAT	31	1	0.999998
NTSR1	NC_000020.11	62708836	62762771	+	NM_002531.3	3100	62761738	3' UTR	TGGACTCAG	12	1	0.999969
NTSR1	NC_000020.11	62708836	62762771	+	NM_002531.3	3671	62762309	3' UTR	GAGACTGTC	21	0.904762	0.999928
PAK2	NC_000003.12	196739857	196832647	+	NM_002577.4	2117	196828625	3' UTR	TGGACTGAA	15	1	0.999981
PFDN1	NC_000005.10	140245035	140303101	-	NM_002622.5	1075	140245296	3' UTR	AAGACTGTC	126	0.752137	0.999916
SERPINF1	NC_000017.11	1762060	1777565	+	NM_002615.7	893	1776576	CDS	TCTTCCTGC	22	1	0.999998
SERPINF1	NC_000017.11	1762060	1777565	+	NM_002615.7	894	1776577	CDS	CTTCCTGCC	22	1	0.999993
PFKL	NC_000021.9	44300053	44327373	+	NM_002626.6	2635	44327101	3' UTR	CCTTCCTGC	44	0.8	0.999974
PHB1	NC_000017.11	49404052	49414882	-	NM_002634.4	932	49404954	3' UTR	TGGGCCACA	321	0.973597	1
PHB1	NC_000017.11	49404052	49414882	-	NM_002634.4	933	49404953	3' UTR	GGGCCACAG	312	0.983819	1
PHB1	NC_000017.11	49404052	49414882	-	NM_002634.4	935	49404951	3' UTR	GCCACAGCC	278	0.992754	1
PHB1	NC_000017.11	49404052	49414882	-	NM_002634.4	1556	49404330	3' UTR	TGGACTTGT	32	0.965517	0.999916
PHB1	NC_000017.11	49404052	49414882	-	NM_002634.4	1722	49404164	3' UTR	CGTTCCTGG	36	0.941176	0.999992
PHB1	NC_000017.11	49404052	49414882	-	NM_002634.4	1723	49404163	3' UTR	GTTCCTGGC	35	0.939394	0.999996
PITX1	NC_000005.10	135027734	135034228	-	NM_002653.5	1175	135028896	CDS	GGGACACGT	17	1	0.99995
PITX1	NC_000005.10	135027734	135034228	-	NM_002653.5	1481	135028590	3' UTR	CACTCTGCC	14	0.846154	0.999944
PITX1	NC_000005.10	135027734	135034228	-	NM_002653.5	1724	135028347	3' UTR	CGGACTGAG	19	1	0.999997
PITX1	NC_000005.10	135027734	135034228	-	NM_002653.5	1765	135028306	3' UTR	TGGACTTGC	8	1	0.999968
PLAU	NC_000010.11	73911132	73917494	+	NM_002658.6	1679	73916830	3' UTR	TGGACTGAA	26	1	0.999985
PNN	NC_000014.9	39175254	39183220	+	NM_002687.4	2314	39181997	3' UTR	CAGACTGTT	43	0.875	0.999942
PPP2CA	NC_000005.10	134194332	134226073	-	NM_002715.4	1681	134197233	3' UTR	AAATCTCAG	157	0.957447	0.999962
PPP2R2A	NC_000008.11	26291508	26372680	+	NM_002717.4	1920	26370677	3' UTR	TGGACTAGA	14	1	0.999986
PPP2R2A	NC_000008.11	26291508	26372680	+	NM_002717.4	1930	26370687	3' UTR	TGGACTGTA	16	0.866667	0.999911
HHEX	NC_000010.11	92689955	92695647	+	NM_002729.5	809	92694732	CDS	TGGACATTG	8	1	0.999901
PRKCSH	NC_000019.10	11435645	11450968	+	NM_002743.3	1893	11450796	3' UTR	CATTCCCAG	50	0.880952	0.999943
PRKCSH	NC_000019.10	11435645	11450968	+	NM_002743.3	2033	11450936	3' UTR	GTGACCTCA	40	0.358974	0.999973
PRKCSH	NC_000019.10	11435645	11450968	+	NM_002743.3	2034	11450937	3' UTR	TGACCTCAA	38	0.361111	0.999988
MAPK1	NC_000022.11	21759657	21867645	-	NM_002745.5	3822	21761716	3' UTR	TGGTCCTAA	17	0.5625	0.999922
MAPK3	NC_000016.10	30114105	30123220	-	NM_002746.3	1283	30114609	3' UTR	GGGCCTGGC	39	0.611111	0.999931
PRPS2	NC_000023.11	12791412	12824222	+	NM_002765.5	1015	12822768	CDS	GTGTCCTAC	38	0.947368	0.999999
PRPSAP2	NC_000017.11	18858131	18931287	+	NM_002767.4	1335	18930664	CDS	ATGTCCTAC	21	1	0.999994
PSMA7	NC_000020.11	62136733	62143394	-	NM_002792.4	916	62136779	3' UTR	CATTCCATT	721	0.277383	0.999907
PSAP	NC_000010.11	71816298	71851251	-	NM_002778.4	2744	71816302	3' UTR	TTAGCCAGA	26	0.913043	0.999971
PSMB2	NC_000001.11	35599541	35641526	-	NM_002794.5	468	35609320	CDS	TTGGCCAAG	256	0.819383	0.99991
PSMB4	NC_000001.11	151399573	151401937	+	NM_002796.3	61	151399633	CDS	GGGTCCGGC	265	0.905172	0.999974
PSMD1	NC_000002.12	231056867	231172827	+	NM_002807.4	2599	231163686	CDS	ATATCCTGC	37	0.970588	0.999984
PSMD1	NC_000002.12	231056867	231172827	+	NM_002807.4	2600	231163687	CDS	TATCCTGCC	36	0.9375	0.999996
PSMD7	NC_000016.10	74296814	74306288	+	NM_002811.5	1247	74305904	3' UTR	GAGACTGAT	122	0.666667	0.99994
PTBP1	NC_000019.10	797452	812312	+	NM_002819.5	1639	810745	CDS	CGGTCCAGG	18	0.944444	0.999996
PTBP1	NC_000019.10	797452	812312	+	NM_002819.5	1640	810746	CDS	GGTCCAGGC	17	1	0.999997
PTMS	NC_000012.12	6766363	6770952	+	NM_002824.6	140	6766502	5'UTR	CGCTCCAGA	22	0.85	0.999909
NECTIN2	NC_000019.10	44846297	44878938	+	NM_002856.3	1755	44878706	3' UTR	TGGACTTGT	17	1	0.999997
NECTIN2	NC_000019.10	44846297	44878938	+	NM_002856.3	1808	44878759	3' UTR	GGGACTTGG	16	1	0.999945
ALDH18A1	NC_000010.11	95605941	95656711	-	NM_002860.4	3261	95606032	3' UTR	TCGTCCTAC	12	0.909091	0.999953
RAD51	NC_000015.10	40695174	40732340	+	NM_002875.5	1271	40731175	CDS	AAGACTGAA	12	0.909091	0.999986
RBBP7	NC_000023.11	16844341	16870362	-	NM_002893.4	1269	16852554	CDS	TTTTCCAGG	162	0.948052	0.999999
RBBP7	NC_000023.11	16844341	16870362	-	NM_002893.4	1270	16852553	CDS	TTTCCAGGT	158	0.964286	0.999918
RAP2B	NC_000003.12	153162226	153170627	+	NM_002886.4	1632	153163857	3' UTR	ATGACTGAT	38	1	0.999997
RAP2B	NC_000003.12	153162226	153170627	+	NM_002886.4	1718	153163943	3' UTR	GGGACTGTT	35	1	0.999974
RCN1	NC_000011.10	32091074	32105722	+	NM_002901.4	2097	32105450	3' UTR	TGGACTGAA	113	0.92381	0.999989
RCN1	NC_000011.10	32091074	32105722	+	NM_002901.4	1124	32104477	3' UTR	TAGACACTC	84	0.777778	1
RING1	NC_000006.12	33208500	33212716	+	NM_002931.4	1001	33211500	CDS	TGTTCCGGC	17	0.933333	0.999931
RPA1	NC_000017.11	1830005	1900082	+	NM_002945.5	2058	1897293	3' UTR	TGGACTAAG	51	0.978723	0.999978
RPA2	NC_000001.11	27891524	27914575	-	NM_002946.5	1210	27891898	3' UTR	ACATCAAGA	25	0.809524	0.99995
RPA2	NC_000001.11	27891524	27914575	-	NM_002946.5	265	27907267	CDS	CCAGCACAT	31	1	0.999985
RPA2	NC_000001.11	27891524	27914575	-	NM_002946.5	267	27907265	CDS	AGCACATTG	31	1	0.99994
RPS27A	NC_000002.12	55232688	55235853	+	NM_002954.6	495	55235563	CDS	CAAACCAGA	1306	0.0868545	0.999997
S100A10	NC_000001.11	151982915	151993859	-	NM_002966.3	563	151983023	3' UTR	AACTCTCAT	1353	0.0895161	0.999967
MAPK12	NC_000022.11	50252901	50261683	-	NM_002969.6	1697	50252982	3' UTR	CCTTCCTGC	18	0.941176	0.999984
SGTA	NC_000019.10	2754715	2783273	-	NM_003021.4	1238	2755708	3' UTR	AGCACAGAC	42	0.864865	0.999911
SMARCB1	NC_000022.11	23786966	23838009	+	NM_003073.5	1544	23834362	3' UTR	CAGTCCTGC	68	0.822581	0.999907
SMARCE1	NC_000017.11	40624962	40647818	-	NM_003079.5	1695	40628417	3' UTR	CCTTCCCAG	38	0.852941	0.999985
SMARCE1	NC_000017.11	40624962	40647818	-	NM_003079.5	1696	40628416	3' UTR	CTTCCCAGT	38	0.727273	0.999948
SNRNP70	NC_000019.10	49085451	49108604	+	NM_003089.6	208	49086426	CDS	AGTTCCTGC	21	0.764706	0.999904
SNRPC	NC_000006.12	34757505	34773857	+	NM_003093.3	490	34773541	CDS	CACTCGGCC	440	0.994987	0.99991
SNRPB2	NC_000020.11	16730026	16742564	+	NM_003092.5	598	16738897	CDS	AAATCCTCA	59	0.877551	0.999978
SNRPB2	NC_000020.11	16730026	16742564	+	NM_003092.5	599	16738898	CDS	AATCCTCAG	58	0.9	0.999976
SPR	NC_000002.12	72887408	72892158	+	NM_003124.5	568	72888552	CDS	TGTTCCAGG	40	0.648649	0.999965
SPR	NC_000002.12	72887408	72892158	+	NM_003124.5	796	72891522	CDS	TGGACTTCT	68	0.953846	0.999944
SQLE	NC_000008.11	124998505	125022283	+	NM_003129.4	759	124999263	5'UTR	CGGACTTCT	13	0.923077	0.999973
SQLE	NC_000008.11	124998505	125022283	+	NM_003129.4	907	124999411	CDS	TGGACTTTT	18	1	0.999997
SRP19	NC_000005.10	112861287	112869788	+	NM_003135.3	789	112867801	3' UTR	TGGACTGTA	77	0.959459	0.999999
SSR1	NC_000006.12	7281143	7313199	-	NM_003144.5	1060	7289744	3' UTR	TGGACTGAG	38	0.914286	0.999977
SSR1	NC_000006.12	7281143	7313199	-	NM_003144.5	1614	7289190	3' UTR	TAATCCTAC	19	1	0.999979
SURF1	NC_000009.12	133351758	133356487	-	NM_003172.4	1030	133351820	3' UTR	TGGCCTTCT	21	0.5625	0.999924
SUV39H1	NC_000023.11	48696734	48709016	+	NM_003173.4	2386	48708666	3' UTR	ATTCCCAGA	10	0.8	0.999938
SUV39H1	NC_000023.11	48696734	48709016	+	NM_003173.4	2387	48708667	3' UTR	TTCCCAGAC	10	0.8	0.999967
TBCC	NC_000006.12	42744498	42746103	-	NM_003192.3	1068	42745036	CDS	GGGACTAAG	21	0.95	0.99999
TCEA2	NC_000020.11	64063198	64072347	+	NM_003195.6	1050	64072215	3' UTR	CCCTCCCCG	17	1	0.999981
TIMP1	NC_000023.11	47582436	47586789	+	NM_003254.3	373	47585329	CDS	ATTGCTGGA	1041	0.991895	0.99995
TIMP2	NC_000017.11	78852977	78925387	-	NM_003255.5	208	78925180	5'UTR	CCGGCTCAG	80	0.972222	0.999965
TK1	NC_000017.11	78174091	78187052	-	NM_003258.5	939	78174583	3' UTR	CTCTCCTAC	235	0.89372	0.999968
SEC62	NC_000003.12	169966807	169998373	+	NM_003262.4	1234	169993081	3' UTR	GGGACTGAA	19	1	0.999995
TM7SF2	NC_000011.10	65111872	65116230	+	NM_003273.6	298	65112616	CDS	CCTGCCGGG	17	0.875	0.999917
TM7SF2	NC_000011.10	65111872	65116230	+	NM_003273.6	299	65112617	CDS	CTGCCGGGG	15	0.846154	0.999971
TPD52L2	NC_000020.11	63865270	63891538	+	NM_003288.4	1155	63890383	3' UTR	AAGTCCTAC	18	0.823529	0.999984
TPD52L2	NC_000020.11	63865270	63891538	+	NM_003288.4	1313	63890541	3' UTR	TGGACTTTT	23	0.952381	0.999972
TPD52L2	NC_000020.11	63865270	63891538	+	NM_003288.4	1375	63890603	3' UTR	TGGACTCAA	23	1	0.999918
TPT1	NC_000013.11	45333471	45341183	-	NM_003295.4	1136	45336883	3' UTR	GAGACTCAT	214	0.928934	0.99998
EIPR1	NC_000002.12	3188970	3377818	-	NM_003310.5	1312	3189315	3' UTR	TTATCCAGG	27	1	0.999997
EIPR1	NC_000002.12	3188970	3377818	-	NM_003310.5	1313	3189314	3' UTR	TATCCAGGT	27	1	0.999959
PHLDA2	NC_000011.10	2928273	2929420	-	NM_003311.4	561	2928632	3' UTR	AGGACGTGG	134	0.813008	0.999941
PHLDA2	NC_000011.10	2928273	2929420	-	NM_003311.4	34	2929387	5'UTR	CGCTCCCAG	95	0.929412	1
TTC1	NC_000005.10	160009139	160065543	+	NM_003314.3	891	160064993	CDS	ATTTCCAGA	40	0.914286	0.999968
TULP3	NC_000012.12	2890891	2941138	+	NM_003324.5	2355	2940413	3' UTR	TGGACTTTC	18	1	0.999999
TULP3	NC_000012.12	2890891	2941138	+	NM_003324.5	2746	2940804	3' UTR	GAGACTGTT	26	0.92	0.999954
HIRA	NC_000022.11	19330698	19431733	-	NM_003325.4	3770	19330981	3' UTR	CGGACTATT	13	1	0.999963
UBA52	NC_000019.10	18571857	18577550	+	NM_003333.5	452	18575176	3' UTR	CAGCCTCCT	1701	0.0792498	0.999924
UBE2A	NC_000023.11	119574563	119584423	+	NM_003336.4	749	119583396	3' UTR	TTTTCCTAC	30	0.964286	0.999986
UBE2L3	NC_000022.11	21567714	21624034	+	NM_003347.4	1481	21622654	3' UTR	CTGCCACAG	46	0.97619	0.999967
UBE2L3	NC_000022.11	21567714	21624034	+	NM_003347.4	1497	21622670	3' UTR	TCGGCACAC	56	0.938776	0.999943
UBE2L3	NC_000022.11	21567714	21624034	+	NM_003347.4	913	21622086	3' UTR	TTCCCCAGA	25	0.695652	0.999988
VCL	NC_000010.11	73998116	74121363	+	NM_003373.4	3447	74118323	3' UTR	AAGACATTT	22	0.6	0.999922
VCL	NC_000010.11	73998116	74121363	+	NM_003373.4	3893	74118769	3' UTR	ATTTCCTGC	29	0.925926	0.999992
VCL	NC_000010.11	73998116	74121363	+	NM_003373.4	4541	74119417	3' UTR	AATTCCTAC	37	0.90625	0.999933
VIM	NC_000010.11	17228241	17237593	+	NM_003380.5	2117	17237556	3' UTR	CAACCAACT	5106	0.0899006	0.999999
YY1	NC_000014.9	100239144	100282788	+	NM_003403.5	1669	100277923	3' UTR	GGGACTTCT	42	0.902439	0.999951
YWHAH	NC_000022.11	31944535	31957603	+	NM_003405.4	1119	31956971	3' UTR	TGGACTGAT	116	1	0.999995
ZNF207	NC_000017.11	32350157	32381885	+	NM_003457.4	1706	32369899	3' UTR	TGGACATTT	26	0.916667	0.999962
ZYX	NC_000007.14	143381345	143391111	+	NM_003461.5	2215	143391098	3' UTR	AAACCTTGT	30	0.37931	0.999975
ZYX	NC_000007.14	143381345	143391111	+	NM_003461.5	800	143383019	CDS	AGTCCCAGA	15	1	0.999998
ZYX	NC_000007.14	143381345	143391111	+	NM_003461.5	801	143383020	CDS	GTCCCAGAC	15	1	0.999967
PDHX	NC_000011.10	34916618	34996128	+	NM_003477.3	730	34966690	CDS	GAGTCCAGA	13	1	0.999991
PDHX	NC_000011.10	34916618	34996128	+	NM_003477.3	731	34966691	CDS	AGTCCAGAC	13	0.909091	0.999935
SLC7A5	NC_000016.10	87830023	87869507	-	NM_003486.7	2244	87832335	3' UTR	TGGACTCCT	13	0.916667	0.999973
SLC7A5	NC_000016.10	87830023	87869507	-	NM_003486.7	2951	87831628	3' UTR	CCTTCTCAG	21	0.875	0.999918
SLC7A5	NC_000016.10	87830023	87869507	-	NM_003486.7	3424	87831155	3' UTR	TGGACTGAC	24	1	0.999946
SLC7A5	NC_000016.10	87830023	87869507	-	NM_003486.7	3428	87831151	3' UTR	CTGACTGTG	24	1	0.999981
SLC7A5	NC_000016.10	87830023	87869507	-	NM_003486.7	3542	87831037	3' UTR	TGGACATCG	31	0.814815	0.999952
SLC7A5	NC_000016.10	87830023	87869507	-	NM_003486.7	4116	87830463	3' UTR	TTTTCCGTC	50	0.8125	0.999943
SLC7A5	NC_000016.10	87830023	87869507	-	NM_003486.7	4364	87830215	3' UTR	GTGTCCCAG	54	0.808511	0.999947
SLC25A11	NC_000017.11	4937130	4940046	-	NM_003562.5	1321	4937501	3' UTR	CTGGCCTCC	32	0.933333	0.999942
CUL3	NC_000002.12	224470150	224585363	-	NM_003590.5	2693	224474213	3' UTR	TGGACTGTA	12	0.916667	0.99991
RGS5	NC_000001.11	163142299	163202916	-	NM_003617.4	837	163147132	3' UTR	TCTTCCTGC	91	0.857143	0.999985
IFITM1	NC_000011.10	314040	315272	+	NM_003641.5	594	315198	3' UTR	TGGTCCTGC	19	0.777778	0.99999
HAT1	NC_000002.12	171922461	171983686	+	NM_003642.4	485	171965473	CDS	AGTTCTCAG	37	1	0.999981
CBX4	NC_000017.11	79833156	79839440	-	NM_003655.3	1587	79834244	CDS	TAGACTCAG	18	0.944444	0.999992
DEGS1	NC_000001.11	224183240	224193441	+	NM_003676.4	286	224189683	CDS	AAGACTTGG	65	0.9375	0.999997
DEGS1	NC_000001.11	224183240	224193441	+	NM_003676.4	292	224189689	CDS	TGGACTGGA	54	0.981132	0.999925
YARS1	NC_000001.11	32775239	32817358	-	NM_003680.4	2006	32775676	3' UTR	ATGCCACAG	70	0.934426	0.999974
RRP1	NC_000021.9	43789577	43805293	+	NM_003683.6	1523	43803858	3' UTR	TAGACTCAG	51	0.914894	0.99994
RRP1	NC_000021.9	43789577	43805293	+	NM_003683.6	1686	43804021	3' UTR	AAGACTGAA	41	0.769231	0.999969
PLPP2	NC_000019.10	281043	291403	-	NM_003712.4	1265	281057	3' UTR	AGGGCACCT	11	0.6	0.999903
DYNLL1	NC_000012.12	120496113	120498493	+	NM_003746.3	390	120498220	3' UTR	TGGACTGTG	595	0.913628	0.999913
RTCA	NC_000001.11	100266216	100292769	+	NM_003729.4	48	100266263	5'UTR	CCTGCGCCC	16	1	0.999966
EIF3A	NC_000010.11	119033670	119080817	-	NM_003750.4	4256	119036073	CDS	GAGACTGAT	42	0.894737	0.999987
EIF3B	NC_000007.14	2354827	2380745	+	NM_003751.4	1361	2366425	CDS	AGAGCTCAG	18	1	0.999981
STX10	NC_000019.10	13144058	13150375	-	NM_003765.3	1291	13144071	3' UTR	CAGCCTTTT	28	0.391304	0.999981
EDF1	NC_000009.12	136862119	136866308	-	NM_003792.4	619	136862162	3' UTR	CCTCCCCAG	345	0.87055	0.999992
MBTPS1	NC_000016.10	84053763	84116942	-	NM_003791.4	4104	84054036	3' UTR	AAGACTTGT	23	0.869565	0.999911
ADAM9	NC_000008.11	38996973	39105261	+	NM_003816.3	2504	39103653	CDS	AATTCCTGC	22	0.9	0.999968
TNFRSF6B	NC_000020.11	63696652	63698684	+	NM_003823.4	1021	63698565	3' UTR	TGATCCTGG	216	0.948187	0.999979
FADD	NC_000011.10	70203296	70207390	+	NM_003824.4	1315	70206997	3' UTR	TGGACACTA	38	0.972222	0.999991
FADD	NC_000011.10	70203296	70207390	+	NM_003824.4	841	70206523	3' UTR	TGGACTTTG	30	1	0.999979
DPM2	NC_000009.12	127935099	127937854	-	NM_003863.4	640	127935371	3' UTR	TGGACTTAG	54	1	0.999995
TMEM11	NC_000017.11	21197954	21214161	-	NM_003876.3	636	21198276	3' UTR	GAGACAACA	42	0.852941	0.999955
RPS6KA4	NC_000011.10	64359162	64372215	+	NM_003942.3	2508	64371595	3' UTR	CTCTCCTAC	19	1	0.999996
RPS6KA4	NC_000011.10	64359162	64372215	+	NM_003942.3	2817	64371904	3' UTR	TGGACTGTC	15	1	0.999982
RNF8	NC_000006.12	37353983	37394734	+	NM_003958.4	1766	37390884	3' UTR	GAGACTTGA	21	0.789474	0.999976
GPRC5A	NC_000012.12	12891562	12917937	+	NM_003979.4	375	12908514	CDS	CGGACTGGA	19	0.941176	0.999913
GPRC5A	NC_000012.12	12891562	12917937	+	NM_003979.4	6455	12917810	3' UTR	AAGACTGAT	45	0.707317	0.999978
BDH1	NC_000003.12	197509783	197555968	-	NM_004051.5	251	197546424	CDS	CTCTCCAGA	36	0.794118	0.999948
BDH1	NC_000003.12	197509783	197555968	-	NM_004051.5	891	197512267	CDS	CGGACTGCC	26	0.730769	0.999966
AP2S1	NC_000019.10	46838167	46850846	-	NM_004069.6	532	46838424	3' UTR	CCGGCCCCG	364	0.935583	0.999993
CDKN1B	NC_000012.12	12717368	12722369	+	NM_004064.5	1897	12721855	3' UTR	TAAACACAG	38	1	0.999972
CS	NC_000012.12	56271699	56300330	-	NM_004077.3	647	56282490	CDS	GTTACAGCC	15	1	0.999917
CSRP1	NC_000001.11	201483530	201507123	-	NM_004078.3	347	201488974	CDS	TGGCCACAG	17	1	0.999995
EIF4EBP1	NC_000008.11	38030534	38060365	+	NM_004095.4	806	38060344	3' UTR	AAGCCACCT	173	0.184971	0.999964
RAB5A	NC_000003.12	19947097	19985175	+	NM_004162.5	559	19950939	CDS	AATACGGGA	9	1	0.999952
SHMT1	NC_000017.11	18327873	18363550	-	NM_004169.5	1787	18328613	3' UTR	TGGACTTTT	15	0.714286	0.999969
PKMYT1	NC_000016.10	2972808	2980446	-	NM_004203.5	494	2976964	CDS	CCATCCCAG	15	1	0.999996
SLC16A3	NC_000017.11	82229042	82240086	+	NM_004207.4	1881	82239368	3' UTR	CCGTCCTAC	26	0.96	0.999967
AURKB	NC_000017.11	8204734	8210575	-	NM_004217.4	455	8207190	CDS	AAATCCAGG	32	0.769231	0.999933
TRIP13	NC_000005.10	892884	918120	+	NM_004237.4	1315	915970	CDS	ATGTCCAGG	27	0.923077	0.999995
TRIP13	NC_000005.10	892884	918120	+	NM_004237.4	1530	917219	3' UTR	TAGACTGCA	43	0.809524	0.999933
MED27	NC_000009.12	131860112	132079867	-	NM_004269.4	1168	131860329	3' UTR	CGGACTGAA	34	1	0.99999
MED27	NC_000009.12	131860112	132079867	-	NM_004269.4	491	132014348	CDS	TTGTCCTAC	35	0.551724	0.999914
MED27	NC_000009.12	131860112	132079867	-	NM_004269.4	565	131939412	CDS	TTATCCAGA	16	0.928571	0.999987
MED27	NC_000009.12	131860112	132079867	-	NM_004269.4	968	131860529	3' UTR	CACGCTGGC	33	0.96875	0.999941
MED7	NC_000005.10	157137424	157142865	-	NM_004270.5	79	157139416	CDS	ACAGCAAGT	19	0.875	0.999904
BAG3	NC_000010.11	119651380	119677819	+	NM_004281.4	2343	119677601	3' UTR	TGGACTGGA	37	0.9375	0.999921
ARHGDIA	NC_000017.11	81867721	81871337	-	NM_004309.6	1033	81868525	3' UTR	TTCTCCAGG	111	0.867347	0.999958
TRAF4	NC_000017.11	28744011	28750956	+	NM_004295.4	1809	28749871	3' UTR	CGGACTGAG	11	1	0.999928
BAX	NC_000019.10	48954875	48961798	+	NM_004324.4	1029	48961415	3' UTR	TCATCTCAG	34	1	0.999995
BAX	NC_000019.10	48954875	48961798	+	NM_004324.4	1270	48961656	3' UTR	TGGACTGTG	31	0.966667	0.999997
PTTG1IP	NC_000021.9	44849598	44873690	-	NM_004339.4	2288	44849910	3' UTR	TGGACTTTG	187	0.867052	0.999975
CNN2	NC_000019.10	1026608	1039065	+	NM_004368.4	645	1036499	CDS	ATATCCTGC	17	1	0.999995
CNN2	NC_000019.10	1026608	1039065	+	NM_004368.4	646	1036500	CDS	TATCCTGCC	17	0.941176	0.999992
NKX2-5	NC_000005.10	173232109	173235206	-	NM_004387.4	1386	173232281	3' UTR	GGGACTGAG	27	1	0.999992
NKX2-5	NC_000005.10	173232109	173235206	-	NM_004387.4	431	173234776	CDS	CCAGCCAAG	20	0.882353	0.999909
DDX5	NC_000017.11	64498254	64506289	-	NM_004396.5	381	64504318	CDS	AGCACAAGA	39	0.78125	0.999906
DDX10	NC_000011.10	108665069	108940927	+	NM_004398.4	2632	108940342	CDS	GGGACACTT	25	0.916667	0.999996
DFFA	NC_000001.11	10456522	10472529	-	NM_004401.3	1196	10461361	3' UTR	TATTCCAGG	21	0.789474	0.99991
EPHA2	NC_000001.11	16124337	16156069	-	NM_004431.5	3157	16125126	3' UTR	GGGACTTTA	32	0.96875	0.999995
ACSL3	NC_000002.12	222861036	222944639	+	NM_004457.5	2820	222941882	3' UTR	ATGACTGTA	14	0.923077	0.999937
FOXD1	NC_000005.10	73446266	73448777	-	NM_004472.3	2166	73446612	3' UTR	GATTCTCAG	18	1	0.999943
FLOT2	NC_000017.11	28879339	28897733	-	NM_004475.3	2549	28879458	3' UTR	TGGCCCTGC	17	0.533333	0.999905
GPS2	NC_000017.11	7312661	7315360	-	NM_004489.5	1148	7312689	3' UTR	GTGTCCCAG	68	0.864407	0.999982
GPS2	NC_000017.11	7312661	7315360	-	NM_004489.5	158	7314992	CDS	CCGGCACAT	62	0.945455	0.99994
FOXK2	NC_000017.11	82519732	82604602	+	NM_004514.4	2631	82601990	3' UTR	GAGACTTTC	24	1	0.99999
FOXK2	NC_000017.11	82519732	82604602	+	NM_004514.4	2919	82602278	3' UTR	GGGACTCAC	19	0.9375	0.999985
MGST3	NC_000001.11	165631234	165656136	+	NM_004528.4	629	165655607	3' UTR	TCAGCCTCA	54	0.55102	0.999943
MGST3	NC_000001.11	165631234	165656136	+	NM_004528.4	630	165655608	3' UTR	CAGCCTCAT	52	0.469388	0.999984
MGST3	NC_000001.11	165631234	165656136	+	NM_004528.4	632	165655610	3' UTR	GCCTCATAC	74	0.642857	0.999971
NFKBIE	NC_000006.12	44258166	44265551	-	NM_004556.3	1639	44258871	3' UTR	TGGACTCTC	13	1	0.999983
NFKBIE	NC_000006.12	44258166	44265551	-	NM_004556.3	1659	44258851	3' UTR	GAGACTGAA	17	0.941176	0.999954
SCO1	NC_000017.11	10672474	10697533	-	NM_004589.4	1319	10680732	3' UTR	GGGACTGAA	47	0.957447	0.999993
STX4	NC_000016.10	31033558	31040164	+	NM_004604.5	857	31038554	CDS	AGATCTCGG	22	0.95	0.999982
CDC23	NC_000005.10	138187650	138213323	-	NM_004661.4	2839	138187944	3' UTR	TGAGCTCAG	28	0.958333	0.999956
RRP9	NC_000003.12	51933429	51941904	-	NM_004704.5	430	51937316	CDS	AGATCCAGG	36	0.969697	0.999939
SYNGR2	NC_000017.11	78168581	78172720	+	NM_004710.7	765	78171990	3' UTR	TGGACTTTC	35	0.935484	0.99998
ETF1	NC_000005.10	138506095	138543236	-	NM_004730.4	1711	138508066	3' UTR	TGGACTAAT	48	1	0.999994
TBRG4	NC_000007.14	45100100	45111697	-	NM_004749.4	944	45104606	CDS	ATCTCCTAC	74	0.859375	0.99995
COPB2	NC_000003.12	139357406	139389647	-	NM_004766.3	1928	139366621	CDS	CCTTCCTAC	28	0.73913	0.999961
SNAP29	NC_000022.11	20859007	20891214	+	NM_004782.4	523	20870518	CDS	ACCTCCCAG	28	0.592593	0.99999
LONP1	NC_000019.10	5691834	5720146	-	NM_004793.4	2597	5693418	CDS	TCGTCACGG	17	0.941176	0.999965
DDX23	NC_000012.12	48829756	48852163	-	NM_004818.3	1332	48836251	CDS	TATACAGCG	16	1	0.999995
DDX23	NC_000012.12	48829756	48852163	-	NM_004818.3	2449	48830563	CDS	TCTTCCTGT	25	0.913043	0.999972
DDX23	NC_000012.12	48829756	48852163	-	NM_004818.3	2863	48830149	3' UTR	CAGACTGAA	33	0.969697	0.999972
IL27RA	NC_000019.10	14031762	14053218	+	NM_004843.4	1962	14052230	CDS	ACTTCCTGC	21	0.947368	0.999949
IL27RA	NC_000019.10	14031762	14053218	+	NM_004843.4	1963	14052231	CDS	CTTCCTGCC	21	0.952381	0.999982
IL27RA	NC_000019.10	14031762	14053218	+	NM_004843.4	2715	14052983	3' UTR	TGGACTGAG	27	0.96	0.999996
PTGES	NC_000009.12	129738349	129753042	-	NM_004878.5	556	129739544	3' UTR	GGGACTTGA	53	1	1
EI24	NC_000011.10	125569477	125584684	+	NM_004879.5	1470	125583963	3' UTR	TGGACTGAT	24	0.913043	0.99998
ATP5MJ	NC_000014.9	103912288	103921529	-	NM_004894.3	554	103912349	3' UTR	GGATCCAGG	125	0.857143	0.999916
IER2	NC_000019.10	13150411	13154911	+	NM_004907.3	1365	13154166	3' UTR	TGGACTGGG	151	0.986207	0.999954
IER2	NC_000019.10	13150411	13154911	+	NM_004907.3	1443	13154244	3' UTR	CGGACTTCA	161	0.949686	0.999999
APOBEC3B	NC_000022.11	38982347	38992779	+	NM_004900.5	690	38989470	CDS	GGATCCAGA	53	0.979592	0.999996
PDIA4	NC_000007.14	149003062	149028505	-	NM_004911.5	600	149015015	CDS	GTCTCCCAG	25	0.608696	0.999952
DNM2	NC_000019.10	10718079	10831903	+	NM_004945.4	2627	10830310	CDS	TCTTCCCAG	13	1	0.999988
HDAC1	NC_000001.11	32292083	32333626	+	NM_004964.3	2089	32333597	3' UTR	GAGCCTCTT	110	0.25	0.999929
NDUFA9	NC_000012.12	4649114	4694317	+	NM_005002.5	98	4654327	CDS	GTGTCACGG	145	0.957143	0.999998
MARS1	NC_000012.12	57488068	57516652	+	NM_004990.4	2324	57515246	CDS	CAATCCAGG	32	0.689655	0.999964
MYO1E	NC_000015.10	59132434	59372871	-	NM_004998.4	3159	59158377	CDS	CCGTCCTAC	10	1	0.999957
PLK1	NC_000016.10	23678889	23690367	+	NM_005030.6	1955	23690162	3' UTR	GCCCCCCAG	105	0.526882	0.999934
PLK1	NC_000016.10	23678889	23690367	+	NM_005030.6	1426	23689349	CDS	GAGTCCTAC	100	0.849462	0.99996
QARS1	NC_000003.12	49095932	49104757	-	NM_005051.3	1404	49099769	CDS	AATTCCAGG	38	0.828571	0.999958
QARS1	NC_000003.12	49095932	49104757	-	NM_005051.3	897	49101358	CDS	ATGCCAAGG	35	0.827586	0.999946
RAC3	NC_000017.11	82031678	82034204	+	NM_005052.3	296	82032815	CDS	CTCTCCTAC	10	1	0.999911
RAD23A	NC_000019.10	12945862	12953642	+	NM_005053.4	1101	12952971	CDS	TCATCCAGG	43	0.789474	0.999946
TRIM25	NC_000017.11	56887909	56914049	-	NM_005082.5	4900	56888754	3' UTR	TAGTCCTGC	13	0.666667	0.999946
TRIM25	NC_000017.11	56887909	56914049	-	NM_005082.5	5559	56888095	3' UTR	TGGACACTA	22	0.944444	0.999988
FEZ2	NC_000002.12	36552258	36598168	-	NM_005102.3	1904	36552347	3' UTR	GATACAGCT	63	1	0.999949
SCO2	NC_000022.11	50523568	50525598	-	NM_005138.3	944	50523608	3' UTR	GAGCCACTG	32	0.333333	0.999979
UNC119	NC_000017.11	28546708	28552624	-	NM_005148.4	641	28547713	CDS	CGAGCACAT	19	0.947368	0.999923
USP14	NC_000018.10	158557	214629	+	NM_005151.4	1851	211508	3' UTR	AAGACATTT	38	0.787879	0.999983
USP10	NC_000016.10	84700000	84779922	+	NM_005153.3	1024	84745414	CDS	TAGACTTGG	16	0.9375	0.999975
USP10	NC_000016.10	84700000	84779922	+	NM_005153.3	2901	84779495	3' UTR	TCTTCCCTA	23	0.894737	0.999979
USP10	NC_000016.10	84700000	84779922	+	NM_005153.3	2902	84779496	3' UTR	CTTCCCTAC	23	0.85	0.99994
CAPN1	NC_000011.10	65181928	65212006	+	NM_005186.4	2844	65211898	3' UTR	GGGACTTGT	23	0.789474	0.999925
CEBPB	NC_000020.11	50190830	50192668	+	NM_005194.4	1612	50192441	3' UTR	GGGACTGAC	18	1	0.99999
NR2F6	NC_000019.10	17231883	17245919	-	NM_005234.4	2047	17232219	3' UTR	AAGACTGTG	102	0.929293	0.999941
NR2F6	NC_000019.10	17231883	17245919	-	NM_005234.4	2372	17231894	3' UTR	ATTTCCTAC	46	0.948718	0.999958
GJB5	NC_000001.11	34755047	34758512	+	NM_005268.4	695	34757852	CDS	TGGACTGCT	13	1	0.999977
GNB2	NC_000007.14	100673740	100679169	+	NM_005273.4	157	100673896	5'UTR	GCGACCTCC	106	0.94898	0.999957
GNB2	NC_000007.14	100673740	100679169	+	NM_005273.4	158	100673897	5'UTR	CGACCTCCG	104	0.979592	0.999981
GNB2	NC_000007.14	100673740	100679169	+	NM_005273.4	160	100673899	5'UTR	ACCTCCGCC	105	0.990099	1
GNB2	NC_000007.14	100673740	100679169	+	NM_005273.4	161	100673900	5'UTR	CCTCCGCCG	104	0.878788	1
H1-0	NC_000022.11	37805229	37807432	+	NM_005318.4	363	37805591	CDS	CGGGCCAAG	26	0.88	0.999996
H1-0	NC_000022.11	37805229	37807432	+	NM_005318.4	801	37806029	CDS	AAGACTGTC	31	0.966667	0.999984
HSPA1B	NC_000006.12	31827738	31830254	+	NM_005346.6	1679	31829416	CDS	GTCACGGCC	23	1	0.999982
HSPA1B	NC_000006.12	31827738	31830254	+	NM_005346.6	2041	31829778	CDS	CGGACTGTA	27	1	0.999939
HSPA1B	NC_000006.12	31827738	31830254	+	NM_005346.6	2178	31829915	3' UTR	TGGACTGTT	28	1	0.999969
HSPA1B	NC_000006.12	31827738	31830254	+	NM_005346.6	2187	31829924	3' UTR	GGGACTCAA	31	0.827586	0.999957
HSPA5	NC_000009.12	125234853	125241343	-	NM_005347.5	2222	125236552	3' UTR	TGGACTCAG	328	0.984472	0.999999
JUND	NC_000019.10	18279694	18281622	-	NM_005354.6	1259	18280364	3' UTR	CGGACTTGG	55	0.942308	0.999992
RAB8A	NC_000019.10	16111889	16134234	+	NM_005370.5	1724	16133391	3' UTR	GGGACTGCG	28	0.961538	0.999961
NBL1	NC_000001.11	19644311	19658452	+	NM_005380.8	586	19657014	CDS	GGATCCCAG	14	0.923077	0.999973
NOG	NC_000017.11	56593699	56595611	+	NM_005450.6	1221	56594919	CDS	CGTGCTAGA	19	1	0.999979
PDLIM7	NC_000005.10	177483394	177497604	-	NM_005451.5	1595	177483511	3' UTR	TGGGCCCTG	76	0.958904	0.999997
PDLIM7	NC_000005.10	177483394	177497604	-	NM_005451.5	1596	177483510	3' UTR	GGGCCCTGC	76	0.938462	0.999966
PDLIM7	NC_000005.10	177483394	177497604	-	NM_005451.5	1603	177483503	3' UTR	GCCCCACCC	57	0.75	0.99992
PDLIM7	NC_000005.10	177483394	177497604	-	NM_005451.5	1615	177483491	3' UTR	TTATCCTCC	56	0.851852	0.999997
PDLIM7	NC_000005.10	177483394	177497604	-	NM_005451.5	1616	177483490	3' UTR	TATCCTCCC	55	0.88	0.99995
PDLIM7	NC_000005.10	177483394	177497604	-	NM_005451.5	808	177489542	CDS	CGAGCACAG	65	0.661017	0.999904
UBA2	NC_000019.10	34428381	34471251	+	NM_005499.3	1358	34458829	CDS	GGATCCTCC	23	0.947368	0.999918
CFL1	NC_000011.10	65854673	65858180	-	NM_005507.3	684	65855234	3' UTR	GGATCCCAG	1066	0.938	0.999997
SCARB1	NC_000012.12	124776856	124863864	-	NM_005505.5	2302	124777959	3' UTR	CGGACTTTG	30	0.827586	0.999926
SCARB1	NC_000012.12	124776856	124863864	-	NM_005505.5	2389	124777872	3' UTR	TGGACTGAG	29	1	0.999997
HLA-B	NC_000006.12	31353875	31357179	-	NM_005514.8	441	31356366	CDS	AGTACGCCT	22	0.95	0.999925
HSF1	NC_000008.11	144291604	144314720	+	NM_005526.4	1172	144312120	CDS	TGAACCTGC	24	0.888889	0.999946
HSF1	NC_000008.11	144291604	144314720	+	NM_005526.4	1189	144312137	CDS	CCGTCACAG	20	0.947368	0.999974
IFNGR2	NC_000021.9	33403413	33437516	+	NM_005534.4	1220	33437037	3' UTR	TGGACTTTC	61	0.888889	0.999977
INSIG1	NC_000007.14	155297878	155310235	+	NM_005542.6	1796	155309123	3' UTR	TTGCCACAG	15	1	0.999919
RPS14	NC_000005.10	150442635	150449739	-	NM_005617.4	505	150444276	3' UTR	ATTCCTCAA	3526	0.0602553	0.999997
SRSF4	NC_000001.11	29147743	29181900	-	NM_005626.5	2051	29147992	3' UTR	GTTTCCTAC	10	1	0.999947
SS18	NC_000018.10	26016253	26090613	-	NM_005637.4	1065	26032515	CDS	TGGTCCAGG	10	0.888889	0.999991
SS18	NC_000018.10	26016253	26090613	-	NM_005637.4	1066	26032514	CDS	GGTCCAGGT	10	0.888889	0.999955
TAF11	NC_000006.12	34877462	34888042	-	NM_005643.4	786	34878525	3' UTR	AAGACTGTC	22	0.9	0.999986
NR2F1	NC_000005.10	93583222	93594611	+	NM_005654.6	3484	93594252	3' UTR	TGGACTGAA	62	1	0.999954
ERAL1	NC_000017.11	28855016	28861061	+	NM_005702.4	1688	28860908	3' UTR	TCTTCCTGC	85	0.97561	1
ERAL1	NC_000017.11	28855016	28861061	+	NM_005702.4	854	28858699	CDS	TTGCCCCAG	65	0.877193	0.999964
TSSC4	NC_000011.10	2400750	2403876	+	NM_005706.4	1049	2403453	CDS	CAGCCACCA	12	0.909091	0.999943
PQBP1	NC_000023.11	48898256	48903143	+	NM_005710.2	1101	48903133	3' UTR	TGATCCTGC	13	1	0.999997
GIPC1	NC_000019.10	14477762	14496127	-	NM_005716.4	1405	14478278	3' UTR	GGGGCCAGG	42	0.894737	0.99999
GIPC1	NC_000019.10	14477762	14496127	-	NM_005716.4	1406	14478277	3' UTR	GGGCCAGGC	42	0.875	0.999986
GIPC1	NC_000019.10	14477762	14496127	-	NM_005716.4	1468	14478215	3' UTR	GGGTCCCCG	39	0.72973	0.999981
GIPC1	NC_000019.10	14477762	14496127	-	NM_005716.4	1469	14478214	3' UTR	GGTCCCCGG	40	0.837838	0.999986
ARPC4	NC_000003.12	9793082	9807101	+	NM_005718.5	1385	9807053	3' UTR	GGATCCTCC	30	0.958333	0.999932
ACTR2	NC_000002.12	65227831	65271253	+	NM_005722.4	2553	65270023	3' UTR	CTTTCCTGC	45	0.930233	0.999945
PPIF	NC_000010.11	79347469	79355334	+	NM_005729.4	1200	79354338	3' UTR	AGGCCACAG	103	0.914894	0.99999
PPIF	NC_000010.11	79347469	79355334	+	NM_005729.4	519	79352343	CDS	TGGTCCTAA	112	0.553398	0.999922
TSFM	NC_000012.12	57782787	57797587	+	NM_005726.6	942	57796532	CDS	TAGACTTTG	59	0.877193	0.999908
ACTR1B	NC_000002.12	97655939	97664044	-	NM_005735.4	1144	97657190	CDS	AGATCTCAG	18	0.933333	0.999963
TOB1	NC_000017.11	50862223	50866354	-	NM_005749.4	677	50863784	CDS	TGGACATTG	10	1	0.999991
G3BP1	NC_000005.10	151771954	151812785	+	NM_005754.3	1767	151804325	3' UTR	CGGACTTTT	40	0.871795	0.999998
G3BP1	NC_000005.10	151771954	151812785	+	NM_005754.3	1791	151804349	3' UTR	AAGACTGAA	37	0.96875	0.999932
PSME3	NC_000017.11	42833397	42843760	+	NM_005789.4	1627	42842205	3' UTR	CATGCACAT	48	0.8	0.999977
PSME3	NC_000017.11	42833397	42843760	+	NM_005789.4	427	42834825	CDS	ATCTCCCAG	86	0.8375	0.999985
PLIN3	NC_000019.10	4838341	4867667	-	NM_005817.5	901	4847700	CDS	AGGTCCTAA	47	0.825	0.999959
PLIN3	NC_000019.10	4838341	4867667	-	NM_005817.5	902	4847699	CDS	GGTCCTAAG	57	0.765957	0.999928
SLC35B1	NC_000017.11	49700943	49707964	-	NM_005827.4	1176	49701382	3' UTR	TGGACTTAA	34	0.925926	0.999955
MRPS31	NC_000013.11	40729128	40771190	-	NM_005830.4	348	40766892	CDS	AAGACTTGT	25	0.869565	0.999993
SPRY2	NC_000013.11	80335976	80341126	-	NM_005842.4	1206	80337056	CDS	GGGACTTGT	65	0.984127	0.999993
SPRY2	NC_000013.11	80335976	80341126	-	NM_005842.4	959	80337303	CDS	GAGACTGCT	60	0.857143	0.99994
SF3B4	NC_000001.11	149923317	149927803	-	NM_005850.5	1255	149923606	CDS	CCACCCAGA	50	0.978261	0.999956
SF3B4	NC_000001.11	149923317	149927803	-	NM_005850.5	1256	149923605	CDS	CACCCAGAC	50	0.978723	0.999973
SIGMAR1	NC_000009.12	34634722	34637787	-	NM_005866.4	1525	34634869	3' UTR	GGGCCCTTC	49	0.933333	0.999969
EIF1B	NC_000003.12	40309707	40312424	+	NM_005875.3	671	40312108	3' UTR	CGGACTTTT	35	0.78125	0.999986
SLC25A3	NC_000012.12	98593686	98606367	+	NM_005888.4	1170	98601550	3' UTR	TGGACTGAA	112	0.956522	0.99993
KATNB1	NC_000016.10	57735770	57757244	+	NM_005886.3	2141	57756426	CDS	CATGCTGGC	30	0.84	0.999934
SLC25A3	NC_000012.12	98593686	98606367	+	NM_005888.4	1324	98601704	3' UTR	TCTTCATGA	31	0.322581	0.999952
IDH1	NC_000002.12	208236229	208255071	-	NM_005896.4	1452	208237095	CDS	CTAGCTCAG	33	0.931034	0.999953
CAPRIN1	NC_000011.10	34051731	34102610	+	NM_005898.5	1300	34086341	CDS	TGATCCTGC	13	1	0.999985
CAPRIN1	NC_000011.10	34051731	34102610	+	NM_005898.5	2390	34099486	3' UTR	GGGACTGTT	23	0.772727	0.999931
SMAD2	NC_000018.10	47808957	47930659	-	NM_005901.6	1786	47841797	3' UTR	AAGACTTAA	15	1	0.999982
SMAD2	NC_000018.10	47808957	47930659	-	NM_005901.6	1835	47841748	3' UTR	TGGACTGTT	16	1	0.999982
MFAP1	NC_000015.10	43804492	43824690	-	NM_005926.3	1550	43804985	3' UTR	TGGACTTAC	13	1	0.999935
MT2A	NC_000016.10	56608584	56609497	+	NM_005953.5	353	56609449	3' UTR	TATTCCTTT	9238	0.025641	0.999998
MT2A	NC_000016.10	56608584	56609497	+	NM_005953.5	354	56609450	3' UTR	ATTCCTTTT	9367	0.0328242	1
HNRNPM	NC_000019.10	8444975	8489114	+	NM_005968.5	1805	8486209	CDS	GGCCCTGCC	32	0.448276	0.999909
SLC25A1	NC_000022.11	19175581	19178736	-	NM_005984.5	1339	19175790	3' UTR	CGGTCCCAG	101	0.934783	0.999997
PRCC	NC_000001.11	156767535	156800815	+	NM_005973.5	1920	156800667	3' UTR	AAGACTTGT	42	0.853659	0.999956
SIX1	NC_000014.9	60643421	60649477	-	NM_005982.4	1131	60646295	CDS	TGGACTTGG	10	1	0.999971
TBX2	NC_000017.11	61399843	61409466	+	NM_005994.4	1804	61405620	CDS	TCTTCCTGC	9	1	0.999933
UQCRFS1	NC_000019.10	29205320	29213151	-	NM_006003.3	863	29207543	3' UTR	GAGACTTGG	429	0.891139	0.999925
TUBA1A	NC_000012.12	49184795	49189080	-	NM_006009.4	866	49185601	CDS	AATTCCAGA	38	0.911765	0.999968
H1-10	NC_000003.12	129314771	129316286	-	NM_006026.4	138	129316149	5'UTR	CGGACTCGG	50	0.795455	0.999909
PNMA1	NC_000014.9	73711783	73714384	-	NM_006029.5	572	73713813	5'UTR	CGGACTGAC	13	1	0.999992
RTN3	NC_000011.10	63681500	63759882	+	NM_006054.4	1035	63758388	3' UTR	TGGACTGAT	21	0.952381	0.999926
RTN3	NC_000011.10	63681500	63759882	+	NM_006054.4	1333	63758686	3' UTR	TCTTCCTGC	30	0.857143	0.999993
SMYD5	NC_000002.12	73214245	73227221	+	NM_006062.3	1468	73226135	3' UTR	TGGACACTG	17	0.882353	0.999995
EMC8	NC_000016.10	85778624	85799544	-	NM_006067.5	1101	85779489	3' UTR	TGGACTCTC	66	0.916667	0.999958
CITED2	NC_000006.12	139371807	139374648	-	NM_006079.5	901	139373288	CDS	TAGACACTG	46	0.956522	0.99998
MYL9	NC_000020.11	36541519	36551447	+	NM_006097.5	1001	36549662	3' UTR	CTCACCAAG	128	0.871795	0.999998
MYL9	NC_000020.11	36541519	36551447	+	NM_006097.5	1002	36549663	3' UTR	TCACCAAGG	131	0.842975	0.99998
MYL9	NC_000020.11	36541519	36551447	+	NM_006097.5	1151	36549812	3' UTR	AGGACTGAG	91	0.951807	0.999973
PIAS3	NC_000001.11	145848522	145859081	-	NM_006099.3	1975	145849449	CDS	TGGACTGAG	11	0.909091	0.999969
TOMM40	NC_000019.10	44891254	44903689	+	NM_006114.3	601	44893878	CDS	CCATCCAGA	19	1	0.999904
DNAJB1	NC_000019.10	14514769	14518397	-	NM_006145.3	426	14516880	CDS	TGGACATTG	121	1	0.99999
DNAJB1	NC_000019.10	14514769	14518397	-	NM_006145.3	1457	14515554	3' UTR	GATTCCCAG	75	0.84058	0.999916
DNAJB1	NC_000019.10	14514769	14518397	-	NM_006145.3	1458	14515553	3' UTR	ATTCCCAGA	71	0.885246	0.999998
DNAJB1	NC_000019.10	14514769	14518397	-	NM_006145.3	1459	14515552	3' UTR	TTCCCAGAC	73	0.867647	0.999969
LASP1	NC_000017.11	38870058	38921770	+	NM_006148.4	1215	38919075	3' UTR	CTCACCTGC	14	1	0.999979
LASP1	NC_000017.11	38870058	38921770	+	NM_006148.4	2581	38920441	3' UTR	GTGACAACC	21	0.95	0.999949
PCBP1	NC_000002.12	70087477	70089203	+	NM_006196.4	295	70087771	CDS	TGGACTAAA	184	0.881657	0.999906
NUCB1	NC_000019.10	48900312	48923372	+	NM_006184.6	1874	48922840	3' UTR	TGCTCCGGG	23	1	0.999998
PA2G4	NC_000012.12	56104559	56113910	+	NM_006191.3	2229	56113753	3' UTR	TGGACTTGG	45	0.875	0.999985
CDK16	NC_000023.11	47218681	47229997	+	NM_006201.5	2039	47228885	3' UTR	TTCACCTGC	32	0.866667	0.999979
PIN1	NC_000019.10	9835318	9849689	+	NM_006221.4	776	9849456	3' UTR	CTCCCAGAC	56	0.46	0.999901
PIN1	NC_000019.10	9835318	9849689	+	NM_006221.4	999	9849679	3' UTR	GAACCACTG	13	0.545455	0.999957
PLTP	NC_000020.11	45898622	45912155	-	NM_006227.4	1618	45898893	3' UTR	CCCTCTCAG	21	0.944444	0.999953
PLTP	NC_000020.11	45898622	45912155	-	NM_006227.4	1620	45898891	3' UTR	CTCTCAGCC	21	0.85	0.999918
POLE	NC_000012.12	132623762	132687342	-	NM_006231.4	7429	132624156	3' UTR	GAATCCAGA	13	0.909091	0.999954
S100A1	NC_000001.11	153628434	153632039	+	NM_006271.2	464	153631944	3' UTR	CCACCCTTG	20	0.894737	0.999974
S100A1	NC_000001.11	153628434	153632039	+	NM_006271.2	465	153631945	3' UTR	CACCCTTGC	20	1	0.999962
TLN1	NC_000009.12	35696948	35732195	-	NM_006289.4	7819	35697752	3' UTR	GAGACTGTG	27	0.96	0.999997
TSG101	NC_000011.10	18480311	18526942	-	NM_006292.4	715	18502537	CDS	ATATCCTGC	43	0.820513	0.999984
TSG101	NC_000011.10	18480311	18526942	-	NM_006292.4	716	18502536	CDS	TATCCTGCC	43	0.8	0.99995
VARS1	NC_000006.12	31777518	31795752	-	NM_006295.3	735	31793013	CDS	CTGTCACAG	12	1	0.999928
MOGS	NC_000002.12	74461057	74465382	-	NM_006302.3	2676	74461248	3' UTR	AAGACACTC	29	0.64	0.999982
MOGS	NC_000002.12	74461057	74465382	-	NM_006302.3	2724	74461200	3' UTR	TTGCCCCCA	18	1	0.999997
MOGS	NC_000002.12	74461057	74465382	-	NM_006302.3	2725	74461199	3' UTR	TGCCCCCAG	17	1	0.999998
MOGS	NC_000002.12	74461057	74465382	-	NM_006302.3	2726	74461198	3' UTR	GCCCCCAGC	17	1	0.999998
IFI30	NC_000019.10	18173813	18178117	+	NM_006332.5	851	18177980	3' UTR	TGATCCAGA	9	1	0.999974
HMG20B	NC_000019.10	3572944	3579083	+	NM_006339.3	1199	3578697	3' UTR	TCTCCCCAG	52	0.857143	0.999998
ZNHIT1	NC_000007.14	101218165	101224190	+	NM_006349.3	717	101224179	3' UTR	AAGCCTCGT	69	0.235294	0.999979
HMGN4	NC_000006.12	26538366	26546933	+	NM_006353.3	1275	26546265	3' UTR	CTTTCCTAC	94	0.952381	0.999999
CREB3	NC_000009.12	35732666	35736999	+	NM_006368.5	1013	35736516	CDS	TACTCCAGG	30	0.833333	0.999941
CREB3	NC_000009.12	35732666	35736999	+	NM_006368.5	746	35736075	CDS	AACTCCAGG	26	0.56	0.999937
SYNCRIP	NC_000006.12	85613976	85642886	-	NM_006372.5	2004	85614726	3' UTR	GAGACTGAT	20	0.9375	0.999978
VAT1	NC_000017.11	43014607	43022385	-	NM_006373.4	1497	43015809	3' UTR	GCTTCCTGC	14	0.857143	0.999992
ANP32B	NC_000009.12	97983341	98015943	+	NM_006401.3	1018	98015478	3' UTR	TGGACTGCT	198	0.829412	0.999941
LAMTOR5	NC_000001.11	110401253	110407924	-	NM_006402.3	794	110401309	3' UTR	AGGTCCAGG	96	0.95122	0.999989
TM9SF1	NC_000014.9	24189149	24195441	-	NM_006405.7	1931	24189418	CDS	TGGACTGAG	18	0.875	0.999915
TM9SF1	NC_000014.9	24189149	24195441	-	NM_006405.7	563	24193165	CDS	GTTTCCTGC	20	0.75	0.999939
ARL6IP5	NC_000003.12	69084937	69106092	+	NM_006407.4	1394	69105352	3' UTR	CGGACTTAT	56	0.583333	0.999931
ARL6IP5	NC_000003.12	69084937	69106092	+	NM_006407.4	735	69104693	3' UTR	TTGTCCAGA	27	0.8	0.999982
DRAP1	NC_000011.10	65919426	65921563	+	NM_006442.4	604	65921345	CDS	CCTTCCTGC	310	0.815884	0.999949
P3H4	NC_000017.11	41801953	41811949	-	NM_006455.3	2039	41802266	3' UTR	TGGACACAG	14	1	0.999921
HEXIM1	NC_000017.11	45148475	45152099	+	NM_006460.3	1514	45149988	CDS	GGGACTTCT	42	0.972973	0.999988
HEXIM1	NC_000017.11	45148475	45152099	+	NM_006460.3	1798	45150272	3' UTR	TAGACTGAA	51	0.958333	0.999908
TRIM27	NC_000006.12	28903002	28923985	-	NM_006510.5	1676	28904289	CDS	TGGACTATG	38	1	0.999926
SLC2A1	NC_000001.11	42925353	42958868	-	NM_006516.4	2046	42926691	3' UTR	GAGACACTT	56	0.595745	0.999943
SLC2A1	NC_000001.11	42925353	42958868	-	NM_006516.4	2227	42926510	3' UTR	TCTTCCTAC	69	0.883333	0.999934
YKT6	NC_000007.14	44200978	44214294	+	NM_006555.4	1490	44213017	3' UTR	CCAGCAAGT	29	0.851852	0.999965
YKT6	NC_000007.14	44200978	44214294	+	NM_006555.4	2625	44214152	3' UTR	CCAGCCCAG	40	0.833333	0.999914
CGRRF1	NC_000014.9	54509906	54539292	+	NM_006568.3	896	54538226	CDS	GGGACTGTG	20	1	0.999933
KIF1C	NC_000017.11	4997950	5028401	+	NM_006612.6	4041	5024525	3' UTR	TCTCCCCAG	24	0.7	0.999973
AHCYL1	NC_000001.11	109984765	110023742	+	NM_006621.7	3686	110023485	3' UTR	TTCACCTGC	21	1	0.999906
VAMP5	NC_000002.12	85584431	85593406	+	NM_006634.3	620	85593366	3' UTR	GGAGCTCAG	68	0.984375	0.999943
HSPH1	NC_000013.11	31134973	31161904	-	NM_006644.4	2890	31137327	CDS	TGGACTTGG	27	0.923077	0.999996
HSPH1	NC_000013.11	31134973	31161904	-	NM_006644.4	2896	31137321	CDS	TGGACTAGA	29	0.88	0.999911
UTP14A	NC_000023.11	129906164	129929752	+	NM_006649.4	2144	129929389	CDS	CCATCCAGA	15	0.866667	0.999993
JTB	NC_000001.11	153974269	153977674	-	NM_006694.4	928	153974614	3' UTR	TGGACTGAT	317	0.976431	0.999994
BLCAP	NC_000020.11	37517417	37527876	-	NM_006698.4	1772	37517663	3' UTR	GAGACTTTC	14	0.928571	0.999932
BLCAP	NC_000020.11	37517417	37527876	-	NM_006698.4	1942	37517493	3' UTR	TGGACTGCT	16	0.928571	0.999966
NUDT3	NC_000006.12	34279679	34392669	-	NM_006703.4	868	34288711	3' UTR	TAGACTGAA	39	0.828571	0.999952
SPIN1	NC_000009.12	88388444	88478694	+	NM_006717.3	2182	88476417	3' UTR	CCTTCCTGC	15	0.571429	0.999931
MCM5	NC_000022.11	35400140	35425431	+	NM_006739.4	1215	35413921	CDS	GATGCTAGG	21	0.882353	0.999947
MCM5	NC_000022.11	35400140	35425431	+	NM_006739.4	2310	35424283	3' UTR	TGGACTCGC	67	0.933333	0.999918
MCM5	NC_000022.11	35400140	35425431	+	NM_006739.4	566	35406618	CDS	GTGCCAAGG	36	0.96875	0.999903
MCM5	NC_000022.11	35400140	35425431	+	NM_006739.4	653	35406705	CDS	ATGCCCTGC	38	0.806452	0.999908
PSKH1	NC_000016.10	67893254	67929676	+	NM_006742.3	3083	67929262	3' UTR	TGGGCCAGG	23	0.95	0.999983
MSMO1	NC_000004.12	165327669	165343164	+	NM_006745.5	1002	165341939	CDS	AAGACTGAA	8	1	0.999945
YWHAE	NC_000017.11	1344275	1400222	-	NM_006761.5	1800	1344527	3' UTR	CCTCCATCC	28	0.407407	0.999987
BTG2	NC_000001.11	203305519	203309602	+	NM_006763.3	1501	203308374	3' UTR	AACTCCAGG	10	0.777778	0.99991
ZFPL1	NC_000011.10	65084222	65088398	+	NM_006782.4	993	65088009	CDS	GCTTCCTGG	23	0.722222	0.999952
EHD1	NC_000011.10	64851642	64878621	-	NM_006795.4	1857	64854238	3' UTR	AAGACTGAG	16	1	0.999906
AFG3L2	NC_000018.10	12328944	12377227	-	NM_006796.3	1796	12348285	CDS	TGAACGAGT	32	1	0.999981
KDELR1	NC_000019.10	48382575	48391551	-	NM_006801.3	1181	48382944	3' UTR	CTTCCCCAG	120	0.815534	0.999909
HNRNPA0	NC_000005.10	137745651	137754363	-	NM_006805.4	1418	137752946	3' UTR	TGGACTCGG	114	1	0.99995
HNRNPA0	NC_000005.10	137745651	137754363	-	NM_006805.4	1461	137752903	3' UTR	TGGACTCTA	114	1	0.999999
KDELR1	NC_000019.10	48382575	48391551	-	NM_006801.3	92	48391460	5'UTR	TCTTCCGTC	90	0.708861	0.999967
CBX1	NC_000017.11	48070059	48101186	-	NM_006807.5	984	48071478	CDS	CATTCCTAC	22	0.909091	0.999989
TMED2	NC_000012.12	123584552	123598582	+	NM_006815.4	116	123584667	CDS	GCTTCTGGC	58	1	0.99997
ERP29	NC_000012.12	112013426	112023449	+	NM_006817.4	970	112022796	3' UTR	TGGACATTG	116	0.961905	0.999908
CKAP4	NC_000012.12	106237881	106248020	-	NM_006825.4	1816	106239186	CDS	CGGACTTGA	48	0.978723	0.999999
TMED10	NC_000014.9	75131469	75176612	-	NM_006827.6	103	75176510	CDS	CCTGCTCGG	52	0.791667	0.999969
GCN1	NC_000012.12	120127202	120194715	-	NM_006836.2	7050	120134703	CDS	CCTTCCTGC	23	0.95	0.999984
GCN1	NC_000012.12	120127202	120194715	-	NM_006836.2	7051	120134702	CDS	CTTCCTGCC	21	0.894737	0.999996
METAP2	NC_000012.12	95474152	95515839	+	NM_006838.4	1659	95514098	3' UTR	CGGACTTTT	52	0.882353	0.999932
CCDC85B	NC_000011.10	65890673	65891635	+	NM_006848.3	918	65891590	3' UTR	GGGACTTGC	160	0.942308	0.999989
KDELR3	NC_000022.11	38468096	38483447	+	NM_006855.4	531	38481253	CDS	CTATCCTGC	12	0.909091	0.99999
KDELR3	NC_000022.11	38468096	38483447	+	NM_006855.4	532	38481254	CDS	TATCCTGCC	13	0.923077	0.999991
TMED1	NC_000019.10	10832067	10836212	-	NM_006858.4	766	10832934	3' UTR	GAGACTTGG	20	0.944444	0.999981
TMED1	NC_000019.10	10832067	10836212	-	NM_006858.4	972	10832728	3' UTR	ATTTCCTGG	27	1	0.999993
PIM2	NC_000023.11	48913182	48919024	-	NM_006875.4	1200	48914057	3' UTR	TGGACATTT	26	0.956522	0.999984
PIM2	NC_000023.11	48913182	48919024	-	NM_006875.4	60	48918965	5'UTR	GCTTCCGGG	18	0.588235	0.99991
B4GAT1	NC_000011.10	66345374	66347629	-	NM_006876.3	701	66346929	CDS	GTCTCCTAC	9	1	0.999949
SDF2	NC_000017.11	28648346	28661906	-	NM_006923.4	998	28648657	3' UTR	TGGACTGTT	24	0.857143	0.999911
SLC39A7	NC_000006.12	33200867	33204437	+	NM_006979.3	512	33201378	CDS	TGGCCACAG	15	0.857143	0.999909
DEPP1	NC_000010.11	44976128	44978809	-	NM_007021.4	535	44977713	CDS	TGGACTGGC	12	1	0.999963
TMEM115	NC_000003.12	50354750	50359521	-	NM_007024.5	1803	50355054	3' UTR	GGGACACTG	30	0.966667	0.999994
TMEM115	NC_000003.12	50354750	50359521	-	NM_007024.5	1956	50354901	3' UTR	AAGACTGTT	27	1	0.999991
TRIOBP	NC_000022.11	37746234	37776556	+	NM_007032.5	2518	37774335	3' UTR	ACTTCCTGC	16	0.928571	0.999933
TRIOBP	NC_000022.11	37746234	37776556	+	NM_007032.5	2519	37774336	3' UTR	CTTCCTGCC	15	0.933333	0.999961
CDC37	NC_000019.10	10391133	10403542	-	NM_007065.4	1230	10391521	3' UTR	GCTTCCAGG	119	0.945455	0.999994
PKIG	NC_000020.11	44531875	44619037	+	NM_007066.5	824	44618760	3' UTR	GGGTCCAGA	12	0.909091	0.999964
PLAAT3	NC_000011.10	63574462	63614437	-	NM_007069.3	923	63574934	3' UTR	AAGACTGTC	20	0.9	0.999983
NDUFV1	NC_000011.10	67606936	67612554	+	NM_007103.4	73	67607008	CDS	GATGCTGGC	45	0.837838	0.999968
RPL10A	NC_000006.12	35468401	35470780	+	NM_007104.5	643	35470705	CDS	GGGCCTTAT	2736	0.0782543	1
NR1H2	NC_000019.10	50376457	50383388	+	NM_007121.7	257	50377615	CDS	CTCTCCTAC	14	0.846154	0.999954
ZP3	NC_000007.14	76397522	76442069	+	NM_007155.6	648	76432954	CDS	CCATCCTGC	45	0.953488	0.999963
PRAF2	NC_000023.11	49071161	49074002	-	NM_007213.3	691	49071730	3' UTR	CCGCCCTAC	26	0.956522	0.999914
PRAF2	NC_000023.11	49071161	49074002	-	NM_007213.3	953	49071468	3' UTR	TTTTCCAGA	31	1	0.999995
PRAF2	NC_000023.11	49071161	49074002	-	NM_007213.3	954	49071467	3' UTR	TTTCCAGAC	34	0.969697	0.999996
DDX19B	NC_000016.10	70299186	70335305	+	NM_007242.7	980	70329913	CDS	GGTCCCAGA	12	1	0.99999
DDX19B	NC_000016.10	70299186	70335305	+	NM_007242.7	981	70329914	CDS	GTCCCAGAC	12	1	0.999917
ECD	NC_000010.11	73133668	73168008	-	NM_007265.3	2059	73134615	CDS	CGATCACAG	17	1	0.999977
STXBP3	NC_000001.11	108746674	108809523	+	NM_007269.4	548	108772710	CDS	TAGTCCAGA	9	0.888889	0.999965
STXBP3	NC_000001.11	108746674	108809523	+	NM_007269.4	549	108772711	CDS	AGTCCAGAC	9	0.888889	0.99998
CBX3	NC_000007.14	26201443	26213607	+	NM_007276.5	1015	26212524	3' UTR	TACTCAGTC	38	0.852941	0.99996
U2AF2	NC_000019.10	55655035	55674716	+	NM_007279.3	1825	55674395	3' UTR	TCTCCTTCT	32	0.714286	0.999968
OGFR	NC_000020.11	62804835	62814000	+	NM_007346.4	1508	62813098	CDS	TGGACACAG	19	0.882353	0.99998
OGFR	NC_000020.11	62804835	62814000	+	NM_007346.4	1750	62813340	CDS	CAGCCGAGA	19	1	0.999998
NONO	NC_000023.11	71283635	71301168	+	NM_007363.5	2133	71300640	3' UTR	ACTCCCCCA	96	0.831461	0.999976
NONO	NC_000023.11	71283635	71301168	+	NM_007363.5	2134	71300641	3' UTR	CTCCCCCAG	92	0.82716	0.999989
RALY	NC_000020.11	33993911	34084884	+	NM_007367.4	715	34075946	CDS	GGGTCACAG	25	1	0.999976
RFC5	NC_000012.12	118016703	118032234	+	NM_007370.7	207	118019088	CDS	CCGGCCACA	12	1	0.999994
RFC5	NC_000012.12	118016703	118032234	+	NM_007370.7	208	118019089	CDS	CGGCCACAG	10	0.9	0.999995
TARDBP	NC_000001.11	11012654	11025492	+	NM_007375.4	1658	11022965	3' UTR	TGGACTTGT	40	0.945946	0.999992
TARDBP	NC_000001.11	11012654	11025492	+	NM_007375.4	2536	11023843	3' UTR	TGGACTGAG	67	0.814815	0.999973
ATF5	NC_000019.10	49928906	49933935	+	NM_012068.6	622	49932487	CDS	GCCTCCCTT	20	0.578947	0.99994
ATF5	NC_000019.10	49928906	49933935	+	NM_012068.6	623	49932488	CDS	CCTCCCTTA	20	0.6	0.999968
ATF5	NC_000019.10	49928906	49933935	+	NM_012068.6	624	49932489	CDS	CTCCCTTAC	20	0.6	0.999985
FRAT2	NC_000010.11	97332497	97334729	-	NM_012083.3	1503	97333227	3' UTR	TGGACTTGT	14	1	0.999944
MACF1	NC_000001.11	39084167	39487138	+	NM_012090.5	16326	39485775	CDS	AGGACTCCA	13	0.916667	0.999962
MACF1	NC_000001.11	39084167	39487138	+	NM_012090.5	16328	39485777	CDS	GACTCCAGG	14	1	0.999998
AK5	NC_000001.11	77283087	77559966	+	NM_012093.4	1924	77535879	CDS	TGGACTGCT	34	0.875	0.999991
ARL5A	NC_000002.12	151798797	151828421	-	NM_012097.4	833	151803228	3' UTR	TGGACTTTA	16	1	0.999997
ARL2BP	NC_000016.10	57245259	57253635	+	NM_012106.4	691	57252357	3' UTR	AAGACTGAC	67	0.862069	0.999989
DTYMK	NC_000002.12	241675747	241686815	-	NM_012145.4	756	241676042	3' UTR	GAGTCCAGA	80	0.72	0.99995
DTYMK	NC_000002.12	241675747	241686815	-	NM_012145.4	757	241676041	3' UTR	AGTCCAGAC	80	0.666667	0.999935
F8A1	NC_000023.11	154886355	154888061	+	NM_012151.4	1180	154887534	3' UTR	TGGACTTTT	29	0.962963	0.999966
F8A1	NC_000023.11	154886355	154888061	+	NM_012151.4	1547	154887901	3' UTR	TCATCCTGC	33	0.9	0.999995
F8A1	NC_000023.11	154886355	154888061	+	NM_012151.4	1548	154887902	3' UTR	CATCCTGCC	32	0.866667	0.999996
FBXO5	NC_000006.12	152970535	152983041	-	NM_012177.5	300	152975507	CDS	GTTTCCTAC	12	0.9	0.999915
FBXO7	NC_000022.11	32474811	32498829	+	NM_012179.4	408	32479074	CDS	GGGACTTGA	23	0.736842	0.999906
B3GAT3	NC_000011.10	62615296	62621986	-	NM_012200.4	1421	62615327	3' UTR	CCTTCCTAC	21	0.85	0.999978
DKK1	NC_000010.11	52314281	52317657	+	NM_012242.4	845	52316697	CDS	TGGACTAGA	79	0.96	0.99995
SNW1	NC_000014.9	77717599	77761156	-	NM_012245.3	417	77739004	CDS	TGATCCAGA	14	1	0.999931
SEPHS2	NC_000016.10	30443631	30445874	-	NM_012248.4	561	30445314	CDS	CGGACTTCT	35	0.90625	0.99997
PLD3	NC_000019.10	40348695	40378485	+	NM_012268.4	1887	40378235	3' UTR	GGGTCACGG	23	1	0.999994
MORF4L2	NC_000023.11	103675498	103686699	-	NM_012286.3	750	103676614	CDS	GGGACTTAG	29	1	0.999959
KEAP1	NC_000019.10	10486125	10502771	-	NM_012289.4	2068	10486581	3' UTR	GGGACTAAA	30	0.961538	0.999902
PLA2G15	NC_000016.10	68245373	68261058	+	NM_012320.4	2051	68260415	3' UTR	AGGACTGAA	12	0.916667	0.999907
MAPRE1	NC_000020.11	32819954	32850405	+	NM_012325.3	1228	32849071	3' UTR	AAGACTGAA	69	0.839286	0.999966
BAMBI	NC_000010.11	28677521	28682932	+	NM_012342.3	1013	28682254	CDS	TAGACTTGG	16	1	0.999996
PEF1	NC_000001.11	31629866	31644876	-	NM_012392.4	953	31630527	3' UTR	TTTTCCTGT	32	0.851852	0.99993
ICMT	NC_000001.11	6221193	6235964	-	NM_012405.4	1266	6224722	3' UTR	TGGACTCTG	28	0.956522	0.999975
ICMT	NC_000001.11	6221193	6235964	-	NM_012405.4	2103	6223885	3' UTR	TGGACTAGA	37	0.911765	0.999946
RPL13A	NC_000019.10	49487608	49492308	+	NM_012423.4	607	49491788	CDS	AGGTCCTCA	5030	0.0380665	1
RPL13A	NC_000019.10	49487608	49492308	+	NM_012423.4	608	49491789	CDS	GGTCCTCAA	5118	0.0368901	1
SF3B3	NC_000016.10	70523816	70577668	+	NM_012426.5	3949	70571925	3' UTR	AAGACTGCA	111	0.90566	0.999965
SF3B3	NC_000016.10	70523816	70577668	+	NM_012426.5	2082	70556918	CDS	CTCTCCCAG	44	0.846154	0.99999
TBL2	NC_000007.14	73567537	73578579	-	NM_012453.4	1833	73570048	3' UTR	AAGACACTA	22	0.772727	0.999998
TBL2	NC_000007.14	73567537	73578579	-	NM_012453.4	2070	73569811	3' UTR	GGGACTTGA	25	1	0.999969
PSD4	NC_000002.12	113173971	113209391	+	NM_012455.3	4553	113202602	3' UTR	TGGACTTGG	12	1	0.999931
TIMM9	NC_000014.9	58408495	58427531	-	NM_012460.4	241	58427142	5'UTR	CTGTCCAGA	18	0.875	0.999941
YWHAG	NC_000007.14	76326799	76358991	-	NM_012479.4	1161	76329343	3' UTR	TGGACTGTT	24	1	0.999997
HMMR	NC_000005.10	163460632	163491941	+	NM_012485.3	2630	163491603	3' UTR	TGGTCCTAC	12	0.818182	0.99993
ATXN10	NC_000022.11	45671834	45845307	+	NM_013236.4	166	45671999	5'UTR	TCATCCTCC	22	1	0.999984
ATXN10	NC_000022.11	45671834	45845307	+	NM_013236.4	1963	45843976	3' UTR	CAACCCTTA	47	0.311111	0.999918
ATXN10	NC_000022.11	45671834	45845307	+	NM_013236.4	1964	45843977	3' UTR	AACCCTTAT	48	0.363636	0.999932
PCSK1N	NC_000023.11	48831096	48835610	-	NM_013271.5	987	48831134	3' UTR	GGATCCCTA	50	1	1
PCSK1N	NC_000023.11	48831096	48835610	-	NM_013271.5	988	48831133	3' UTR	GATCCCTAC	54	0.956522	0.999988
UBIAD1	NC_000001.11	11273198	11288434	+	NM_013319.3	1042	11285822	CDS	GGGACATGG	21	0.947368	0.999987
UBIAD1	NC_000001.11	11273198	11288434	+	NM_013319.3	1132	11285912	CDS	TCTTCCTGC	22	0.857143	0.999951
UBIAD1	NC_000001.11	11273198	11288434	+	NM_013319.3	1295	11286075	CDS	GGGACTTTT	18	1	0.999971
SEC61A1	NC_000003.12	128052437	128071683	+	NM_013336.4	2055	128070170	3' UTR	AGGACTGTT	32	0.967742	0.999987
TIMM22	NC_000017.11	997129	1003671	+	NM_013337.4	1040	1001529	3' UTR	CGGACTGAT	47	0.931818	0.99999
SERTAD1	NC_000019.10	40421589	40425992	-	NM_013376.4	1066	40422607	3' UTR	GGGACTGAA	40	0.868421	0.999984
PREB	NC_000002.12	27130756	27134636	-	NM_013388.6	1502	27131381	3' UTR	TGGACACTG	34	0.84	0.99991
PREB	NC_000002.12	27130756	27134636	-	NM_013388.6	1643	27131240	3' UTR	GTGACTCCA	35	0.909091	0.999963
PREB	NC_000002.12	27130756	27134636	-	NM_013388.6	1645	27131238	3' UTR	GACTCCAGG	28	0.964286	0.999998
PREB	NC_000002.12	27130756	27134636	-	NM_013388.6	1646	27131237	3' UTR	ACTCCAGGT	28	0.961538	0.999993
MRM2	NC_000007.14	2234195	2242205	-	NM_013393.3	1128	2234771	3' UTR	GGGACTTCA	26	0.846154	0.999927
MRM2	NC_000007.14	2234195	2242205	-	NM_013393.3	1142	2234757	3' UTR	TAGACTGTT	20	1	0.99997
STRN4	NC_000019.10	46719511	46746450	-	NM_013403.3	1581	46724840	CDS	GATTCCAGA	13	1	0.99998
AK2	NC_000001.11	33007940	33036883	-	NM_013411.5	523	33014552	CDS	AGTTCAACC	16	1	0.999909
AK2	NC_000001.11	33007940	33036883	-	NM_013411.5	694	33013262	CDS	CATCCCAGA	36	0.818182	0.999987
AK2	NC_000001.11	33007940	33036883	-	NM_013411.5	695	33013261	CDS	ATCCCAGAC	40	0.75	0.999969
DDAH2	NC_000006.12	31727040	31730263	-	NM_013974.3	102	31730162	5'UTR	AGCTCCCAG	11	0.818182	0.999958
VCL	NC_000010.11	73998116	74120169	+	NM_014000.3	4745	74119417	3' UTR	AATTCCTAC	27	0.961538	0.999941
GIT1	NC_000017.11	29573475	29589648	-	NM_014030.4	3342	29573916	3' UTR	TGGTCCTGC	16	0.875	0.99998
ASF1A	NC_000006.12	118894152	118909171	+	NM_014034.3	868	118907605	CDS	TGGACTGCA	46	0.913043	0.99999
LRP10	NC_000014.9	22871740	22881713	+	NM_014045.5	1860	22876244	CDS	GGGACTGCT	17	1	0.999997
COMMD5	NC_000008.11	144850176	144853048	-	NM_014066.4	642	144850964	CDS	GGGACTTGG	19	1	0.999975
BABAM1	NC_000019.10	17267443	17279337	+	NM_014173.4	1285	17279245	3' UTR	GTCTCCCAG	39	0.909091	0.999976
SLC25A13	NC_000007.14	96120220	96322098	-	NM_014251.3	2108	96121253	CDS	TGGACTTTA	11	1	0.999952
P3H3	NC_000012.12	6828407	6839847	+	NM_014262.5	2403	6839619	3' UTR	TGGACTCAG	35	1	0.999925
YME1L1	NC_000010.11	27110111	27154384	-	NM_014263.4	3626	27110676	3' UTR	AAATCTCAG	19	0.947368	0.999997
PUF60	NC_000008.11	143816344	143829315	-	NM_014281.5	1662	143816499	3' UTR	CGGACTTGC	8	1	0.999932
ORC6	NC_000016.10	46689659	46698394	+	NM_014321.4	454	46693140	CDS	TTATCCAGG	26	0.772727	0.999992
CORO1C	NC_000012.12	108645109	108731518	-	NM_014325.4	2113	108646810	3' UTR	GCCACATGG	19	0.769231	0.999919
EID1	NC_000015.10	48878134	48880173	+	NM_014335.3	1054	48879187	3' UTR	TGGACTGAA	156	0.973856	0.999989
PPP1R15A	NC_000019.10	48872421	48876058	+	NM_014330.5	2121	48875829	CDS	CCATCCCTG	36	0.862069	0.999909
MTCH1	NC_000006.12	36968135	36986551	-	NM_014341.2	2189	36968211	3' UTR	TAGTCCTAC	77	0.946667	1
TRAPPC3	NC_000001.11	36136572	36149486	-	NM_014408.5	905	36136949	3' UTR	TGGACTAGA	50	0.938776	0.999949
EIF2AK1	NC_000007.14	6022247	6059175	-	NM_014413.4	1993	6024665	3' UTR	TGGACTTAA	44	0.939394	0.999931
EIF2AK1	NC_000007.14	6022247	6059175	-	NM_014413.4	2136	6024522	3' UTR	CCTTCCTGC	32	0.9375	0.999991
EIF2AK1	NC_000007.14	6022247	6059175	-	NM_014413.4	2137	6024521	3' UTR	CTTCCTGCC	30	1	0.999992
EIF2AK1	NC_000007.14	6022247	6059175	-	NM_014413.4	2166	6024492	3' UTR	ATTTCCTAC	44	0.864865	0.999927
EIF2AK1	NC_000007.14	6022247	6059175	-	NM_014413.4	2381	6024277	3' UTR	TCTTCCTGC	44	0.692308	0.99998
EIF2AK1	NC_000007.14	6022247	6059175	-	NM_014413.4	2382	6024276	3' UTR	CTTCCTGCC	43	0.769231	0.999907
APEX2	NC_000023.11	55000363	55009057	+	NM_014481.4	1547	55007365	CDS	TGTGCCAGG	20	0.944444	0.999988
APEX2	NC_000023.11	55000363	55009057	+	NM_014481.4	1718	55007536	3' UTR	GTCTCCTAC	23	0.909091	0.999996
PRPF19	NC_000011.10	60890547	60906585	-	NM_014502.5	1908	60890976	3' UTR	AACTCCAGG	88	0.722892	0.99996
RHOD	NC_000011.10	67056847	67072017	+	NM_014578.4	846	67071759	3' UTR	TGGACTGAG	52	0.938776	0.999906
NT5C	NC_000017.11	75130228	75131742	-	NM_014595.3	551	75130578	CDS	TGGTCCTGC	31	0.851852	0.999975
NT5C	NC_000017.11	75130228	75131742	-	NM_014595.3	552	75130577	CDS	GGTCCTGCC	32	0.8	0.999992
EHD2	NC_000019.10	47713422	47743134	+	NM_014601.4	3120	47742748	3' UTR	TGGACTTAA	18	0.941176	0.999943
PIK3R4	NC_000003.12	130678934	130746829	-	NM_014602.3	4572	130679378	CDS	CATTCCAGA	20	0.764706	0.999973
S100A6	NC_000001.11	153534599	153535991	-	NM_014624.4	374	153534659	3' UTR	GGGTCCTCT	8328	0.0403187	1
S100A6	NC_000001.11	153534599	153535991	-	NM_014624.4	375	153534658	3' UTR	GGTCCTCTC	8412	0.039025	1
NUP93	NC_000016.10	56730129	56850286	+	NM_014669.5	2412	56841799	CDS	TCATCCAGG	29	0.785714	0.999978
PTDSS1	NC_000008.11	96261902	96336995	+	NM_014754.3	2195	96334200	3' UTR	ACCTCCTAC	30	0.708333	0.999938
DHCR24	NC_000001.11	54849627	54887195	-	NM_014762.4	1840	54852020	3' UTR	AGTCCAGTT	22	0.952381	0.999987
DHCR24	NC_000001.11	54849627	54887195	-	NM_014762.4	3095	54850765	3' UTR	TAGACACTG	52	0.866667	0.999978
DAZAP2	NC_000012.12	51238826	51243933	+	NM_014764.4	250	51240906	CDS	CTGCCACAG	41	0.783784	0.999976
TOMM70	NC_000003.12	100363431	100401089	-	NM_014820.5	949	100381690	CDS	ATTTCCCAG	22	0.857143	0.999978
TOX4	NC_000014.9	21477195	21499170	+	NM_014828.4	1439	21492971	CDS	ATGCCACAG	13	0.923077	0.999901
KLHL21	NC_000001.11	6590724	6602869	-	NM_014851.4	3446	6591765	3' UTR	TTTTCCTGC	9	1	0.999984
RNF10	NC_000012.12	120534356	120577588	+	NM_014868.5	665	120546456	CDS	CTTTCCTAC	19	1	0.999991
DOLK	NC_000009.12	128945530	128947603	-	NM_014908.4	1113	128946491	CDS	TGGTCCTAC	17	0.823529	0.999996
FASTKD2	NC_000002.12	206765606	206796189	+	NM_014929.4	682	206767276	CDS	AAGACTGTC	15	1	0.999965
PPP6R1	NC_000019.10	55229779	55259017	-	NM_014931.4	3770	55229993	3' UTR	TTGCCCAGA	19	0.947368	0.999996
PPP6R1	NC_000019.10	55229779	55259017	-	NM_014931.4	3860	55229903	3' UTR	AGGTCCCAG	29	0.692308	0.999979
RBM34	NC_000001.11	235131183	235161250	-	NM_015014.4	1183	235131847	CDS	GGGACTTAA	40	0.923077	0.999983
TBC1D9B	NC_000005.10	179862071	179907897	-	NM_015043.4	3698	179863528	CDS	TGGACTCAA	12	1	0.999923
ERP44	NC_000009.12	99979185	100099000	-	NM_015051.3	142	100098859	5'UTR	CTGTCACGG	31	1	0.999998
ERP44	NC_000009.12	99979185	100099000	-	NM_015051.3	144	100098857	5'UTR	GTCACGGAC	29	1	0.999974
METAP1	NC_000004.12	98995721	99062809	+	NM_015143.3	1122	99061245	CDS	TGGTCACAG	13	1	0.999988
METAP1	NC_000004.12	98995721	99062809	+	NM_015143.3	1124	99061247	CDS	GTCACAGAC	11	1	0.999962
JMJD6	NC_000017.11	76718451	76726606	-	NM_015167.3	922	76723786	CDS	GAGACTGTC	22	0.772727	0.999984
RRS1	NC_000008.11	66429014	66430733	+	NM_015169.4	1378	66430391	3' UTR	TGGACTGCA	28	1	0.99999
NCSTN	NC_000001.11	160343383	160358949	+	NM_015331.3	2477	160358604	3' UTR	CCTTCCTGC	16	0.866667	0.999991
NUDCD3	NC_000007.14	44379119	44490658	-	NM_015332.4	1230	44385925	3' UTR	GGGACTTGC	15	1	0.99994
NUDCD3	NC_000007.14	44379119	44490658	-	NM_015332.4	743	44404541	CDS	CATGCTGGA	16	0.933333	0.999926
LEPROTL1	NC_000008.11	30095408	30108524	+	NM_015344.3	532	30105893	3' UTR	TGGACTTCC	24	0.954545	0.999903
YIPF3	NC_000006.12	43511832	43516926	-	NM_015388.4	939	43512524	CDS	ACAGCGGCT	47	1	0.999911
NPDC1	NC_000009.12	137039463	137046177	-	NM_015392.4	617	137040941	CDS	TGGGCCTCC	29	1	0.99998
DCAF12	NC_000009.12	34086387	34126698	-	NM_015397.4	3044	34086935	3' UTR	TACTCTGCT	19	0.764706	0.999935
DCAF12	NC_000009.12	34086387	34126698	-	NM_015397.4	3561	34086418	3' UTR	TTTGCCAAG	23	0.888889	0.999939
TMEM158	NC_000003.12	45224466	45226287	-	NM_015444.3	1367	45224921	3' UTR	TGGACTGAG	62	1	0.999956
NSL1	NC_000001.11	212726153	212791777	-	NM_015471.4	1517	212737751	3' UTR	GTTTCCTGC	10	0.8	0.999979
GORASP2	NC_000002.12	170929253	170967130	+	NM_015530.5	1770	170966453	3' UTR	GTTTCCTGT	32	0.870968	0.999986
NSMF	NC_000009.12	137447570	137459334	-	NM_015537.5	2270	137448943	3' UTR	CCCTCCCTG	20	0.736842	0.999905
NSMF	NC_000009.12	137447570	137459334	-	NM_015537.5	2271	137448942	3' UTR	CCTCCCTGC	21	0.684211	0.999967
POLDIP2	NC_000017.11	28346633	28357527	-	NM_015584.5	2392	28346911	3' UTR	CTTTCCTGC	14	1	0.999965
POLDIP2	NC_000017.11	28346633	28357527	-	NM_015584.5	2432	28346871	3' UTR	TGGTCACAT	12	1	0.999923
SERBP1	NC_000001.11	67407810	67430402	-	NM_015640.4	1369	67413104	3' UTR	AAGACTGTC	123	0.95	0.999991
SERBP1	NC_000001.11	67407810	67430402	-	NM_015640.4	1398	67413075	3' UTR	AAGACTGAA	145	0.906475	0.999999
RSL1D1	NC_000016.10	11833850	11851542	-	NM_015659.3	1610	11837680	3' UTR	TGGACTTAA	152	0.945578	0.999993
IRF2BP1	NC_000019.10	45883608	45886141	-	NM_015649.3	448	45885694	CDS	GGGACTTCA	12	1	0.999934
IRF2BP1	NC_000019.10	45883608	45886141	-	NM_015649.3	985	45885157	CDS	CGGACTGTC	19	1	0.999995
NOC2L	NC_000001.11	944203	959256	-	NM_015658.4	604	956114	CDS	AATTCCAGG	28	0.625	0.99994
AAAS	NC_000012.12	53307460	53321610	-	NM_015665.6	1503	53307903	CDS	GGAGCCCAG	19	0.823529	0.999986
AAAS	NC_000012.12	53307460	53321610	-	NM_015665.6	1504	53307902	CDS	GAGCCCAGC	23	0.619048	0.999964
SENP3	NC_000017.11	7561919	7571969	+	NM_015670.6	687	7563407	CDS	GCGGCCCCG	27	0.84	0.999959
B9D1	NC_000017.11	19343175	19362723	-	NM_015681.6	740	19343348	CDS	GGGGCCCAG	17	0.9375	0.999976
DESI1	NC_000022.11	41598028	41621043	-	NM_015704.3	97	41620947	5'UTR	CGGGCTCGG	23	0.913043	0.999979
PODXL2	NC_000003.12	127629185	127672802	+	NM_015720.4	2123	127672750	3' UTR	GCTTCCTGC	42	0.702703	0.999914
GEMIN4	NC_000017.11	744421	752264	-	NM_015721.3	1277	746888	CDS	GGGACTTCC	12	0.916667	0.999963
GEMIN4	NC_000017.11	744421	752264	-	NM_015721.3	301	747864	CDS	CACTCCCAG	10	0.888889	0.999981
STMN3	NC_000020.11	63639712	63653424	-	NM_015894.4	1934	63640026	3' UTR	GAGTCACAC	60	1	0.999999
EIF5B	NC_000002.12	99337389	99401326	+	NM_015904.4	3924	99399509	3' UTR	TGGACACTG	49	0.952381	0.999995
NSDHL	NC_000023.11	152831063	152869729	+	NM_015922.3	1392	152869288	3' UTR	CAGACATTT	29	1	0.99995
TEX264	NC_000003.12	51671252	51704323	+	NM_015926.6	1277	51704280	3' UTR	GCTTCCAGG	13	0.909091	0.999977
TEX264	NC_000003.12	51671252	51704323	+	NM_015926.6	1278	51704281	3' UTR	CTTCCAGGA	13	1	0.999988
PIGT	NC_000020.11	45416141	45426241	+	NM_015937.6	1123	45421456	CDS	TGAGCACAC	22	0.764706	0.999977
PELO	NC_000005.10	52787916	52804044	+	NM_015946.5	1813	52801486	CDS	CAGACACTA	22	0.857143	0.999935
PELO	NC_000005.10	52787916	52804044	+	NM_015946.5	1895	52801568	CDS	TGGACTCAA	27	1	0.999989
GET4	NC_000007.14	876554	896436	+	NM_015949.3	1776	896122	3' UTR	GGGACTCTG	21	0.833333	0.999987
THAP4	NC_000002.12	241584405	241637158	-	NM_015963.6	1823	241584658	CDS	ACGACACAG	42	0.916667	0.999963
POLR1D	NC_000013.11	27621892	27623449	+	NM_015972.4	204	27622960	CDS	TAGACACTG	22	0.75	0.999957
SNX7	NC_000001.11	98661721	98760500	+	NM_015976.5	1513	98760277	3' UTR	TATTCCAGG	32	0.862069	0.999985
ADIPOR1	NC_000001.11	202940832	202958312	-	NM_015999.6	1674	202941249	3' UTR	TGGACTGGG	28	0.961538	0.999989
RDH11	NC_000014.9	67676800	67695764	-	NM_016026.4	1916	67677423	3' UTR	AGGACTGAT	51	0.957447	0.999956
RMDN1	NC_000008.11	86472349	86508686	-	NM_016033.3	303	86507005	CDS	ATGCCACAG	15	0.933333	0.999996
DERL2	NC_000017.11	5471254	5486178	-	NM_016041.5	824	5474597	3' UTR	TGGACACTT	19	0.947368	0.999985
PRELID3B	NC_000020.11	59033145	59042786	-	NM_016045.3	673	59034975	3' UTR	TACTCCAGG	59	0.698113	0.999927
PTRH2	NC_000017.11	59697308	59707430	-	NM_016077.5	472	59697567	CDS	GGGACTGAC	55	0.895833	0.999927
PTRH2	NC_000017.11	59697308	59707430	-	NM_016077.5	606	59697433	3' UTR	TGGACTTTG	56	0.928571	0.999974
EIF3L	NC_000022.11	37849419	37889407	+	NM_016091.4	1889	37888627	3' UTR	GGAGCCAGA	10	0.8	0.999987
NIP7	NC_000016.10	69339772	69343106	+	NM_016101.5	717	69341768	3' UTR	GGGACTTCT	64	0.951613	0.999966
SAR1B	NC_000005.10	134601149	134632828	-	NM_016103.4	735	134606931	3' UTR	GGTTCCAGG	25	0.809524	0.99998
SARAF	NC_000008.11	30063003	30083064	-	NM_016127.6	415	30070042	CDS	CGGACTTAG	57	0.46	0.999951
RAB10	NC_000002.12	26034084	26137454	+	NM_016131.5	1852	26135745	3' UTR	TATTCCTGC	22	0.761905	0.999978
AMOTL2	NC_000003.12	134355347	134374447	-	NM_016201.4	3035	134357180	3' UTR	AAGACTTGA	21	1	0.999971
AMOTL2	NC_000003.12	134355347	134374447	-	NM_016201.4	3483	134356732	3' UTR	CAGACATCT	22	0.8	0.999974
MAN1B1	NC_000009.12	137086985	137109183	+	NM_016219.5	2140	137108616	3' UTR	GGGACTTCG	20	0.95	0.999971
EMCN	NC_000004.12	100395341	100518022	-	NM_016242.4	1255	100398052	3' UTR	TTTTCCGGG	8	1	0.999902
YTHDF2	NC_000001.11	28736940	28769775	+	NM_016258.3	109	28737048	5'UTR	CAGACGGGG	8	1	0.999958
DCXR	NC_000017.11	82035858	82037697	-	NM_016286.4	789	82035921	3' UTR	TCATCCTAC	112	0.945946	1
TRAP1	NC_000016.10	3658037	3717524	-	NM_016292.3	1132	3672749	CDS	TCATCCAGA	75	0.868852	0.999923
TRAP1	NC_000016.10	3658037	3717524	-	NM_016292.3	1477	3664382	CDS	ACGCCAGCC	59	0.867925	0.99994
PRRX2	NC_000009.12	129665647	129722674	+	NM_016307.4	1225	129722594	3' UTR	CTGCCAAGG	38	1	0.999985
PRRX2	NC_000009.12	129665647	129722674	+	NM_016307.4	489	129719239	CDS	GTGTCCCAG	33	0.766667	0.999979
PRRX2	NC_000009.12	129665647	129722674	+	NM_016307.4	490	129719240	CDS	TGTCCCAGC	31	0.724138	0.99993
PRRX2	NC_000009.12	129665647	129722674	+	NM_016307.4	875	129722244	CDS	GGAGCTCAG	33	0.933333	0.999994
DDX47	NC_000012.12	12813346	12829981	+	NM_016355.4	1472	12829636	3' UTR	GAGACTGAA	160	0.981013	0.999998
DDX47	NC_000012.12	12813346	12829981	+	NM_016355.4	1581	12829745	3' UTR	AAGACTGTT	135	0.880597	0.999978
MSRB1	NC_000016.10	1938229	1943199	-	NM_016332.4	748	1938758	3' UTR	TGGACTCTC	12	1	0.999933
NOP16	NC_000005.10	176383946	176388598	-	NM_016391.8	701	176384126	3' UTR	CTGGCCAGG	60	0.915254	0.999974
NOP16	NC_000005.10	176383946	176388598	-	NM_016391.8	702	176384125	3' UTR	TGGCCAGGT	78	0.92	0.999908
HIKESHI	NC_000011.10	86302240	86345943	+	NM_016401.4	685	86344658	CDS	GTCTCTCAG	45	0.973684	0.999944
GLRX5	NC_000014.9	95535050	95544714	+	NM_016417.3	564	95544175	3' UTR	GAGACTCAC	209	0.928205	0.999911
GLRX5	NC_000014.9	95535050	95544714	+	NM_016417.3	700	95544311	3' UTR	TGGACTTAA	199	0.880435	0.999966
COX16	NC_000014.9	70325081	70359683	-	NM_016468.7	513	70326237	3' UTR	AATTCCAGG	57	0.808511	0.999958
RNF181	NC_000002.12	85595745	85597708	+	NM_016494.4	534	85597557	3' UTR	GAATCCTCA	153	0.489655	0.999907
PBDC1	NC_000023.11	76173062	76178314	+	NM_016500.5	969	76178098	3' UTR	AAGACTGTT	42	0.904762	0.999992
SCLY	NC_000002.12	238061001	238099413	+	NM_016510.7	1927	238098890	3' UTR	TCTTCTCAG	8	1	0.999989
ZNF581	NC_000019.10	55643649	55645623	+	NM_016535.4	1139	55645565	3' UTR	CTGCCTTCC	22	0.941176	0.999915
ZNF581	NC_000019.10	55643649	55645623	+	NM_016535.4	1165	55645591	3' UTR	GAGACTGAT	28	1	0.999998
ZNF581	NC_000019.10	55643649	55645623	+	NM_016535.4	444	55644870	CDS	ATGTCCTAC	29	0.826087	0.999941
SCAND1	NC_000020.11	35953624	35955016	-	NM_016558.4	444	35954201	CDS	CGAGCTCAG	50	1	0.999998
COA4	NC_000011.10	73872667	73876846	-	NM_016565.3	518	73872967	3' UTR	TGGACATGA	83	0.875	0.999907
ECSIT	NC_000019.10	11505929	11529134	-	NM_016581.5	1440	11506136	3' UTR	TGGACTGAA	23	1	0.999988
TDP2	NC_000006.12	24649979	24666899	-	NM_016614.3	1409	24650505	3' UTR	GGTACCACA	24	0.869565	0.999965
TDP2	NC_000006.12	24649979	24666899	-	NM_016614.3	1410	24650504	3' UTR	GTACCACAT	25	0.833333	0.999976
TDP2	NC_000006.12	24649979	24666899	-	NM_016614.3	1412	24650502	3' UTR	ACCACATTG	25	0.909091	0.999994
MRPL35	NC_000002.12	86199457	86213790	+	NM_016622.4	2632	86212699	3' UTR	TGGACTGAA	23	0.956522	0.999944
SPG21	NC_000015.10	64963022	64989914	-	NM_016630.7	418	64980945	CDS	TATTCCTGC	29	0.807692	0.999994
SPG21	NC_000015.10	64963022	64989914	-	NM_016630.7	419	64980944	CDS	ATTCCTGCC	28	0.833333	0.999949
RALY	NC_000020.11	33993911	34084884	+	NM_016732.3	763	34075946	CDS	GGGTCACAG	43	0.952381	0.99992
RWDD2B	NC_000021.9	29004384	29019349	-	NM_016940.3	951	29006498	CDS	TGGACTTTG	23	0.954545	0.999958
OTUB1	NC_000011.10	63986438	63998412	+	NM_017670.3	1662	63998373	3' UTR	GCTCCTTGG	29	0.965517	0.999964
TOR4A	NC_000009.12	137277726	137282641	+	NM_017723.3	3696	137282166	3' UTR	AGGTCCAGA	11	1	0.999938
POMGNT1	NC_000001.11	46188683	46198434	-	NM_017739.4	2393	46189009	3' UTR	TCATCCTGC	10	1	0.999912
TEX10	NC_000009.12	100302084	100352942	-	NM_017746.4	552	100347215	CDS	AATTCCTGG	10	1	0.99998
PNRC2	NC_000001.11	23959828	23963462	+	NM_017761.4	423	23961485	CDS	CATTCCAGC	26	0.727273	0.999967
PNRC2	NC_000001.11	23959828	23963462	+	NM_017761.4	882	23961944	3' UTR	TTCGCTAGG	22	1	0.999972
DNAAF5	NC_000007.14	726699	786475	+	NM_017802.4	2691	785754	3' UTR	GAGACTGTG	23	1	0.999997
TMEM161A	NC_000019.10	19119169	19138478	-	NM_017814.3	800	19121575	CDS	TGGCCCAGA	8	1	0.999946
TMEM161A	NC_000019.10	19119169	19138478	-	NM_017814.3	801	19121574	CDS	GGCCCAGAC	9	1	0.999959
TRMT10C	NC_000003.12	101561868	101566446	+	NM_017819.4	1356	101565989	CDS	AAGACTTAA	74	0.916667	0.999985
KANSL2	NC_000012.12	48653211	48682238	-	NM_017822.4	1779	48653805	3' UTR	GGGACTATA	16	1	0.999997
ABITRAM	NC_000009.12	108934400	108940954	+	NM_017832.4	1067	108940120	3' UTR	TGGACTATT	17	0.933333	0.999982
MRPL16	NC_000011.10	59806140	59810778	-	NM_017840.4	761	59806462	CDS	TGGACATTT	95	0.906977	0.99999
TMEM160	NC_000019.10	47045909	47048624	-	NM_017854.2	137	47048488	CDS	CGGTCCCCG	83	0.662338	0.999952
PIGX	NC_000003.12	196712377	196736007	+	NM_017861.4	1563	196734532	3' UTR	ACTACAGCC	22	0.952381	0.999993
CZIB	NC_000001.11	53214099	53220634	-	NM_017887.3	678	53214523	3' UTR	TGGACTTTA	43	0.857143	0.999996
MCUB	NC_000004.12	109560246	109688719	+	NM_017918.5	589	109682627	CDS	AAATCTTTG	31	1	0.999966
CDCA4	NC_000014.9	105009573	105021083	-	NM_017955.4	667	105011354	CDS	TGGACACAG	34	1	0.999999
TMEM248	NC_000007.14	66921225	66958551	+	NM_017994.5	1326	66955648	3' UTR	AAGACATTT	18	0.941176	0.999989
TMEM248	NC_000007.14	66921225	66958551	+	NM_017994.5	1443	66955765	3' UTR	TGGACTTGA	16	1	0.999946
ARGLU1	NC_000013.11	106541673	106568137	-	NM_018011.4	1000	106544036	CDS	AAGTCCAGG	19	1	0.999999
ARGLU1	NC_000013.11	106541673	106568137	-	NM_018011.4	1001	106544035	CDS	AGTCCAGGC	19	1	0.999998
IARS2	NC_000001.11	220094132	220148041	+	NM_018060.4	1919	220126840	CDS	TCTTCCAGG	43	0.794872	0.999993
FANCL	NC_000002.12	58159247	58241325	-	NM_018062.4	992	58161562	CDS	AATTCTCAG	12	0.909091	0.99995
HEATR1	NC_000001.11	236549005	236604516	-	NM_018072.6	6565	236550899	3' UTR	AAGACTTTC	21	0.75	0.999901
NECAP2	NC_000001.11	16440724	16460078	+	NM_018090.5	1111	16459171	3' UTR	GAGACTTCT	25	0.818182	0.999943
CDCA8	NC_000001.11	37692516	37709719	+	NM_018101.4	1568	37709013	3' UTR	GGGACTTAG	30	0.964286	0.99997
DARS2	NC_000001.11	173824673	173858546	+	NM_018122.5	2018	173853465	CDS	TCTTCCTGC	32	0.862069	0.999964
DARS2	NC_000001.11	173824673	173858546	+	NM_018122.5	601	173825273	CDS	TTATCCAGA	10	1	0.999924
TSR1	NC_000017.11	2322396	2336457	-	NM_018128.5	2363	2324278	CDS	TGGACTTAT	25	0.826087	0.999911
CEP55	NC_000010.11	93496612	93529092	+	NM_018131.5	1313	93517244	CDS	TTATCTCAG	21	1	0.999939
ASF1B	NC_000019.10	14119512	14136589	-	NM_018154.3	733	14120468	CDS	TGGACTGCA	52	0.731707	0.999932
ATAD3A	NC_000001.11	1512162	1534685	+	NM_018188.5	2228	1534288	3' UTR	CCTTCCTGC	15	0.866667	0.999996
DNAJC11	NC_000001.11	6634170	6701816	-	NM_018198.4	510	6653924	CDS	ATATCCCAG	9	1	0.999923
OGFOD1	NC_000016.10	56451554	56479104	+	NM_018233.4	1664	56476181	CDS	GGGACTTTT	18	0.9375	0.999985
TYW1	NC_000007.14	66996833	67239514	+	NM_018264.4	2523	67238707	3' UTR	GGGCCACAG	9	0.888889	0.999991
TYW1	NC_000007.14	66996833	67239514	+	NM_018264.4	3085	67239269	3' UTR	TGGACTGAA	11	0.909091	0.999926
IMP3	NC_000015.10	75639093	75640224	-	NM_018285.4	966	75639259	3' UTR	TGGACTGGT	78	0.973333	0.999983
SAYSD1	NC_000006.12	39104063	39115186	-	NM_018322.3	440	39105641	CDS	GGGACTGTT	16	0.933333	0.999915
DDX19A	NC_000016.10	70346903	70373383	+	NM_018332.5	2057	70372517	3' UTR	GAGACTTTC	15	0.933333	0.999992
TMA16	NC_000004.12	163494690	163520539	+	NM_018352.3	553	163519343	CDS	GGGACTTTG	41	0.621622	0.999945
LARP6	NC_000015.10	70829130	70854157	-	NM_018357.4	737	70832860	CDS	GGGACTTTT	14	1	0.999913
BLOC1S4	NC_000004.12	6716174	6717664	+	NM_018366.3	1174	6717347	3' UTR	AAGCCTTGT	26	0.269231	0.999925
DDX28	NC_000016.10	68020916	68023232	-	NM_018380.4	1144	68022089	CDS	GAGACTGAA	22	0.904762	0.999995
LSG1	NC_000003.12	194640791	194672191	-	NM_018385.3	2092	194641982	3' UTR	AAGACACTA	23	0.714286	0.99999
LSG1	NC_000003.12	194640791	194672191	-	NM_018385.3	2555	194641519	3' UTR	GGGACTTGG	35	0.933333	0.999923
METTL2B	NC_000007.14	128476748	128506602	+	NM_018396.3	298	128479235	CDS	TAGACATTG	12	0.9	0.999964
LAPTM4B	NC_000008.11	97775788	97853013	+	NM_018407.6	245	97776032	CDS	TGGACGCGG	15	0.857143	0.999994
LAPTM4B	NC_000008.11	97775788	97853013	+	NM_018407.6	247	97776034	CDS	GACGCGGTT	15	0.923077	0.999963
SOX18	NC_000020.11	64047582	64049639	-	NM_018419.3	1392	64048052	3' UTR	ATGTCACAG	25	0.875	0.999931
PRR13	NC_000012.12	53441734	53446638	+	NM_018457.4	155	53443447	CDS	CAATCCTGC	121	0.866071	0.999973
EMC3	NC_000003.12	9962682	10011118	-	NM_018447.4	751	9973708	CDS	CAACCAAGG	13	0.833333	0.999973
TMEM242	NC_000006.12	157289025	157323519	-	NM_018452.6	527	157292820	3' UTR	GGGACTGAT	43	0.975	0.999984
CISD1	NC_000010.11	58269162	58289586	+	NM_018464.5	445	58287656	3' UTR	TGGACACTT	86	0.923077	0.999928
USE1	NC_000019.10	17215357	17219829	+	NM_018467.4	796	17219780	CDS	TGATCCTCT	16	0.5	0.999928
ZC3H15	NC_000002.12	186486260	186509361	+	NM_018471.3	1508	186508837	3' UTR	TATGCTGAT	45	1	0.999949
STRADB	NC_000002.12	201451740	201480846	+	NM_018571.6	1499	201480123	CDS	TGGACTGAG	30	0.92	0.999932
PARL	NC_000003.12	183829271	183884880	-	NM_018622.7	1312	183829460	3' UTR	GTCCCCCAG	49	0.545455	0.999968
HES6	NC_000002.12	238238267	238240038	-	NM_018645.6	1106	238238529	3' UTR	CAGGCTTCA	27	0.961538	0.999995
MESP1	NC_000015.10	89749875	89751249	-	NM_018670.4	1024	89749945	3' UTR	TAGACACTT	13	0.833333	0.999991
ELAC1	NC_000018.10	50968040	50988121	+	NM_018696.3	386	50984241	CDS	GGGACTTTA	12	1	0.99991
ERRFI1	NC_000001.11	8011727	8026309	-	NM_018948.4	923	8013901	CDS	GTCCCAGAT	41	0.69697	0.999952
DAZAP1	NC_000019.10	1407586	1435684	+	NM_018959.4	1440	1434940	3' UTR	CGGCCCAGA	29	0.793103	0.999989
TERF2IP	NC_000016.10	75647773	75657432	+	NM_018975.4	1916	75657217	3' UTR	CAGTCAAGT	45	0.868421	0.999952
KCTD5	NC_000016.10	2682523	2709030	+	NM_018992.4	1464	2708060	3' UTR	GAGACTGAT	27	0.962963	0.999939
FBXW5	NC_000009.12	136940435	136944738	-	NM_018998.4	1135	136942175	CDS	CATGCTAGA	26	0.96	0.999994
MRPL50	NC_000009.12	101387633	101398618	-	NM_019051.3	684	101390285	3' UTR	CGGACTTTC	96	0.966667	0.999998
DDIT4	NC_000010.11	72273924	72276036	+	NM_019058.4	743	72275035	CDS	TGGACTCAC	68	0.923077	0.999983
HNRNPH2	NC_000023.11	101408222	101414133	+	NM_019597.5	589	101412426	CDS	TGGACTTTC	20	0.947368	0.999939
MEPCE	NC_000007.14	100429831	100434118	+	NM_019606.6	2514	100433810	3' UTR	TGGACTGTT	17	1	0.999944
WDR45B	NC_000017.11	82614562	82648444	-	NM_019613.4	2307	82614751	3' UTR	AGTTCTCGG	32	1	0.999998
WDR45B	NC_000017.11	82614562	82648444	-	NM_019613.4	2309	82614749	3' UTR	TTCTCGGTT	38	1	0.999999
GSK3A	NC_000019.10	42230190	42242602	-	NM_019884.3	1836	42230547	3' UTR	ACCTCCTAC	88	0.769231	0.999957
GSK3A	NC_000019.10	42230190	42242602	-	NM_019884.3	461	42240102	CDS	TAGGCCAAG	24	0.947368	0.999915
CHST7	NC_000023.11	46573765	46598496	+	NM_019886.4	1754	46597854	3' UTR	GGGACTTGA	15	0.933333	0.99998
DIABLO	NC_000012.12	122207668	122227456	-	NM_019887.6	1570	122208271	3' UTR	AGATCCTGC	13	1	0.999973
UBQLN4	NC_000001.11	156035299	156053798	-	NM_020131.5	3344	156035537	3' UTR	TGGACATTT	23	1	0.999994
SAR1A	NC_000010.11	70147289	70170514	-	NM_020150.5	756	70152435	3' UTR	TGGACTGAT	21	1	0.999905
STARD7	NC_000002.12	96184859	96208827	-	NM_020151.4	1722	96186514	3' UTR	TATTCTCAG	21	1	0.999928
STARD7	NC_000002.12	96184859	96208827	-	NM_020151.4	1891	96186345	3' UTR	TTCTCCAGG	16	0.866667	0.999921
STARD7	NC_000002.12	96184859	96208827	-	NM_020151.4	3029	96185207	3' UTR	CGAGCAGTC	27	1	0.999975
SDR39U1	NC_000014.9	24439766	24442776	-	NM_020195.3	559	24440413	CDS	TCGGCTCAG	19	0.866667	0.999972
SDR39U1	NC_000014.9	24439766	24442776	-	NM_020195.3	1002	24439970	3' UTR	CTCTCCCAG	22	0.714286	0.999993
CCNL1	NC_000003.12	157147553	157160147	-	NM_020307.4	1698	157148177	3' UTR	TGGACTCAA	10	1	0.999954
PDXP	NC_000022.11	37658723	37666932	+	NM_020315.5	1740	37666660	3' UTR	AAGACTTGT	29	0.68	0.999978
TIGAR	NC_000012.12	4321213	4360028	+	NM_020375.3	298	4349865	CDS	ATGACGGTA	19	1	0.999993
TIGAR	NC_000012.12	4321213	4360028	+	NM_020375.3	855	4352674	CDS	TGGACTGAC	25	1	0.999993
CHMP1B	NC_000018.10	11851413	11854444	+	NM_020412.5	1163	11852575	3' UTR	TGGACTGTG	27	0.791667	0.999955
CHMP1B	NC_000018.10	11851413	11854444	+	NM_020412.5	1003	11852415	3' UTR	GTTTCCTGC	27	0.833333	0.999952
CORO1B	NC_000011.10	67435510	67443476	-	NM_020441.3	1549	67438372	3' UTR	GGGCCACAG	26	0.92	0.999981
THAP11	NC_000016.10	67842320	67844195	+	NM_020457.3	1368	67843687	3' UTR	TAGACTCTG	41	0.882353	0.999927
NFKBIA	NC_000014.9	35401513	35404749	-	NM_020529.3	1086	35401986	3' UTR	TGGACTTGT	95	0.918605	1
SERINC1	NC_000006.12	122443351	122471807	-	NM_020755.4	3048	122443428	3' UTR	CAACCTTAT	53	0.169811	0.999921
TRMT5	NC_000014.9	60971441	60981079	-	NM_020810.3	315	60979689	CDS	GAGACTGAA	15	0.928571	0.999981
SLAIN2	NC_000004.12	48341529	48426201	+	NM_020846.2	2070	48422190	3' UTR	AAATCCCAG	10	0.888889	0.999921
DHX36	NC_000003.12	154272546	154324487	-	NM_020865.3	2999	154276270	CDS	GAGACTGTG	18	0.875	0.999962
NR2F2	NC_000015.10	96330700	96340258	+	NM_021005.4	2702	96337673	3' UTR	AAGACTGGT	14	0.928571	0.999943
NDUFV3	NC_000021.9	42893309	42913299	+	NM_021075.4	676	42903663	CDS	TGGACATTA	32	0.833333	0.99992
KAT2A	NC_000017.11	42113111	42121367	-	NM_021078.3	126	42121242	CDS	AGTCCCCAG	10	1	0.999975
NMT1	NC_000017.11	45061317	45109016	+	NM_021079.5	1294	45103825	CDS	ACACCCAGA	21	0.941176	0.999975
NMT1	NC_000017.11	45061317	45109016	+	NM_021079.5	1295	45103826	CDS	CACCCAGAC	22	0.833333	0.999923
TMSB10	NC_000002.12	84905656	84906671	+	NM_021103.4	229	84906439	3' UTR	ATTTCCTAC	7106	0.886019	0.999937
TMSB10	NC_000002.12	84905656	84906671	+	NM_021103.4	455	84906665	3' UTR	ACCTCGTGG	2961	0.543866	0.999905
NMT1	NC_000017.11	45061317	45109016	+	NM_021079.5	4795	45108930	3' UTR	ATTTCCAGG	19	0.777778	0.99998
NMT1	NC_000017.11	45061317	45109016	+	NM_021079.5	4796	45108931	3' UTR	TTTCCAGGG	18	0.714286	0.999971
NFS1	NC_000020.11	35668052	35699352	-	NM_021100.5	1692	35669368	3' UTR	GAGACATTT	29	0.961538	0.999982
NFS1	NC_000020.11	35668052	35699352	-	NM_021100.5	1797	35669263	3' UTR	TGGACATTT	27	1	0.999958
RPL41	NC_000012.12	56116633	56117967	+	NM_021104.2	314	56117720	3' UTR	TGGTCCTCT	5978	0.0956963	1
RPL41	NC_000012.12	56116633	56117967	+	NM_021104.2	379	56117785	3' UTR	CAACCATAT	5143	0.0957173	1
TMSB4X	NC_000023.11	12975110	12977223	+	NM_021109.4	471	12977072	3' UTR	GGGACGACA	18581	0.0668305	0.999995
TMSB4X	NC_000023.11	12975110	12977223	+	NM_021109.4	586	12977187	3' UTR	AATGCACAA	15797	0.0653849	1
PTPA	NC_000009.12	129110950	129148946	+	NM_021131.5	2609	129148889	3' UTR	GGCTCCCAG	23	0.857143	0.999997
PTPA	NC_000009.12	129110950	129148946	+	NM_021131.5	2610	129148890	3' UTR	GCTCCCAGC	23	0.9	0.999934
PSAT1	NC_000009.12	78297125	78330093	+	NM_021154.5	1367	78329392	3' UTR	TGGACTTAA	25	0.869565	0.999912
TMX4	NC_000020.11	7977346	8019761	-	NM_021156.4	1731	7981718	3' UTR	TCATCCCAG	15	0.928571	0.999996
LSM2	NC_000006.12	31797396	31806966	-	NM_021177.5	719	31797535	3' UTR	CCTTCCCAG	183	0.952381	1
AP2S1	NC_000019.10	46838167	46850846	-	NM_021575.5	418	46838424	3' UTR	CCGGCCCCG	24	0.956522	0.999992
AVPI1	NC_000010.11	97677424	97687241	-	NM_021732.3	1155	97677644	3' UTR	CCTGCCACA	30	0.923077	0.999961
AVPI1	NC_000010.11	97677424	97687241	-	NM_021732.3	1156	97677643	3' UTR	CTGCCACAG	29	0.962963	0.999988
CDC25B	NC_000020.11	3796310	3806115	+	NM_021873.4	697	3800758	CDS	GGGCCACAG	15	1	0.999978
CDC25B	NC_000020.11	3796310	3806115	+	NM_021873.4	911	3801077	CDS	AGCTCGGCC	18	1	0.999963
ATG101	NC_000012.12	52069978	52077495	+	NM_021934.5	1237	52077299	3' UTR	GAGACTTGG	21	0.95	0.999992
FKBP10	NC_000017.11	41813004	41823213	+	NM_021939.4	1847	41822475	3' UTR	GGGACTGAC	33	0.96875	0.999993
FKBP10	NC_000017.11	41813004	41823213	+	NM_021939.4	2172	41822800	3' UTR	CACTCCCAG	59	0.903846	0.999995
POLR2F	NC_000022.11	37953699	37969312	+	NM_021974.5	488	37967730	3' UTR	TCTTCCTGC	114	0.981481	0.999999
MCL1	NC_000001.11	150574558	150579610	-	NM_021960.5	114	150579497	CDS	CGGACTCAA	16	0.8125	0.999918
DEF6	NC_000006.12	35297818	35321771	+	NM_022047.4	2193	35321668	3' UTR	GATTCTTGG	26	1	0.999975
CERS2	NC_000001.11	150965186	150974835	-	NM_022075.5	1055	150966767	CDS	TCATCCTGC	57	0.943396	0.999988
PERP	NC_000006.12	138088505	138107419	-	NM_022121.5	121	138107299	CDS	GGATCCTGC	45	0.975	0.999931
RBKS	NC_000002.12	27781379	27890387	-	NM_022128.3	962	27781664	CDS	GGAACACAG	16	1	0.999912
MOAP1	NC_000014.9	93182199	93184897	-	NM_022151.5	1314	93183292	CDS	ATGGCCCAG	12	0.75	0.999991
VSIR	NC_000010.11	71747556	71773520	-	NM_022153.2	1388	71750882	3' UTR	TGGACACTG	16	1	0.999933
RRAGC	NC_000001.11	38838198	38859772	-	NM_022157.4	1698	38839181	3' UTR	AAGACTGAA	12	1	0.999981
PDF	NC_000016.10	69326913	69330588	-	NM_022341.2	985	69328787	3' UTR	TGGACATTT	32	1	0.999906
TOR3A	NC_000001.11	179082070	179095996	+	NM_022371.4	1357	179095322	3' UTR	TGGACTGGC	24	0.913043	0.999946
NOC3L	NC_000010.11	94333226	94362939	-	NM_022451.11	2526	94334155	3' UTR	TGGACTTTC	16	0.875	0.999954
HS1BP3	NC_000002.12	20617818	20651098	-	NM_022460.4	1465	20618736	3' UTR	TGGACATGA	15	0.733333	0.999939
RUSF1	NC_000016.10	31489475	31508391	-	NM_022744.4	2248	31490012	3' UTR	CTGCCCTAC	21	0.842105	0.99998
RUSF1	NC_000016.10	31489475	31508391	-	NM_022744.4	2517	31489743	3' UTR	CCATCCTTC	22	0.894737	0.999996
RUSF1	NC_000016.10	31489475	31508391	-	NM_022744.4	2518	31489742	3' UTR	CATCCTTCC	25	0.826087	0.999908
ILRUN	NC_000006.12	34587288	34696767	-	NM_022758.6	3307	34588121	3' UTR	GCTTCCCCA	12	0.833333	0.99999
ILRUN	NC_000006.12	34587288	34696767	-	NM_022758.6	3308	34588120	3' UTR	CTTCCCCAG	12	0.833333	0.999976
IFT22	NC_000007.14	101310914	101321812	-	NM_022777.4	881	101314914	3' UTR	ATTTCCTGG	33	0.96875	0.999993
IFT22	NC_000007.14	101310914	101321812	-	NM_022777.4	882	101314913	3' UTR	TTTCCTGGC	32	0.96875	0.999991
IFT22	NC_000007.14	101310914	101321812	-	NM_022777.4	961	101314834	3' UTR	TGGACTTGT	32	0.857143	0.999952
ARV1	NC_000001.11	230979094	231000733	+	NM_022786.3	1090	231000395	3' UTR	GAGACTGAA	32	0.888889	0.999968
ELOVL1	NC_000001.11	43363401	43368011	-	NM_022821.4	933	43363934	CDS	TTGCCAAGG	65	0.90566	0.999985
AIDA	NC_000001.11	222668013	222712491	-	NM_022831.4	1381	222669607	3' UTR	TACTCCTAC	41	0.972973	0.999941
C8orf33	NC_000008.11	145052467	145056030	+	NM_023080.3	2562	145056004	3' UTR	GGTCCCCCA	29	0.826087	0.999928
C8orf33	NC_000008.11	145052467	145056030	+	NM_023080.3	2563	145056005	3' UTR	GTCCCCCAG	26	0.818182	0.999985
FUNDC2	NC_000023.11	155026844	155060304	+	NM_023934.4	1049	155055056	3' UTR	TAACCTTAT	66	0.121212	0.999966
CHID1	NC_000011.10	867859	910810	-	NM_023947.4	1341	869778	3' UTR	CCTCCACTC	11	0.545455	0.999963
HOXB8	NC_000017.11	48612346	48615292	-	NM_024016.4	1141	48613381	CDS	GGGACTGAC	36	1	0.999975
HOXB9	NC_000017.11	48621156	48626358	-	NM_024017.5	2308	48621434	3' UTR	ACTTCTCAG	33	0.933333	0.999989
MRPL57	NC_000013.11	21176658	21179084	+	NM_024026.5	648	21177499	3' UTR	AAAGCCACA	46	0.288889	0.999901
MRPL57	NC_000013.11	21176658	21179084	+	NM_024026.5	649	21177500	3' UTR	AAGCCACAA	45	0.266667	0.999954
SCNM1	NC_000001.11	151166144	151170296	+	NM_024041.4	503	151168239	CDS	CCTGCGGCT	35	0.96875	0.999949
SCNM1	NC_000001.11	151166144	151170296	+	NM_024041.4	537	151168273	CDS	CTGTCTCAG	36	0.967742	0.999987
DDA1	NC_000019.10	17309563	17323298	+	NM_024050.6	1005	17320260	3' UTR	GCTCCGTGT	42	0.512821	0.999947
DDA1	NC_000019.10	17309563	17323298	+	NM_024050.6	710	17319965	3' UTR	GATTCCTGC	56	0.909091	0.999997
DDA1	NC_000019.10	17309563	17323298	+	NM_024050.6	711	17319966	3' UTR	ATTCCTGCC	56	0.886792	0.999944
DDA1	NC_000019.10	17309563	17323298	+	NM_024050.6	992	17320247	3' UTR	TGGACTAGT	43	0.925	0.999953
DDA1	NC_000019.10	17309563	17323298	+	NM_024050.6	1004	17320259	3' UTR	TGCTCCGTG	41	0.5	0.999956
NABP2	NC_000012.12	56224342	56229854	+	NM_024068.4	599	56229053	CDS	CCACCAGGT	20	1	0.99998
NABP2	NC_000012.12	56224342	56229854	+	NM_024068.4	776	56229230	3' UTR	TCTTCCTGC	29	0.851852	0.999969
KXD1	NC_000019.10	18557870	18569378	+	NM_024069.4	1009	18569043	3' UTR	TCACCCCAG	55	0.744681	0.999944
KXD1	NC_000019.10	18557870	18569378	+	NM_024069.4	1044	18569078	3' UTR	TTTTCCTGC	59	1	1
KXD1	NC_000019.10	18557870	18569378	+	NM_024069.4	1045	18569079	3' UTR	TTTCCTGCC	58	1	1
KXD1	NC_000019.10	18557870	18569378	+	NM_024069.4	929	18568963	3' UTR	GTTCCCAGA	28	0.625	0.999942
C1orf50	NC_000001.11	42767249	42779491	+	NM_024097.4	652	42775383	CDS	GGGACTGAC	28	1	0.999985
CCDC86	NC_000011.10	60842113	60851081	+	NM_024098.4	668	60842780	CDS	TCATCCCAG	26	1	0.999995
CCDC86	NC_000011.10	60842113	60851081	+	NM_024098.4	669	60842781	CDS	CATCCCAGG	25	0.92	0.999982
WDR18	NC_000019.10	984345	994557	+	NM_024100.4	1405	994441	3' UTR	TGGACTCTC	48	1	0.999978
WDR77	NC_000001.11	111439890	111449256	-	NM_024102.4	1083	111441263	CDS	CTCTCCCAG	83	0.949367	1
MAPKAP1	NC_000009.12	125437394	125707208	-	NM_024117.4	3088	125437567	3' UTR	CATTCCTAC	8	1	0.999972
UBL5	NC_000019.10	9827918	9830115	+	NM_024292.4	398	9830026	3' UTR	TCTTCCTGC	73	0.955882	0.999978
ILRUN	NC_000006.12	34587288	34696767	-	NM_024294.4	3505	34588121	3' UTR	GCTTCCCCA	10	1	0.99998
ILRUN	NC_000006.12	34587288	34696767	-	NM_024294.4	3506	34588120	3' UTR	CTTCCCCAG	10	1	0.999993
PHF23	NC_000017.11	7235038	7239457	-	NM_024297.3	1576	7235440	3' UTR	TGGACTTGA	20	1	0.999999
C1orf35	NC_000001.11	228100731	228103325	-	NM_024319.4	1172	228100849	3' UTR	GTGTCCTGC	27	0.807692	0.999977
EFHD2	NC_000001.11	15409888	15430339	+	NM_024329.6	1134	15429051	3' UTR	CCCTCCCAG	18	1	0.999996
TMEM43	NC_000003.12	14125052	14143680	+	NM_024334.3	2071	14142521	3' UTR	CTTTCCTAC	11	1	0.999994
IRX3	NC_000016.10	54283304	54286787	-	NM_024336.3	1977	54284641	CDS	GTTTCCAGG	19	0.789474	0.999941
IRF2BPL	NC_000014.9	77024543	77028708	-	NM_024496.4	3739	77024970	3' UTR	TTGCCAAGG	17	0.875	0.999912
PAGR1	NC_000016.10	29816152	29822489	+	NM_024516.4	1452	29820067	3' UTR	TGGACTGAA	54	0.96	0.99999
MAIP1	NC_000002.12	199955317	199964117	+	NM_024520.3	1225	199963838	3' UTR	TGGACTTTA	33	0.84375	0.999997
MUL1	NC_000001.11	20499448	20508151	-	NM_024544.3	1568	20500308	3' UTR	TGGACTTGG	22	1	0.999973
MUL1	NC_000001.11	20499448	20508151	-	NM_024544.3	1645	20500231	3' UTR	GAGACTCTG	23	1	0.999963
MUL1	NC_000001.11	20499448	20508151	-	NM_024544.3	588	20501288	CDS	GAGACTGTG	16	1	0.999935
SRD5A3	NC_000004.12	55346242	55373100	+	NM_024592.5	594	55364208	CDS	TGGACTTGT	40	0.647059	0.999901
FN3KRP	NC_000017.11	82716706	82728013	+	NM_024619.4	1063	82727254	3' UTR	TGGACTAGC	13	1	0.999929
COLGALT1	NC_000019.10	17555649	17583157	+	NM_024656.4	3358	17582868	3' UTR	CACTCCCGG	12	1	0.999989
PPCS	NC_000001.11	42456543	42461236	+	NM_024664.4	842	42459809	CDS	AAGACTCGG	39	0.891892	0.999971
ZNF768	NC_000016.10	30524004	30526566	-	NM_024671.4	1226	30525067	CDS	AGCTCCTAC	10	0.9	0.999986
HPS6	NC_000010.11	102065349	102068036	+	NM_024747.6	1574	102066922	CDS	TGGACTGAG	15	0.933333	0.999963
HPS6	NC_000010.11	102065349	102068036	+	NM_024747.6	2503	102067851	3' UTR	GGGACTGGA	21	0.952381	0.999966
PLBD1	NC_000012.12	14503661	14567883	-	NM_024829.6	979	14535711	CDS	TCAACGTCA	56	1	0.999941
ACTR5	NC_000020.11	38748460	38772520	+	NM_024855.4	2162	38772135	3' UTR	AAGACTGAT	11	0.9	0.999984
FBXO17	NC_000019.10	38941401	38975742	-	NM_024907.7	1544	38942075	3' UTR	GAGACATTT	26	0.961538	0.999997
FBXO17	NC_000019.10	38941401	38975742	-	NM_024907.7	1596	38942023	3' UTR	TGGACTCAG	27	0.962963	0.999996
FBXO17	NC_000019.10	38941401	38975742	-	NM_024907.7	1748	38941871	3' UTR	GAGACTAAC	26	0.958333	0.999979
UBTD1	NC_000010.11	97498924	97571206	+	NM_024954.5	1454	97571013	3' UTR	TCTCCCTGC	36	0.666667	0.999921
MZT2B	NC_000002.12	130182262	130190727	+	NM_025029.5	592	130190720	3' UTR	GGGTCCAGG	41	0.971429	0.999993
MZT2B	NC_000002.12	130182262	130190727	+	NM_025029.5	593	130190721	3' UTR	GGTCCAGGT	37	0.818182	0.999978
GRPEL1	NC_000004.12	7058895	7068064	-	NM_025196.4	1394	7060154	3' UTR	TGGACTTTC	38	0.861111	0.999993
MED28	NC_000004.12	17614641	17634105	+	NM_025205.5	623	17623870	3' UTR	TGGACTTGA	32	0.870968	0.999925
ULBP2	NC_000006.12	149942014	149949235	+	NM_025217.4	731	149947360	CDS	GGGCCACAG	8	1	0.99996
REEP4	NC_000008.11	22138020	22141907	-	NM_025232.4	167	22141741	5'UTR	ACTGCCCCG	24	0.857143	0.999983
REEP4	NC_000008.11	22138020	22141907	-	NM_025232.4	168	22141740	5'UTR	CTGCCCCGG	22	0.833333	0.999991
REEP4	NC_000008.11	22138020	22141907	-	NM_025232.4	169	22141739	5'UTR	TGCCCCGGC	13	0.7	0.999938
REEP4	NC_000008.11	22138020	22141907	-	NM_025232.4	245	22141663	5'UTR	TTCTCCAGG	24	0.727273	0.99998
CYB5B	NC_000016.10	69424619	69466264	+	NM_030579.3	1261	69463263	3' UTR	TCTTCCCAG	193	0.808989	0.999998
THAP7	NC_000022.11	20999104	21002118	-	NM_030573.3	1150	20999867	3' UTR	TGGACTGAC	17	0.9375	0.999917
TMEM177	NC_000002.12	119679201	119682118	+	NM_030577.3	488	119681243	CDS	TGGACTGGC	14	1	0.999962
SIRT2	NC_000019.10	38878560	38899618	-	NM_030593.3	1280	38879095	3' UTR	CGGGCCTGG	20	1	0.999999
SIRT2	NC_000019.10	38878560	38899618	-	NM_030593.3	1281	38879094	3' UTR	GGGCCTGGC	19	1	0.999999
SIRT2	NC_000019.10	38878560	38899618	-	NM_030593.3	1366	38879009	3' UTR	GGGTCCCAG	16	0.933333	0.999987
SERPINB1	NC_000006.12	2832332	2841863	-	NM_030666.4	1211	2833597	3' UTR	GAGACTGTA	37	0.783784	0.999912
HM13	NC_000020.11	31514442	31569543	+	NM_030789.4	116	31514557	CDS	TGGACTCGG	36	0.933333	0.999969
TSC22D4	NC_000007.14	100466519	100479214	-	NM_030935.5	1482	100474411	CDS	GCTCCCCAG	15	0.769231	0.999968
FAHD1	NC_000016.10	1827206	1828910	+	NM_031208.4	1456	1828661	3' UTR	CGGACTTGC	8	1	0.999987
SLC25A28	NC_000010.11	99610522	99620439	-	NM_031212.4	1350	99610698	3' UTR	AGTTCCTGC	16	0.928571	0.999977
SLC25A28	NC_000010.11	99610522	99620439	-	NM_031212.4	1351	99610697	3' UTR	GTTCCTGCC	16	0.875	0.999929
SLC25A28	NC_000010.11	99610522	99620439	-	NM_031212.4	577	99613743	CDS	AAGACATTG	16	1	0.999976
HNRNPAB	NC_000005.10	178204533	178211163	+	NM_031266.3	917	178209346	CDS	GTGGCCCAG	89	0.888889	0.999945
RILP	NC_000017.11	1646150	1649866	-	NM_031430.3	1157	1646553	CDS	CCAGCAAGC	26	0.818182	0.999955
RAMAC	NC_000015.10	82986210	82991057	+	NM_031452.4	534	82990026	CDS	TGGACATTA	27	0.961538	0.999995
MARVELD1	NC_000010.11	97713730	97718150	+	NM_031484.4	2933	97717870	3' UTR	CCGACCTGC	11	1	0.999908
GRWD1	NC_000019.10	48445983	48457022	+	NM_031485.4	1596	48453257	3' UTR	GAGACTTGT	29	0.821429	0.999957
MRPS5	NC_000002.12	95085369	95121808	-	NM_031902.5	1019	95090452	CDS	ATGCCAAGG	33	0.928571	0.999986
MRPS5	NC_000002.12	95085369	95121808	-	NM_031902.5	867	95100855	CDS	AGAACGATA	30	0.933333	0.999963
ATAD3B	NC_000001.11	1471765	1497848	+	NM_031921.6	2097	1495847	3' UTR	CCTTCCTGC	15	1	0.999995
RAB34	NC_000017.11	28714284	28717868	-	NM_031934.6	1550	28714475	3' UTR	ACTTCCTGC	35	0.903226	0.999939
PTBP1	NC_000019.10	797452	812312	+	NM_031991.4	1561	810745	CDS	CGGTCCAGG	20	1	0.999997
PTBP1	NC_000019.10	797452	812312	+	NM_031991.4	1562	810746	CDS	GGTCCAGGC	21	1	0.999984
RNF26	NC_000011.10	119334527	119337309	+	NM_032015.5	2256	119336782	3' UTR	TTTTCCTGC	23	0.818182	0.999991
STK40	NC_000001.11	36339628	36385924	-	NM_032017.3	2215	36341295	3' UTR	CTGCCACAG	11	1	0.999923
STK40	NC_000001.11	36339628	36385924	-	NM_032017.3	2217	36341293	3' UTR	GCCACAGCC	10	1	0.999967
MRPL43	NC_000010.11	100986269	100987497	-	NM_032112.3	571	100986697	3' UTR	TGGACTGTT	69	0.984375	0.999906
PLXNA1	NC_000003.12	126983115	127037389	+	NM_032242.4	6948	127035028	3' UTR	GGGACTGTT	20	0.888889	0.999976
SPATC1L	NC_000021.9	46161160	46184459	-	NM_032261.5	1145	46161168	3' UTR	TCATCCGTT	14	0.5	0.999926
COQ5	NC_000012.12	120503279	120529158	-	NM_032314.4	1120	120503665	3' UTR	TGGACTCAT	37	0.972222	0.999939
SLC25A33	NC_000001.11	9539465	9585173	+	NM_032315.3	1280	9582588	3' UTR	GAGACTGAA	41	0.677419	0.999941
SLC25A33	NC_000001.11	9539465	9585173	+	NM_032315.3	904	9580148	CDS	GGGACTGAG	44	0.888889	0.999961
ZDHHC16	NC_000010.11	97446175	97457370	+	NM_032327.4	1515	97457088	3' UTR	AGGACTGAC	11	1	0.999948
ELOF1	NC_000019.10	11553046	11559230	-	NM_032377.4	986	11553070	3' UTR	AAGCCCTTA	47	0.26087	0.99996
MRPS6	NC_000021.9	34073578	34143030	+	NM_032476.4	450	34142549	CDS	TTGTCCCAG	210	0.909548	0.999993
COG8	NC_000016.10	69326428	69339564	-	NM_032382.5	2270	69328787	3' UTR	TGGACATTT	19	1	0.999901
CYSTM1	NC_000005.10	140175188	140243789	+	NM_032412.4	146	140194493	CDS	ATATCCAGG	42	0.756757	0.999973
SPANXB1	NC_000023.11	141002594	141003706	+	NM_032461.4	184	141002777	CDS	CCAACAAGA	40	1	0.999952
MRPL36	NC_000005.10	1798385	1799837	-	NM_032479.4	267	1798727	CDS	AAGACTGTC	92	0.704545	0.999989
JAGN1	NC_000003.12	9890610	9894349	+	NM_032492.4	1115	9893827	3' UTR	AAACCTCAA	33	0.363636	0.999975
MAP1LC3A	NC_000020.11	34558718	34560345	+	NM_032514.4	407	34559788	CDS	CCAGCACAG	13	0.923077	0.999974
TUBB6	NC_000018.10	12308241	12326616	+	NM_032525.3	1788	12326525	3' UTR	GGGACTTTG	98	0.884211	0.999997
PPP1R9B	NC_000017.11	50133737	50150677	-	NM_032595.5	3786	50134163	3' UTR	CTCCCCCAG	11	0.8	0.999986
PPP1R9B	NC_000017.11	50133737	50150677	-	NM_032595.5	3787	50134162	3' UTR	TCCCCCAGG	16	0.6875	0.999968
MPV17L2	NC_000019.10	18193218	18196948	+	NM_032683.3	1100	18196470	3' UTR	CAGGCTCAG	30	0.846154	0.999915
MPV17L2	NC_000019.10	18193218	18196948	+	NM_032683.3	853	18196223	3' UTR	GGGACTGAG	29	0.925926	0.99998
LMNB2	NC_000019.10	2428166	2456959	-	NM_032737.4	4450	2428350	3' UTR	GCGTCACAG	60	1	0.999956
LMNB2	NC_000019.10	2428166	2456959	-	NM_032737.4	4502	2428298	3' UTR	TGGACTTTC	57	1	1
ORAI1	NC_000012.12	121626550	121642040	+	NM_032790.3	210	121626759	CDS	CCCGCCCCG	29	0.923077	0.999965
ZDHHC12	NC_000009.12	128720873	128724127	-	NM_032799.5	946	128721073	3' UTR	CCTCCCAGA	13	0.923077	0.999982
NFATC2IP	NC_000016.10	28950937	28967092	+	NM_032815.4	1369	28963897	3' UTR	TGGACTTGG	14	1	0.999948
FAM104A	NC_000017.11	73207365	73232394	-	NM_032837.3	566	73209612	CDS	GTGCCAAGG	22	1	0.999976
C8orf76	NC_000008.11	123219967	123241377	-	NM_032847.3	664	123231482	CDS	AAGACTGTC	17	1	0.999976
ATG4D	NC_000019.10	10543904	10553418	+	NM_032885.6	670	10545120	CDS	ATTTCCTGC	10	0.9	0.999948
COX14	NC_000012.12	50112236	50120453	+	NM_032901.4	321	50120290	3' UTR	ATTTCCAGG	100	0.894118	0.999966
UBL7	NC_000015.10	74445977	74461160	-	NM_032907.5	306	74458715	CDS	AACTCCAGG	18	0.352941	0.9999
TMEM60	NC_000007.14	77793728	77798434	-	NM_032936.4	630	77793975	CDS	GAGACTGAC	78	0.940299	0.999977
TMEM60	NC_000007.14	77793728	77798434	-	NM_032936.4	788	77793817	3' UTR	CGGACTTCT	75	0.932432	0.999993
GTF2I	NC_000007.14	74657718	74760692	+	NM_033001.4	4430	74760670	3' UTR	AATCCATCC	13	0.666667	0.999937
RRP36	NC_000006.12	43021623	43029599	+	NM_033112.4	960	43029376	3' UTR	TGGACTATC	94	1	0.999994
CNP	NC_000017.11	41966795	41977740	+	NM_033133.5	126	41968100	CDS	CATTCCTGC	12	1	0.999951
CNP	NC_000017.11	41966795	41977740	+	NM_033133.5	2392	41974960	3' UTR	AGGGCCAAG	27	0.826087	0.999992
CNP	NC_000017.11	41966795	41977740	+	NM_033133.5	2393	41974961	3' UTR	GGGCCAAGT	28	0.807692	0.999995
PIGS	NC_000017.11	28553387	28571524	-	NM_033198.4	1336	28554935	CDS	TGGCCACAG	26	0.913043	0.999939
PIGS	NC_000017.11	28553387	28571524	-	NM_033198.4	1987	28553929	3' UTR	AGGACTGTT	31	0.965517	0.999984
PIGS	NC_000017.11	28553387	28571524	-	NM_033198.4	2227	28553689	3' UTR	AGCTCAGGA	42	0.972222	0.999953
LMF2	NC_000022.11	50502949	50507702	-	NM_033200.3	2313	50503229	3' UTR	GGCTCCAGG	12	0.909091	0.999924
DGCR6L	NC_000022.11	20314238	20320060	-	NM_033257.4	534	20315387	CDS	AGAGCACAC	32	0.653846	0.999951
KNSTRN	NC_000015.10	40382721	40394288	+	NM_033286.4	1157	40393688	3' UTR	GGGACTCAC	69	0.939394	0.999999
TRIM7	NC_000005.10	181203118	181205196	-	NM_033342.4	1092	181203157	3' UTR	GAGCCTCAT	17	0.352941	0.999934
ZNF622	NC_000005.10	16451519	16465800	-	NM_033414.3	894	16463609	CDS	CGGACTGCT	19	0.875	0.999981
TP53RK	NC_000020.11	46684365	46689444	-	NM_033550.4	579	46686966	CDS	TAGACTTTG	28	0.964286	0.999904
TREX1	NC_000003.12	48466230	48467645	+	NM_033629.6	1025	48467574	CDS	TGGACTATC	11	1	0.999994
TREX1	NC_000003.12	48466230	48467645	+	NM_033629.6	811	48467360	CDS	GGGTCACAG	13	0.923077	0.999909
SCAND1	NC_000020.11	35953624	35954502	-	NM_033630.3	194	35954201	CDS	CGAGCTCAG	49	0.958333	0.999996
ADCK2	NC_000007.14	140672945	140695110	+	NM_052853.4	1264	140674208	CDS	CGGGCTCAG	17	0.933333	0.999912
ADCK2	NC_000007.14	140672945	140695110	+	NM_052853.4	925	140673869	CDS	TGGACTCAC	14	1	0.999941
DNTTIP1	NC_000020.11	45791954	45811418	+	NM_052951.3	1118	45811272	3' UTR	GGGACTGCT	80	0.902778	0.999907
DNTTIP1	NC_000020.11	45791954	45811418	+	NM_052951.3	945	45811099	CDS	TTGTCCTAC	79	0.847222	0.999977
PFN2	NC_000003.12	149964904	149970895	-	NM_053024.4	631	149966320	3' UTR	CTGCCCTCC	16	0.857143	0.999961
KLHDC3	NC_000006.12	43014249	43021294	+	NM_057161.4	88	43014336	5'UTR	CCGGCTCGG	46	0.945946	0.999965
KLHDC3	NC_000006.12	43014249	43021294	+	NM_057161.4	90	43014338	5'UTR	GGCTCGGCC	48	0.897436	0.999915
EXOSC6	NC_000016.10	70246778	70251940	-	NM_058219.3	1600	70250341	3' UTR	CGGACTTAA	25	0.958333	0.999992
EXOSC6	NC_000016.10	70246778	70251940	-	NM_058219.3	990	70250951	3' UTR	TGGACTGAC	13	1	0.999939
PUF60	NC_000008.11	143816344	143829315	-	NM_078480.3	1094	143817393	CDS	CTGGCCCAG	23	0.869565	0.999975
PUF60	NC_000008.11	143816344	143829315	-	NM_078480.3	1713	143816499	3' UTR	CGGACTTGC	11	1	0.999993
ADGRE5	NC_000019.10	14381444	14408723	+	NM_078481.4	3003	14408536	3' UTR	AAGACTGAT	17	0.882353	0.999937
CDKN2C	NC_000001.11	50970245	50974634	+	NM_078626.3	376	50974015	CDS	TGGACACTT	17	1	0.999981
H2BC12	NC_000006.12	27138293	27146858	-	NM_080593.2	580	27138552	3' UTR	TGGACTTTT	42	0.846154	0.999929
H2BC12	NC_000006.12	27138293	27146858	-	NM_080593.2	804	27138328	3' UTR	CAGCCCTGT	35	0.3125	0.999971
H2BC12	NC_000006.12	27138293	27146858	-	NM_080593.2	811	27138321	3' UTR	GTACCTTAA	42	0.378378	0.999941
B3GALT6	NC_000001.11	1232237	1235041	+	NM_080605.4	1541	1233777	3' UTR	AAGACTTTT	11	1	0.999949
VSTM2L	NC_000020.11	37903127	37945350	+	NM_080607.3	1289	37944703	3' UTR	TGGACTTGA	17	1	0.999981
VSTM2L	NC_000020.11	37903127	37945350	+	NM_080607.3	1738	37945152	3' UTR	CACACCTGC	13	1	0.999976
VSTM2L	NC_000020.11	37903127	37945350	+	NM_080607.3	1739	37945153	3' UTR	ACACCTGCC	18	1	0.999945
APEX1	NC_000014.9	20455226	20457767	+	NM_080648.3	294	20455978	CDS	AGGGCCCAG	29	0.88	0.999953
APEX1	NC_000014.9	20455226	20457767	+	NM_080648.3	974	20457354	CDS	TGGACTTAT	43	0.974359	0.999991
APEX1	NC_000014.9	20455226	20457767	+	NM_080649.3	984	20457354	CDS	TGGACTTAT	32	0.84375	0.99996
MSANTD3	NC_000009.12	100427143	100451734	+	NM_080655.3	1174	100451028	3' UTR	TGGACTTGG	23	1	0.999915
CDCA5	NC_000011.10	65077453	65084040	-	NM_080668.4	467	65079626	CDS	GAGACTTGG	20	0.95	0.999991
SLC35A4	NC_000005.10	140564828	140569100	+	NM_080670.4	430	140566864	5'UTR	CTTTCCTGC	14	1	0.999996
SLC35A4	NC_000005.10	140564828	140569100	+	NM_080670.4	431	140566865	5'UTR	TTTCCTGCC	15	1	0.999953
SLC35A4	NC_000005.10	140564828	140569100	+	NM_080670.4	529	140566963	5'UTR	GGGACTCGC	15	1	0.999986
DYNLL2	NC_000017.11	58083419	58095542	+	NM_080677.3	607	58089342	3' UTR	GGGACTGTT	20	0.8	0.999977
UBE2F	NC_000002.12	237967014	238042782	+	NM_080678.3	722	238041367	3' UTR	TGGACTGTG	21	0.904762	0.999982
EGLN2	NC_000019.10	40799191	40808434	+	NM_080732.4	1790	40808124	3' UTR	GGGTCCTAC	12	1	0.999995
OVCA2	NC_000017.11	2042022	2043425	+	NM_080822.3	868	2043262	3' UTR	GGGCCCTGC	50	0.847826	0.999953
OVCA2	NC_000017.11	2042022	2043425	+	NM_080822.3	869	2043263	3' UTR	GGCCCTGCC	48	0.853659	0.999937
DGUOK	NC_000002.12	73926880	73958946	+	NM_080916.3	953	73958824	3' UTR	CATCCCCAG	30	0.76	0.999985
CHST14	NC_000015.10	40470984	40473158	+	NM_130468.4	1393	40472376	3' UTR	GGGACTGGT	22	1	0.999941
CHST14	NC_000015.10	40470984	40473158	+	NM_130468.4	1635	40472618	3' UTR	AAGACTGGC	22	1	0.999926
CHST14	NC_000015.10	40470984	40473158	+	NM_130468.4	1861	40472844	3' UTR	ATTTCCTAC	32	0.92	0.999932
CITED4	NC_000001.11	40861054	40862363	-	NM_133467.3	752	40861612	CDS	CGGACTTGG	46	0.904762	0.999918
KIAA2013	NC_000001.11	11919591	11926427	-	NM_138346.3	868	11925560	CDS	CCGGCCCAG	16	0.733333	0.999996
BOD1	NC_000005.10	173607145	173616650	-	NM_138369.3	1148	173607918	3' UTR	TAGCCAGTC	43	0.72973	0.999903
SHKBP1	NC_000019.10	40576873	40591397	+	NM_138392.4	1888	40590822	CDS	TCTCCCCAG	20	0.85	0.999985
REEP6	NC_000019.10	1491181	1497927	+	NM_138393.4	813	1497380	3' UTR	AAGTCCCAG	14	0.714286	0.99996
FLYWCH2	NC_000016.10	2883215	2899365	+	NM_138439.3	582	2896680	CDS	TTGCCAAGG	35	0.967742	0.999928
CCDC124	NC_000019.10	17935096	17943985	+	NM_138442.4	817	17943753	3' UTR	TGGTCCAGG	50	0.543478	0.999943
TLCD1	NC_000017.11	28724348	28726233	-	NM_138463.4	938	28724452	3' UTR	TGGACACTG	17	1	0.99997
GLI4	NC_000008.11	143267445	143276931	+	NM_138465.4	117	143269436	CDS	TGTCCCGTC	8	1	0.999959
NSMCE3	NC_000015.10	29264989	29269822	-	NM_138704.4	717	29269106	CDS	GGGACTTTC	17	1	0.999981
PPT2	NC_000006.12	32153528	32163675	+	NM_138717.3	1411	32163335	3' UTR	CCTTCCAGG	16	0.8	0.999964
BAX	NC_000019.10	48954875	48961798	+	NM_138761.4	653	48961656	3' UTR	TGGACTGTG	86	0.963855	0.999995
R3HDM4	NC_000019.10	896503	913219	-	NM_138774.4	1308	896998	3' UTR	TGGTCCCAG	13	0.923077	0.999998
ARL8A	NC_000001.11	202133404	202144737	-	NM_138795.4	1023	202134170	3' UTR	TTTTCCCCG	28	0.888889	0.999993
ANKRD54	NC_000022.11	37830855	37844334	-	NM_138797.4	1084	37831858	3' UTR	GGGACTTGG	9	1	0.999903
MTFMT	NC_000015.10	65001512	65029639	-	NM_139242.4	1590	65002668	3' UTR	TGGACTTTC	8	1	0.999906
SLC39A3	NC_000019.10	2732524	2740017	-	NM_144564.5	821	2733070	CDS	GAGACACTG	56	0.857143	0.999971
MAPK1IP1L	NC_000014.9	55051647	55070194	+	NM_144578.4	645	55063083	CDS	GTATCCTAC	28	0.962963	0.999996
MAPK1IP1L	NC_000014.9	55051647	55070194	+	NM_144578.4	777	55063215	CDS	ATATCCTGC	27	0.875	0.999982
MAPK1IP1L	NC_000014.9	55051647	55070194	+	NM_144578.4	778	55063216	CDS	TATCCTGCC	28	0.8	0.999978
TEX261	NC_000002.12	70985942	70994873	-	NM_144582.3	2380	70986927	3' UTR	TTGTCCTAC	29	0.925926	0.999978
COMTD1	NC_000010.11	75233641	75235957	-	NM_144589.4	795	75234096	CDS	TGGACTCAC	22	0.833333	0.999934
CENPX	NC_000017.11	82018703	82022878	-	NM_144998.4	695	82018719	3' UTR	AAATCAAAA	86	0.863636	0.999903
RILPL2	NC_000012.12	123415039	123436684	-	NM_145058.3	1121	123415670	3' UTR	GAGACTGAA	37	0.756757	0.999988
DHRSX_1	NC_000024.10	2219506	2500976	-	NM_145177.3	939	2221146	CDS	ACAACGAGA	28	0.846154	0.999977
ATP6V0E2	NC_000007.14	149873969	149880695	+	NM_145230.4	1071	149880043	3' UTR	CGAGCACAG	28	0.75	0.999939
ATP6V0E2	NC_000007.14	149873969	149880695	+	NM_145230.4	1473	149880445	3' UTR	TGGACTGCT	27	1	0.999964
EVI5L	NC_000019.10	7830218	7864976	+	NM_145245.5	3232	7864338	3' UTR	GGGACTGAG	12	1	0.999953
EVI5L	NC_000019.10	7830218	7864976	+	NM_145245.5	3579	7864685	3' UTR	CCTTCCCCC	14	0.846154	0.99998
UBALD1	NC_000016.10	4608884	4614888	-	NM_145253.3	1120	4609138	3' UTR	TGGACTTTG	19	1	0.999996
MRPL10	NC_000017.11	47823272	47831541	-	NM_145255.4	1062	47823959	3' UTR	TTCTCCAGG	27	0.863636	0.999955
ZNF511	NC_000010.11	133308914	133313161	+	NM_145806.4	47	133308960	CDS	CCCGCGCTG	37	1	0.999935
MTPN	NC_000007.14	135926760	135977359	-	NM_145808.4	2060	135928482	3' UTR	GGGACTGAT	22	0.952381	0.999937
HMGA1	NC_000006.12	34236873	34246231	+	NM_145899.3	979	34245290	3' UTR	CTTCCCATA	77	0.534247	0.999936
HMGA1	NC_000006.12	34236873	34246231	+	NM_145902.3	1464	34245568	3' UTR	TGGCCACAG	34	0.851852	0.999943
HMGA1	NC_000006.12	34236873	34246231	+	NM_145902.3	1466	34245570	3' UTR	GCCACAGCC	36	0.962963	0.999931
HMGA1	NC_000006.12	34236873	34246231	+	NM_145902.3	1695	34245799	3' UTR	TCCTCCCTG	58	0.528302	0.999921
HMGA1	NC_000006.12	34236873	34246231	+	NM_145903.3	1342	34245800	3' UTR	CCTCCCTGC	51	0.595238	0.999936
HMGA1	NC_000006.12	34236873	34246231	+	NM_145903.3	1343	34245801	3' UTR	CTCCCTGCC	47	0.575	0.999906
FBXO22	NC_000015.10	75903878	75942511	+	NM_147188.3	194	75904071	CDS	CCTTCCTGC	21	0.882353	0.999977
CTSB	NC_000008.11	11842524	11868087	-	NM_147780.4	1757	11844662	3' UTR	GTCTCCCAG	10	0.875	0.999953
ABHD11	NC_000007.14	73736094	73738802	-	NM_148912.4	1336	73736176	3' UTR	AGGACTCAG	20	0.944444	0.999914
ABHD11	NC_000007.14	73736094	73738802	-	NM_148912.4	769	73736980	CDS	GAGTCCTAC	27	0.92	0.999985
ABHD11	NC_000007.14	73736094	73738802	-	NM_148912.4	904	73736608	CDS	CACGCTGAC	29	0.896552	0.999937
CSNK1E	NC_000022.11	38290691	38317433	-	NM_152221.3	1844	38291664	3' UTR	GTTCCTGCC	13	1	0.999977
CCNQ	NC_000023.11	153587925	153599139	-	NM_152274.5	468	153594574	CDS	GCTTCCAGG	19	0.833333	0.999992
TARS1	NC_000005.10	33440965	33468086	+	NM_152295.5	1393	33460922	CDS	CGGCCAAGG	14	0.818182	0.999911
EID2B	NC_000019.10	39530987	39532852	-	NM_152361.3	184	39532669	CDS	GAGGCTCGG	12	1	0.999954
C1orf216	NC_000001.11	35713877	35718884	-	NM_152374.2	2380	35714125	3' UTR	GGGACACTG	13	0.818182	0.999925
COMMD1	NC_000002.12	61905674	62136058	+	NM_152516.4	683	62136046	3' UTR	AATCCTCGC	57	0.438596	0.999937
COMMD1	NC_000002.12	61905674	62136058	+	NM_152516.4	685	62136048	3' UTR	TCCTCGCAT	60	0.45614	0.999945
ARL6IP6	NC_000002.12	152718620	152762396	+	NM_152522.7	323	152718942	CDS	CGGTCCAGG	16	1	0.999996
ARL6IP6	NC_000002.12	152718620	152762396	+	NM_152522.7	324	152718943	CDS	GGTCCAGGT	16	1	0.999978
ZNF579	NC_000019.10	55576774	55580848	-	NM_152600.3	1609	55578087	CDS	CCACCCCAG	27	0.818182	0.999933
ZNF579	NC_000019.10	55576774	55580848	-	NM_152600.3	1886	55577810	3' UTR	TGGACTGCC	21	1	0.999919
ZNF579	NC_000019.10	55576774	55580848	-	NM_152600.3	1996	55577700	3' UTR	CGGACAGTT	17	1	0.999999
HIBADH	NC_000007.14	27525442	27662883	-	NM_152740.4	1195	27526125	3' UTR	TAATCAAAG	22	1	0.999944
BRAT1	NC_000007.14	2537810	2555524	-	NM_152743.4	2336	2538253	CDS	CAGGCCCAG	21	0.777778	0.999939
BRAT1	NC_000007.14	2537810	2555524	-	NM_152743.4	2450	2538139	CDS	AGTCCCCAG	17	0.6875	0.999926
EID2	NC_000019.10	39538707	39540161	-	NM_153232.4	1094	39539068	3' UTR	GAGACTGAT	38	1	0.999999
TCEAL8	NC_000023.11	103252995	103255155	-	NM_153333.3	502	103253667	CDS	AAGACATTC	20	0.944444	0.999944
KRT13	NC_000017.11	41500981	41505612	-	NM_153490.3	1553	41501142	3' UTR	CTCTCAGGA	17	0.9375	0.999988
PANK2	NC_000020.11	3888923	3929887	+	NM_153638.4	1942	3923345	3' UTR	TGGACTTTC	10	0.777778	0.999989
RTN4	NC_000002.12	54972189	55050451	-	NM_153828.3	2061	54972368	3' UTR	TGGACTGAA	120	0.961165	0.999922
DPM3	NC_000001.11	155139891	155140531	-	NM_153741.2	354	155139933	3' UTR	ACAGCCCTT	70	0.390625	0.999902
PIGC	NC_000001.11	172441457	172444069	-	NM_153747.2	242	172442671	5'UTR	TGGACTTCT	14	1	0.999925
RTN4	NC_000002.12	54972189	55050451	-	NM_153828.3	47	55050405	5'UTR	TCGGCCCAG	20	0.8	0.999982
MLX	NC_000017.11	42567100	42573203	+	NM_170607.3	1059	42571740	3' UTR	TTTTCCCAG	9	1	0.999977
POLR1H	NC_000006.12	30061265	30064907	+	NM_170783.4	798	30064854	3' UTR	TACTCCTAC	39	0.916667	0.999994
CSF1	NC_000001.11	109910849	109930992	+	NM_172211.4	2713	109930605	3' UTR	TAGTCACAG	9	1	0.99997
ANAPC16	NC_000010.11	72216012	72235860	+	NM_173473.4	541	72233170	3' UTR	GGGACTTTC	58	0.722222	0.999955
WARS1	NC_000014.9	100333790	100376327	-	NM_173701.2	2209	100334223	3' UTR	AACTCCAGA	26	0.833333	0.999988
YIPF6	NC_000023.11	68499051	68537282	+	NM_173834.4	62	68499112	CDS	ATCGCCCAG	15	0.846154	0.999911
AK5	NC_000001.11	77282019	77559966	+	NM_174858.3	1756	77535879	CDS	TGGACTGCT	21	0.904762	0.999991
TRAPPC5	NC_000019.10	7680833	7687703	+	NM_174894.3	703	7682727	CDS	CTGCCAAGG	36	0.878788	0.999972
PTPMT1	NC_000011.10	47565599	47573461	+	NM_175732.3	608	47571607	CDS	GGGACTTTT	104	0.939394	0.999966
RHOC	NC_000001.11	112701131	112707127	-	NM_175744.5	1031	112701217	3' UTR	GAGTCCCAG	136	0.944444	0.999999
RHOC	NC_000001.11	112701131	112707127	-	NM_175744.5	1032	112701216	3' UTR	AGTCCCAGG	129	0.87156	0.99993
GART	NC_000021.9	33524009	33542117	-	NM_175085.3	1354	33524807	CDS	AAGACGTCG	12	1	0.999978
PPM1G	NC_000002.12	27381199	27409591	-	NM_177983.3	1818	27381591	3' UTR	TCATCCAGA	126	0.967742	1
PPM1G	NC_000002.12	27381199	27409591	-	NM_177983.3	1867	27381542	3' UTR	GAGACTGAG	196	0.807229	0.999947
CSNK2A1	NC_000020.11	472498	543790	-	NM_177559.3	2677	482805	3' UTR	GTTACAGCC	9	1	0.999927
PTPA	NC_000009.12	129111415	129148946	+	NM_178000.3	2583	129148889	3' UTR	GGCTCCCAG	34	0.965517	0.99999
PTPA	NC_000009.12	129111415	129148946	+	NM_178000.3	2584	129148890	3' UTR	GCTCCCAGC	32	0.851852	0.999961
PTPA	NC_000009.12	129111415	129148946	+	NM_178000.3	2585	129148891	3' UTR	CTCCCAGCC	34	0.862069	0.999941
PTPA	NC_000009.12	129111415	129148946	+	NM_178001.3	2688	129148889	3' UTR	GGCTCCCAG	26	0.913043	0.999965
PTPA	NC_000009.12	129111415	129148946	+	NM_178001.3	2726	129148927	3' UTR	AAAGCCTCT	19	0.421053	0.999979
PTPA	NC_000009.12	129111415	129148946	+	NM_178001.3	2727	129148928	3' UTR	AAGCCTCTG	21	0.380952	0.999981
PTPA	NC_000009.12	129111415	129148946	+	NM_178003.3	2457	129148889	3' UTR	GGCTCCCAG	20	0.894737	0.999954
TUBB	NC_000006.12	30720352	30725422	+	NM_178014.4	1517	30724424	3' UTR	GCTTCTCAG	952	0.988597	0.999945
SMIM29	NC_000006.12	34246395	34249006	-	NM_178508.6	629	34246836	CDS	AGCACAAGC	16	0.9375	0.999965
MRPL55	NC_000001.11	228106685	228109299	-	NM_181441.3	620	228106736	3' UTR	GGGACATTG	24	0.842105	0.999908
EIF6	NC_000020.11	35278906	35284717	-	NM_181468.2	866	35279658	CDS	CCAGCACAG	47	0.9	0.999962
MYL9	NC_000020.11	36541519	36551447	+	NM_181526.3	989	36549812	3' UTR	AGGACTGAG	15	1	0.999997
ORC4	NC_000002.12	147930396	148020737	-	NM_181741.4	36	148020702	5'UTR	AAGTCTAGC	8	1	0.99999
UBE2A	NC_000023.11	119574563	119584423	+	NM_181762.3	659	119583396	3' UTR	TTTTCCTAC	13	1	0.999964
KRT80	NC_000012.12	52168996	52192014	-	NM_182507.3	1813	52171056	3' UTR	CTGCCAAGG	16	0.933333	0.999985
KRT80	NC_000012.12	52168996	52192014	-	NM_182507.3	2311	52170558	3' UTR	GGGTCCTAC	26	0.916667	0.999985
KRT80	NC_000012.12	52168996	52192014	-	NM_182507.3	2454	52170415	3' UTR	ACTTCTCAG	22	1	0.999944
KRT80	NC_000012.12	52168996	52192014	-	NM_182507.3	2456	52170413	3' UTR	TTCTCAGGG	20	0.947368	0.999997
UBALD2	NC_000017.11	76265348	76271298	+	NM_182565.4	656	76270508	3' UTR	GAGACTGGA	53	0.851064	0.999933
UBE2E3	NC_000002.12	180980360	181063425	+	NM_182678.3	952	181062972	3' UTR	CGGACTTCT	90	0.895349	0.99993
TPRG1L	NC_000001.11	3625015	3630127	+	NM_182752.4	1084	3628810	3' UTR	TGGACTCTG	21	1	0.999935
TPRG1L	NC_000001.11	3625015	3630127	+	NM_182752.4	1530	3629256	3' UTR	GTTTCCCAG	16	1	0.999957
TPRG1L	NC_000001.11	3625015	3630127	+	NM_182752.4	1531	3629257	3' UTR	TTTCCCAGA	17	0.933333	0.999994
TPRG1L	NC_000001.11	3625015	3630127	+	NM_182752.4	1532	3629258	3' UTR	TTCCCAGAC	18	0.9375	0.999984
IRF2BP2	NC_000001.11	234604269	234610178	-	NM_182972.3	915	234609264	CDS	CGGCCTCGG	9	1	0.999972
RNF126	NC_000019.10	647526	663214	-	NM_194460.3	1225	647932	3' UTR	GTCCCCTCT	59	0.527273	0.999909
GNPNAT1	NC_000014.9	52775193	52791607	-	NM_198066.4	856	52778204	3' UTR	TGGACTGAA	19	0.944444	0.999925
DHRS4L2	NC_000014.9	23988929	24006403	+	NM_198083.4	1133	24006278	3' UTR	TTTTCCTGG	14	0.769231	0.999983
DHRS4L2	NC_000014.9	23988929	24006403	+	NM_198083.4	1134	24006279	3' UTR	TTTCCTGGG	13	0.769231	0.999967
MLX	NC_000017.11	42567100	42573203	+	NM_198204.2	897	42571740	3' UTR	TTTTCCCAG	31	0.793103	0.99999
MLX	NC_000017.11	42567100	42573203	+	NM_198205.2	807	42571740	3' UTR	TTTTCCCAG	13	0.846154	0.999967
SNRPB2	NC_000020.11	16730026	16742564	+	NM_198220.3	499	16738898	CDS	AATCCTCAG	52	0.914894	0.999988
SNRPB2	NC_000020.11	16730026	16742564	+	NM_198220.3	582	16740403	CDS	CATGCTGTT	75	0.935484	0.999913
E2F6	NC_000002.12	11444375	11466161	-	NM_198256.4	1449	11446156	3' UTR	TGGACTCTA	9	1	0.99995
GALNT10	NC_000005.10	154190733	154420984	+	NM_198321.4	5830	154420856	3' UTR	AATTCCAGG	12	1	0.999968
GALNT10	NC_000005.10	154190733	154420984	+	NM_198321.4	5895	154420921	3' UTR	AAGACTGAT	15	0.857143	0.999969
GALNT10	NC_000005.10	154190733	154420984	+	NM_198321.4	5926	154420952	3' UTR	TGAACGTTG	13	0.923077	0.999946
G3BP1	NC_000005.10	151771954	151812785	+	NM_198395.2	1736	151804325	3' UTR	CGGACTTTT	23	0.818182	0.999991
G3BP1	NC_000005.10	151771954	151812785	+	NM_198395.2	1760	151804349	3' UTR	AAGACTGAA	25	0.869565	0.999978
FAM83H	NC_000008.11	143723933	143733779	-	NM_198488.5	4992	143724573	3' UTR	CATTCTCAG	24	1	0.999998
MXRA7	NC_000017.11	76679566	76710965	-	NM_198530.4	801	76680598	3' UTR	AGAGCTCAG	28	0.916667	0.999936
NRROS	NC_000003.12	196639694	196662004	+	NM_198565.3	1788	196661236	CDS	TGGACTTCT	36	1	0.999984
NRROS	NC_000003.12	196639694	196662004	+	NM_198565.3	609	196660057	CDS	TGGACTTGT	30	1	0.999989
TLE5	NC_000019.10	3052910	3062966	-	NM_198969.1	1012	3053641	3' UTR	TCTTCCTAC	85	0.888889	0.999987
TLE5	NC_000019.10	3052910	3062966	-	NM_198969.1	752	3053901	CDS	GGTTCCCAG	18	1	0.999993
TLE5	NC_000019.10	3052910	3062495	-	NM_198970.2	1064	3053641	3' UTR	TCTTCCTAC	46	0.853659	0.999969
ALAS1	NC_000003.12	52198083	52214327	+	NM_199166.2	721	52203951	CDS	AGGACATCA	13	1	0.999979
BABAM2	NC_000002.12	27890729	28338901	+	NM_199191.3	1160	28298425	CDS	TACTCCCAG	16	0.785714	0.999939
TPD52L2	NC_000020.11	63865270	63891538	+	NM_199359.3	1253	63890541	3' UTR	TGGACTTTT	11	1	0.999908
HSPD1	NC_000002.12	197486584	197500274	-	NM_199440.2	183	197498783	CDS	ATCTCACTC	26	0.5	0.999904
DDX47	NC_000012.12	12813346	12829981	+	NM_201224.2	1325	12829636	3' UTR	GAGACTGAA	32	0.9375	0.999995
DDX47	NC_000012.12	12813346	12829981	+	NM_201224.2	1434	12829745	3' UTR	AAGACTGTT	27	0.851852	0.999957
GIPC1	NC_000019.10	14477762	14496127	-	NM_202468.3	1349	14478278	3' UTR	GGGGCCAGG	37	0.969697	0.999995
GIPC1	NC_000019.10	14477762	14496127	-	NM_202468.3	1350	14478277	3' UTR	GGGCCAGGC	38	0.970588	0.999994
GIPC1	NC_000019.10	14477762	14496127	-	NM_202468.3	1412	14478215	3' UTR	GGGTCCCCG	34	0.787879	0.999985
GIPC1	NC_000019.10	14477762	14496127	-	NM_202468.3	1413	14478214	3' UTR	GGTCCCCGG	33	0.875	0.99995
GIPC1	NC_000019.10	14477762	14496127	-	NM_202469.3	1032	14478277	3' UTR	GGGCCAGGC	13	0.923077	0.999929
GIPC1	NC_000019.10	14477762	14496127	-	NM_202470.3	1324	14478215	3' UTR	GGGTCCCCG	13	0.923077	0.999971
GIPC1	NC_000019.10	14477762	14496127	-	NM_202470.3	1325	14478214	3' UTR	GGTCCCCGG	14	1	0.999981
GIPC1	NC_000019.10	14477762	14496127	-	NM_202494.3	1006	14478215	3' UTR	GGGTCCCCG	16	0.933333	0.999996
GIPC1	NC_000019.10	14477762	14496127	-	NM_202494.3	1007	14478214	3' UTR	GGTCCCCGG	17	0.875	0.99999
GIPC1	NC_000019.10	14477762	14496127	-	NM_202494.3	943	14478278	3' UTR	GGGGCCAGG	15	1	0.999985
GIPC1	NC_000019.10	14477762	14496127	-	NM_202494.3	944	14478277	3' UTR	GGGCCAGGC	14	1	0.999975
SERTAD3	NC_000019.10	40440844	40444335	-	NM_203344.3	586	40441622	CDS	TGGACATTG	12	1	0.999981
PDLIM7	NC_000005.10	177483394	177497604	-	NM_203352.3	1493	177483511	3' UTR	TGGGCCCTG	17	0.9375	0.99993
PDLIM7	NC_000005.10	177483394	177497604	-	NM_203352.3	1494	177483510	3' UTR	GGGCCCTGC	17	0.916667	0.999942
PDLIM7	NC_000005.10	177483394	177497604	-	NM_203352.3	1513	177483491	3' UTR	TTATCCTCC	11	0.909091	0.999925
STMN1	NC_000001.11	25900116	25906880	-	NM_203399.2	657	25900964	3' UTR	AAGACTGTA	123	0.535714	0.999911
STMN1	NC_000001.11	25900116	25906045	-	NM_203401.2	758	25900964	3' UTR	AAGACTGTA	121	0.412844	0.999907
IER5L	NC_000009.12	129175552	129178261	-	NM_203434.3	1402	129176860	CDS	TGGACTCGA	123	0.92437	0.999919
IER5L	NC_000009.12	129175552	129178261	-	NM_203434.3	1480	129176782	3' UTR	AAGACTCGG	115	0.991228	1
ELP5	NC_000017.11	7252215	7259937	+	NM_203414.3	719	7254777	CDS	CATGCTGTG	24	0.954545	0.999953
ELP5	NC_000017.11	7251724	7259937	+	NM_203415.4	867	7254777	CDS	CATGCTGTG	11	0.909091	0.999958
PSMG1	NC_000021.9	39175446	39183514	-	NM_203433.2	350	39181792	CDS	ATTGCTATA	41	1	0.999979
MICOS13	NC_000019.10	5678422	5680516	-	NM_205767.3	240	5679394	CDS	AGCTCCCAG	116	0.805556	0.999971
IER5L	NC_000009.12	129175552	129178261	-	NM_203434.3	944	129177318	CDS	CGGACTTCG	97	0.882979	1
MRFAP1L1	NC_000004.12	6707701	6709865	-	NM_203462.3	1078	6708201	3' UTR	GAGACTGCT	19	1	0.999975
DPH3	NC_000003.12	16257061	16264943	-	NM_206831.3	277	16260803	CDS	CAGTCCCAG	14	1	0.999991
SELENON	NC_000001.11	25800193	25818221	+	NM_206926.2	3319	25817328	3' UTR	CTTGCCTCA	10	0.777778	0.999961
SELENON	NC_000001.11	25800193	25818221	+	NM_206926.2	3320	25817329	3' UTR	TTGCCTCAG	10	1	0.999993
SELENON	NC_000001.11	25800193	25818221	+	NM_206926.2	3322	25817331	3' UTR	GCCTCAGCC	10	1	0.999988
MCRIP1	NC_000017.11	81822361	81833291	-	NM_207368.5	1134	81822509	3' UTR	GTCACCAGG	46	0.9	0.999941
MCRIP1	NC_000017.11	81822361	81833291	-	NM_207368.5	614	81823029	3' UTR	TGGGCCCTG	38	0.941176	0.999923
MCRIP1	NC_000017.11	81822361	81833291	-	NM_207368.5	615	81823028	3' UTR	GGGCCCTGC	40	0.852941	0.999958
GTF2IP4	NC_000007.14	73154924	73207296	+	NR_003580.2	3613	73207273	ncRNA	AAATCCATC	31	0.633333	0.999976
GTF2IP4	NC_000007.14	73154924	73207296	+	NR_003580.2	3614	73207274	ncRNA	AATCCATCC	31	0.655172	0.999994
GTF2IP4	NC_000007.14	73154924	73207296	+	NR_003580.2	3617	73207277	ncRNA	CCATCCATG	33	0.4375	0.999981
PMS2P1	NC_000007.14	100320640	100336307	-	NR_003613.1	415	100335893	ncRNA	CTTTCCCAG	23	0.736842	0.999979
EPB41L4A-AS1	NC_000005.10	112160526	112162501	+	NR_015370.2	678	112161203	ncRNA	TTGCCCTGC	35	0.9	0.999973
EPB41L4A-AS1	NC_000005.10	112160526	112162501	+	NR_015370.2	679	112161204	ncRNA	TGCCCTGCC	34	0.857143	0.999941
ZNF674-AS1	NC_000023.11	46545490	46548475	+	NR_015378.3	1725	46548052	ncRNA	TCTTCCTGC	16	0.875	0.999987
UCA1	NC_000019.10	15828947	15836321	+	NR_015379.3	1138	15835145	ncRNA	GGGACATTT	63	1	0.999993
TEX264	NC_000003.12	51671252	51704323	+	NR_024012.3	985	51704280	ncRNA	GCTTCCAGG	9	1	0.999926
TEX264	NC_000003.12	51671252	51704323	+	NR_024012.3	986	51704281	ncRNA	CTTCCAGGA	9	1	0.999975
YWHAE	NC_000017.11	1344275	1400222	-	NR_024058.2	1832	1344528	ncRNA	GCCTCCATC	11	0.777778	0.999962
YWHAE	NC_000017.11	1344275	1400222	-	NR_024058.2	1833	1344527	ncRNA	CCTCCATCC	10	0.6	0.999942
CYTOR	NC_000002.12	87455427	87521518	+	NR_024206.2	293	87521280	ncRNA	GACTCAGCC	130	0.983871	0.999998
ILF3-DT	NC_000019.10	10651862	10653872	-	NR_024333.1	1305	10652568	ncRNA	GAGACTCAG	34	0.555556	0.999907
CA5BP1	NC_000023.11	15674916	15703721	+	NR_026551.2	1075	15703432	ncRNA	TGAGCACAC	15	0.642857	0.999934
NENF	NC_000001.11	212432920	212446379	+	NR_026598.2	38	212432957	ncRNA	CCCGCGCCG	23	0.947368	0.999926
URB1-AS1	NC_000021.9	32393133	32393960	+	NR_026845.1	688	32393820	ncRNA	GGGACTGTT	21	0.75	0.999947
GABPB1-IT1	NC_000015.10	50348936	50354879	-	NR_026891.1	981	50353899	ncRNA	CGGACTGTT	15	1	0.999985
THAP7-AS1	NC_000022.11	21001922	21003272	+	NR_027052.1	630	21002551	ncRNA	TGGACTTCA	11	1	0.999923
LINC01003	NC_000007.14	152464124	152465545	+	NR_027387.1	908	152465031	ncRNA	CGGACTAAT	14	0.928571	0.999937
NOP56	NC_000020.11	2652632	2658393	+	NR_027700.3	1245	2656426	ncRNA	CACTCCAAA	43	0.871795	0.999943
SNRPC	NC_000006.12	34757505	34773857	+	NR_029472.2	447	34773541	ncRNA	CACTCGGCC	132	0.984	0.999907
UMPS	NC_000003.12	124730452	124749273	+	NR_033437.2	1551	124744073	ncRNA	TAGACTTGG	15	0.785714	0.999942
PSMD1	NC_000002.12	231056867	231172827	+	NR_034059.2	2429	231163686	ncRNA	ATATCCTGC	30	0.962963	0.99999
PSMD1	NC_000002.12	231056867	231172827	+	NR_034059.2	2430	231163687	ncRNA	TATCCTGCC	30	0.96	0.999987
ARL2-SNX15	NC_000011.10	65014160	65040572	+	NR_037650.2	1027	65035106	ncRNA	ACATCCTGC	16	0.933333	0.999976
RNASEK	NC_000017.11	7012624	7014532	+	NR_037716.2	477	7014410	ncRNA	GAGACTGAA	48	0.857143	0.999945
RNASEK-C17orf49	NC_000017.11	7012417	7017524	+	NR_037717.1	684	7014410	ncRNA	GAGACTGAA	47	0.777778	0.999973
HIVEP3	NC_000001.11	41847189	41918922	-	NR_038260.2	1325	41847850	ncRNA	GAGACTTGC	13	0.916667	0.99997
HIVEP3	NC_000001.11	41847189	42035934	-	NR_038261.2	737	41848168	ncRNA	GGGACTTTG	16	1	0.999908
GIHCG	NC_000012.12	57931449	57936164	-	NR_038269.1	600	57931548	ncRNA	TGAGCCAAT	39	0.289474	0.999975
NAPA	NC_000019.10	47487637	47515063	-	NR_038457.2	1276	47487826	ncRNA	CTTCCCCCA	19	1	0.999972
NAPA	NC_000019.10	47487637	47515063	-	NR_038457.2	1277	47487825	ncRNA	TTCCCCCAG	19	0.764706	0.999962
NAPA	NC_000019.10	47487637	47515063	-	NR_038457.2	1365	47487737	ncRNA	CCACCCCAG	19	0.888889	0.999987
CLU	NC_000008.11	27596917	27611751	-	NR_045494.1	1679	27598092	ncRNA	CGCTCTGGA	26	1	0.999944
NT5C	NC_000017.11	75130228	75131742	-	NR_045513.2	607	75130578	ncRNA	TGGTCCTGC	11	1	0.999993
NT5C	NC_000017.11	75130228	75131742	-	NR_045513.2	608	75130577	ncRNA	GGTCCTGCC	11	1	0.999912
MARCKSL1	NC_000001.11	32333839	32336233	-	NR_052852.2	688	32334472	ncRNA	TCCTCCCAG	47	0.763158	0.999915
RAD23A	NC_000019.10	12945862	12953642	+	NR_072976.2	1045	12952971	ncRNA	TCATCCAGG	17	0.8125	0.999946
SZRD1	NC_000001.11	16367242	16398145	+	NR_073502.2	515	16395230	ncRNA	TGGACTTGA	23	0.95	0.999941
DCAF7	NC_000017.11	63550477	63594266	+	NR_073585.2	1273	63589215	ncRNA	ATTTCCTGC	21	0.944444	0.99997
STMN3	NC_000020.11	63639712	63653424	-	NR_075070.2	2031	63640026	ncRNA	GAGTCACAC	44	1	0.999992
DNAAF5	NC_000007.14	726699	786475	+	NR_075098.2	2629	785754	ncRNA	GAGACTGTG	16	1	0.999989
PDLIM7	NC_000005.10	177483394	177497604	-	NR_103804.2	1795	177483510	ncRNA	GGGCCCTGC	19	0.8125	0.999941
PDLIM7	NC_000005.10	177483394	177497604	-	NR_103804.2	1814	177483491	ncRNA	TTATCCTCC	18	0.875	0.999933
PTTG1IP	NC_000021.9	44849598	44873690	-	NR_104597.2	2179	44849910	ncRNA	TGGACTTTG	120	0.87619	0.999954
LINC01571	NC_000016.10	51762519	51772646	+	NR_110916.1	380	51772589	ncRNA	CTTTCCAGG	13	0.75	0.999935
DHFR	NC_000005.10	80626226	80654983	-	NR_110936.2	2988	80626980	ncRNA	AGTTCCAGA	11	1	0.999972
ELFN1-AS1	NC_000007.14	1738630	1742310	-	NR_120510.1	247	1739058	ncRNA	CACTCCCAG	37	0.966667	0.999972
ELFN1-AS1	NC_000007.14	1738630	1742310	-	NR_120510.1	392	1738913	ncRNA	CACTCTCAG	36	1	0.999993
POLR2F	NC_000022.11	37953699	37969312	+	NR_125371.2	547	37967730	ncRNA	TCTTCCTGC	8	0.875	0.999954
ARHGDIA	NC_000017.11	81867721	81871337	-	NR_125441.2	956	81868525	ncRNA	TTCTCCAGG	28	0.782609	0.99997
COA8	NC_000014.9	103562960	103590899	+	NR_126431.2	1277	103590774	ncRNA	GACGCTTGA	10	0.9	0.999954
MTCH1	NC_000006.12	36968141	36986196	-	NR_130739.2	1927	36968211	ncRNA	TAGTCCTAC	16	0.866667	0.999992
YBX1	NC_000001.11	42683136	42703805	+	NR_132737.2	468	42696755	ncRNA	CACGCAATT	53	0.8	0.999963
ZNF8-ERVK3-1	NC_000019.10	58278966	58315657	+	NR_144447.1	4021	58314991	ncRNA	ATGTCCCAG	16	0.928571	0.999994
LINC02154	NC_000023.11	13266048	13303452	-	NR_146309.1	263	13267206	ncRNA	AAGACTTTC	325	0.92429	0.999979
GAPDH	NC_000012.12	6534517	6538371	+	NR_152150.2	735	6538343	ncRNA	TGTACCATC	45	0.414634	0.999908
DPM2	NC_000009.12	127935099	127937854	-	NR_165631.1	763	127935371	ncRNA	TGGACTTAG	11	1	0.999934
TYMSOS	NC_000018.10	649620	658291	-	NR_171001.1	456	649959	ncRNA	ATTTCCAGG	29	0.862069	0.999997
TYMSOS	NC_000018.10	649620	658291	-	NR_171001.1	457	649958	ncRNA	TTTCCAGGT	33	0.848485	0.999986
TYMSOS	NC_000018.10	649620	658291	-	NR_171001.1	740	649675	ncRNA	TGAGCCTCT	45	0.292683	0.999911
C19orf48P	NC_000019.10	50797704	50804594	-	NR_171555.1	1198	50797889	ncRNA	TGGACACTG	41	0.921053	0.999949
C19orf48P	NC_000019.10	50797704	50804594	-	NR_171558.1	1303	50797889	ncRNA	TGGACACTG	19	0.947368	0.99999
FDX2-ZGLP1	NC_000019.10	10304803	10316015	-	NR_176051.1	807	10310250	ncRNA	TGGACTCAT	13	0.923077	0.999984
BCAR3	NC_000001.11	93752924	93845910	-	NR_178017.1	1304	93754164	ncRNA	AAGACTCAG	39	0.666667	0.999988
BCAR3	NC_000001.11	93752924	93845910	-	NR_178017.1	2327	93753141	ncRNA	AAGACTTAC	34	0.9	0.999984
GUSB	NC_000007.14	65960684	65982213	-	XM_005250297.5	448	65979890	CDS	CACGCTAGA	13	1	0.999977
MCM7	NC_000007.14	100092728	100100529	-	XM_005250348.4	1533	100096122	CDS	ACGGCAGCT	53	0.956522	0.999921
RHOG	NC_000011.10	3826978	3840959	-	XM_005252916.3	672	3827927	CDS	CTCTCCTAC	10	1	0.999945
WDR45B	NC_000017.11	82614562	82648444	-	XM_005256377.6	2205	82614751	3' UTR	AGTTCTCGG	9	1	0.999949
WDR45B	NC_000017.11	82614562	82648444	-	XM_005256377.6	2207	82614749	3' UTR	TTCTCGGTT	9	1	0.99999
FLII	NC_000017.11	18244815	18258738	-	XM_005256558.4	3968	18245025	3' UTR	GTGCCACAG	8	1	0.999943
ITGA3	NC_000017.11	50056110	50090481	+	XM_005257308.3	3922	50089919	3' UTR	CAGACTGAA	16	1	0.999903
CCDC47	NC_000017.11	63745255	63773597	-	XM_005257527.3	2705	63746468	3' UTR	AAGACTGAC	17	0.764706	0.999925
LRP3	NC_000019.10	33194330	33208864	+	XM_005258945.2	2837	33207598	3' UTR	ACCGCCACA	12	0.909091	0.999937
LRP3	NC_000019.10	33194330	33208864	+	XM_005258945.2	2838	33207599	3' UTR	CCGCCACAG	12	0.833333	0.999989
LRP3	NC_000019.10	33194330	33208864	+	XM_005258945.2	2840	33207601	3' UTR	GCCACAGCC	15	1	0.999982
ACTN4	NC_000019.10	38647649	38731023	+	XM_005259281.6	3112	38729726	3' UTR	AGCACAACC	9	1	0.999901
ILVBL	NC_000019.10	15114987	15125786	-	XM_005259717.5	2348	15115220	3' UTR	CCTTCCTGC	20	0.894737	0.999994
PFKL	NC_000021.9	44300053	44327373	+	XM_005261135.4	2704	44327101	3' UTR	CCTTCCTGC	10	0.777778	0.999979
LRP10	NC_000014.9	22871740	22881713	+	XM_005267510.2	2959	22877756	3' UTR	ACACCCCAG	15	0.8	0.999982
KRT80	NC_000012.12	52168996	52185749	-	XM_005268676.4	2498	52170415	3' UTR	ACTTCTCAG	15	0.928571	0.999983
KRT80	NC_000012.12	52168996	52185749	-	XM_005268676.4	2500	52170413	3' UTR	TTCTCAGGG	14	1	0.999958
KRT80	NC_000012.12	52168996	52185749	-	XM_005268676.4	2922	52169991	3' UTR	CCTCCCTGC	15	0.846154	0.999959
KRT80	NC_000012.12	52168996	52185749	-	XM_005268676.4	2923	52169990	3' UTR	CTCCCTGCC	15	0.769231	0.999956
AK5	NC_000001.11	77282019	77559966	+	XM_005270739.6	1684	77535879	CDS	TGGACTGCT	21	0.947368	0.999985
GSTM1	NC_000001.11	109687817	109693745	+	XM_005270782.6	1207	109693735	3' UTR	AAAGCCTCA	10	0.9	0.999951
GSTM1	NC_000001.11	109687817	109693745	+	XM_005270782.6	1208	109693736	3' UTR	AAGCCTCAA	9	0.888889	0.999968
AK5	NC_000001.11	77283087	77559966	+	XM_006710572.4	1498	77535879	CDS	TGGACTGCT	27	0.904762	0.999977
MRTO4	NC_000001.11	19251805	19260128	+	XM_006710675.5	1150	19258844	3' UTR	GGGACTGAA	33	0.928571	0.999901
DNAJB1	NC_000019.10	14514769	14529271	-	XM_006722733.3	1372	14515554	3' UTR	GATTCCCAG	16	0.933333	0.999981
DNAJB1	NC_000019.10	14514769	14529271	-	XM_006722733.3	1373	14515553	3' UTR	ATTCCCAGA	17	0.941176	0.999998
DNAJB1	NC_000019.10	14514769	14529271	-	XM_006722733.3	1374	14515552	3' UTR	TTCCCAGAC	17	0.857143	0.999992
KXD1	NC_000019.10	18557870	18569378	+	XM_006722883.3	614	18568648	3' UTR	GTGCCTTGA	15	0.533333	0.999943
KXD1	NC_000019.10	18557870	18569378	+	XM_006722883.3	894	18569078	3' UTR	TTTTCCTGC	18	1	0.999998
KXD1	NC_000019.10	18557870	18569378	+	XM_006722883.3	895	18569079	3' UTR	TTTCCTGCC	19	1	0.999996
CERS2	NC_000001.11	150965186	150974454	-	XM_011509452.4	975	150966767	CDS	TCATCCTGC	9	1	0.999986
PDIA6	NC_000002.12	10783391	10812785	-	XM_011510308.2	1214	10787313	CDS	GCTCCTTCA	17	0.5	0.999942
CCNL1	NC_000003.12	157147553	157158584	-	XM_011513011.4	1518	157148177	3' UTR	TGGACTCAA	8	1	0.999945
SEC62	NC_000003.12	169966807	169998373	+	XM_011513114.4	1331	169993081	3' UTR	GGGACTGAA	9	1	0.999903
MRPL36	NC_000005.10	1798385	1799361	-	XM_011514079.2	506	1798727	CDS	AAGACTGTC	14	0.857143	0.999987
MRPL36	NC_000005.10	1798385	1799361	-	XM_011514079.2	778	1798455	3' UTR	AAGACATTG	17	0.769231	0.999901
ZNHIT1	NC_000007.14	101218165	101224190	+	XM_011515739.3	985	101224179	3' UTR	AAGCCTCGT	23	0.521739	0.999995
ZNHIT1	NC_000007.14	101218165	101224190	+	XM_011515739.3	987	101224181	3' UTR	GCCTCGTGC	40	0.722222	0.999985
PTPA	NC_000009.12	129110950	129148946	+	XM_011518838.3	2522	129148889	3' UTR	GGCTCCCAG	22	0.909091	0.999957
PTPA	NC_000009.12	129110950	129148946	+	XM_011518838.3	2561	129148928	3' UTR	AAGCCTCTG	25	0.32	0.999988
NIBAN2	NC_000009.12	127505343	127569073	-	XM_011518925.2	3297	127506078	3' UTR	TTCTCCCGG	24	0.85	0.999909
ARHGDIA	NC_000017.11	81867721	81870997	-	XM_011523574.2	1490	81868525	3' UTR	TTCTCCAGG	19	0.941176	0.99999
CNP	NC_000017.11	41966932	41977740	+	XM_011524340.3	2381	41974960	3' UTR	AGGGCCAAG	24	0.826087	0.999972
CNP	NC_000017.11	41966932	41977740	+	XM_011524340.3	2382	41974961	3' UTR	GGGCCAAGT	24	0.818182	0.999973
FKBP10	NC_000017.11	41813004	41823213	+	XM_011525099.4	2229	41822800	3' UTR	CACTCCCAG	19	0.888889	0.999992
FKBP10	NC_000017.11	41813004	41823213	+	XM_011525100.3	1758	41822475	3' UTR	GGGACTGAC	15	1	0.999969
FKBP10	NC_000017.11	41813004	41823213	+	XM_011525100.3	2083	41822800	3' UTR	CACTCCCAG	22	0.789474	0.999943
U2AF2	NC_000019.10	55655035	55674716	+	XM_011526410.2	2038	55674488	3' UTR	TGTCCGGCC	27	0.722222	0.999915
AP2S1	NC_000019.10	46838167	46850846	-	XM_011526424.4	682	46838424	3' UTR	CCGGCCCCG	22	0.894737	0.999947
SNRNP70	NC_000019.10	49098834	49108604	+	XM_011527240.3	871	49108263	CDS	AGCACAAAC	12	1	0.999974
SNRNP70	NC_000019.10	49103427	49108604	+	XM_011527241.3	1039	49108482	3' UTR	CGTTCCTGC	11	1	0.999966
ILVBL	NC_000019.10	15114987	15125192	-	XM_011527651.3	1919	15115220	3' UTR	CCTTCCTGC	11	0.9	0.99995
COLGALT1	NC_000019.10	17557427	17583157	+	XM_011528297.3	3051	17582868	3' UTR	CACTCCCGG	9	1	0.99999
MAPRE1	NC_000020.11	32819777	32850405	+	XM_011528696.3	1294	32849071	3' UTR	AAGACTGAA	27	0.695652	0.999981
TGM2	NC_000020.11	38127385	38166508	-	XM_011529028.2	3411	38129048	3' UTR	TGTCCCCAG	65	0.62069	0.999904
PFKL	NC_000021.9	44314645	44327373	+	XM_011529603.3	2433	44327216	3' UTR	CTTGCTCTA	15	0.933333	0.999985
ABHD12B	NC_000014.9	50872053	50896840	+	XM_011536472.2	4193	50896503	3' UTR	CTGCCCTGC	12	0.916667	0.999924
HNRNPC	NC_000014.9	21209147	21269442	-	XM_011536712.3	316	21234173	CDS	CCAACAAGA	20	1	0.999915
PDCD11	NC_000010.11	103396626	103446294	+	XM_011539539.3	5648	103445500	CDS	AAGGCCAAG	12	0.583333	0.999931
PDCD11	NC_000010.11	103396626	103446294	+	XM_011539539.3	5719	103445571	3' UTR	GGGACACTG	11	1	0.999954
HDAC1	NC_000001.11	32327144	32333626	+	XM_011541309.3	1822	32333596	3' UTR	TGAGCCTCT	50	0.333333	0.999907
HDAC1	NC_000001.11	32327144	32333626	+	XM_011541309.3	1823	32333597	3' UTR	GAGCCTCTT	56	0.314815	0.999911
SRSF4	NC_000001.11	29147743	29181900	-	XM_011541951.4	1989	29147964	3' UTR	TGGACTTAA	17	0.941176	0.999958
ATAD3B	NC_000001.11	1471765	1497848	+	XM_011542244.2	2241	1495847	3' UTR	CCTTCCTGC	11	0.8	0.999947
YARS1	NC_000001.11	32775239	32817358	-	XM_011542347.3	1683	32775676	3' UTR	ATGCCACAG	32	0.928571	0.999989
CSF1	NC_000001.11	109910506	109930992	+	XM_017000369.1	3520	109930605	3' UTR	TAGTCACAG	13	1	0.99997
AK5	NC_000001.11	77283087	77559966	+	XM_017001008.3	1528	77535879	CDS	TGGACTGCT	32	0.846154	0.999992
DPM3	NC_000001.11	155139891	155140531	-	XM_017001498.2	380	155139933	3' UTR	ACAGCCCTT	33	0.366667	0.999956
DPM3	NC_000001.11	155139891	155140531	-	XM_017001498.2	381	155139932	3' UTR	CAGCCCTTC	33	0.566667	0.99999
POMGNT1	NC_000001.11	46188683	46198434	-	XM_017001690.2	2442	46189009	3' UTR	TCATCCTGC	11	1	0.999996
POMGNT1	NC_000001.11	46188683	46198434	-	XM_017001690.2	2443	46189008	3' UTR	CATCCTGCC	11	1	0.999918
STT3B	NC_000003.12	31533564	31637616	+	XM_017005858.2	3475	31637249	3' UTR	TTTTCCTGC	13	0.846154	0.999912
MRPL36	NC_000005.10	1798385	1801302	-	XM_017009751.3	286	1798727	CDS	AAGACTGTC	21	0.857143	0.99996
MRPL36	NC_000005.10	1798385	1799837	-	XM_017009752.2	288	1798727	CDS	AAGACTGTC	33	0.90625	0.999999
SYNCRIP	NC_000006.12	85607784	85643870	-	XM_017010178.3	1969	85612735	3' UTR	GGGACATTG	15	0.923077	0.999968
SYNCRIP	NC_000006.12	85607784	85643870	-	XM_017010178.3	1988	85612716	3' UTR	TGGACTTTG	11	1	0.999965
COX6C	NC_000008.11	99877865	99893707	-	XM_017013020.2	631	99878174	3' UTR	TCCTCTTGA	31	0.73913	0.999953
AVPI1	NC_000010.11	97677424	97687241	-	XM_017016494.2	1144	97677653	3' UTR	GTGACTGTT	25	0.956522	0.999955
UBXN1	NC_000011.10	62676500	62679073	-	XM_017017874.2	644	62677589	CDS	AGAGCCAGG	18	0.588235	0.999918
COA4	NC_000011.10	73872667	73876846	-	XM_017017884.2	615	73872967	3' UTR	TGGACATGA	24	0.7	0.999954
YBX3	NC_000012.12	10699089	10723323	-	XM_017020123.3	1263	10699541	3' UTR	TGGACATTG	21	0.888889	0.999969
ZNF768	NC_000016.10	30524004	30532477	-	XM_017023666.2	1895	30524356	3' UTR	GAGACTTGT	11	1	0.999965
PHB1	NC_000017.11	49404052	49414882	-	XM_017024763.2	1119	49404954	3' UTR	TGGGCCACA	39	0.921053	0.999993
PHB1	NC_000017.11	49404052	49414882	-	XM_017024763.2	1120	49404953	3' UTR	GGGCCACAG	36	0.970588	0.999998
PHB1	NC_000017.11	49404052	49414882	-	XM_017024763.2	1122	49404951	3' UTR	GCCACAGCC	32	1	0.999997
HMG20B	NC_000019.10	3572944	3579083	+	XM_017026144.2	1196	3578697	3' UTR	TCTCCCCAG	17	0.882353	0.999997
HMG20B	NC_000019.10	3572944	3579083	+	XM_017026144.2	1197	3578698	3' UTR	CTCCCCAGC	16	0.875	0.999993
HMG20B	NC_000019.10	3572944	3579083	+	XM_017026144.2	1198	3578699	3' UTR	TCCCCAGCC	18	0.833333	0.999975
GIPC1	NC_000019.10	14477762	14496127	-	XM_017026148.3	1150	14478215	3' UTR	GGGTCCCCG	15	0.857143	0.999993
GIPC1	NC_000019.10	14477762	14496127	-	XM_017026148.3	1151	14478214	3' UTR	GGTCCCCGG	16	0.933333	0.999967
HINT2	NC_000009.12	35812960	35815042	-	XM_024447704.2	185	35813744	CDS	GTGGCCAAG	14	0.785714	0.999951
DNTTIP1	NC_000020.11	45792188	45811418	+	XM_024451823.2	878	45811099	CDS	TTGTCCTAC	37	0.818182	0.999991
HNRNPAB	NC_000005.10	178204533	178211163	+	XM_047417138.1	991	178209346	CDS	GTGGCCCAG	41	0.823529	0.999951
HNRNPAB	NC_000005.10	178204533	178211163	+	XM_047417139.1	991	178209346	CDS	GTGGCCCAG	40	0.882353	0.999992
PITX1	NC_000005.10	135027734	135034789	-	XM_047417318.1	2083	135027997	3' UTR	AGGCCCAGG	8	0.875	0.999947
AK5	NC_000001.11	77283087	77559966	+	XM_047417721.1	1565	77535879	CDS	TGGACTGCT	34	0.966667	0.999992
DEF6	NC_000006.12	35310459	35321771	+	XM_047418838.1	2005	35321668	3' UTR	GATTCTTGG	15	0.933333	0.999967
EIF2AK1	NC_000007.14	6022247	6046354	-	XM_047420200.1	1421	6024665	3' UTR	TGGACTTAA	17	1	0.999905
EIF2AK1	NC_000007.14	6022247	6046354	-	XM_047420200.1	1564	6024522	3' UTR	CCTTCCTGC	18	0.875	0.999992
EIF2AK1	NC_000007.14	6022247	6046354	-	XM_047420200.1	1565	6024521	3' UTR	CTTCCTGCC	18	0.933333	0.999991
PTPA	NC_000009.12	129110950	129148946	+	XM_047423560.1	2714	129148889	3' UTR	GGCTCCCAG	21	0.888889	0.999965
DPAGT1	NC_000011.10	119093874	119101853	-	XM_047426508.1	4319	119093906	3' UTR	TGGACTAAT	16	0.857143	0.999975
S100A13	NC_000001.11	153618799	153634361	-	XM_047427435.1	1145	153618812	3' UTR	TCCTCCTTG	14	0.384615	0.999909
S100A13	NC_000001.11	153618799	153634361	-	XM_047427439.1	1791	153618838	3' UTR	GAACCGCAC	11	0.6	0.999931
SRSF4	NC_000001.11	29147743	29175718	-	XM_047427706.1	11267	29147964	3' UTR	TGGACTTAA	11	1	0.999976
SRSF4	NC_000001.11	29147743	29160010	-	XM_047427714.1	1828	29147964	3' UTR	TGGACTTAA	11	1	0.999957
SERPINH1	NC_000011.10	75562473	75572783	+	XM_047427800.1	1930	75572134	3' UTR	GAGACACAT	10	0.875	0.999928
RPS6KA4	NC_000011.10	64359162	64372215	+	XM_047427844.1	2322	64371595	3' UTR	CTCTCCTAC	8	0.875	0.999958
KRT81	NC_000012.12	52285913	52308624	-	XM_047428838.1	18404	52286238	3' UTR	AAGTCCCAG	9	1	0.999943
KRT81	NC_000012.12	52285913	52308624	-	XM_047428838.1	18670	52285972	3' UTR	CCTTCCTGC	19	0.8125	0.999986
ATP5MC2	NC_000012.12	53665170	53681423	-	XM_047428989.1	551	53665243	3' UTR	CCTCCCCAG	21	0.619048	0.999961
NABP2	NC_000012.12	56224453	56229854	+	XM_047429531.1	1057	56229230	3' UTR	TCTTCCTGC	19	0.888889	0.999903
TSC22D1	NC_000013.11	44432143	44577344	-	XM_047430715.1	4426	44434504	3' UTR	GAGACTGAC	13	1	0.999989
SUPT16H	NC_000014.9	21351476	21372696	-	XM_047430899.1	3377	21352509	3' UTR	AATTCCAGG	27	0.88	0.999989
ATAD3B	NC_000001.11	1478205	1497848	+	XM_047431593.1	1842	1495847	3' UTR	CCTTCCTGC	12	1	0.99999
WARS1	NC_000014.9	100333790	100376327	-	XM_047431757.1	2369	100334223	3' UTR	AACTCCAGA	36	0.774194	0.999977
PKM	NC_000015.10	72199029	72222571	-	XM_047432663.1	1867	72199631	3' UTR	CCTCCTCCA	22	0.75	0.999983
[truncated: 39 more rows]

## Sheet: BT-474
Supplementary Table S3. Detailed list of the highly confident m5C sites that were detected with direct RNA sequencing on breast cancer cell lines as well as on non-cancerous MCF-10A cells.
Gene	Chromosome	Start coordinate	End coordinate	Strand	Transcript_id	Transcript_position	Genomic Coordinate	Region	kmer	Reads	Stoichiometry	Probability
ADRB2	NC_000005.10	148826611	148828623	+	NM_000024.6	1834	148828444	3' UTR	CCTTCCTAC	37	0.862069	0.999944
ADRB2	NC_000005.10	148826611	148828623	+	NM_000024.6	1848	148828458	3' UTR	TGGACTTGA	30	0.9	0.999956
ADRB2	NC_000005.10	148826611	148828623	+	NM_000024.6	1893	148828503	3' UTR	TGGACTCTT	26	1	0.999989
DLD	NC_000007.14	107891183	107921198	+	NM_000108.5	1700	107919361	3' UTR	AGGACTGAA	23	1	0.999985
TOR1A	NC_000009.12	129812942	129824136	-	NM_000113.3	1429	129813593	3' UTR	GAGACTGCT	20	0.95	0.999924
TOR1A	NC_000009.12	129812942	129824136	-	NM_000113.3	936	129814086	CDS	AAGACATTG	22	0.888889	0.999994
EMD	NC_000023.11	154379295	154381523	+	NM_000117.3	1143	154381385	3' UTR	GACTCAGGC	89	0.976471	0.999904
EXT1	NC_000008.11	117794490	118111826	-	NM_000127.3	3199	117799534	3' UTR	GGGACTGCA	73	0.924242	0.999986
FH	NC_000001.11	241497603	241519755	-	NM_000143.4	990	241504193	CDS	ATGACGCTC	75	0.926471	0.999952
FTL	NC_000019.10	48965309	48966879	+	NM_000146.4	838	48966846	3' UTR	AAGCCTTGG	4616	0.0980611	1
GALT	NC_000009.12	34646675	34651035	+	NM_000155.4	355	34647564	CDS	CAGTCCAGG	8	1	0.999984
GALT	NC_000009.12	34646675	34651035	+	NM_000155.4	356	34647565	CDS	AGTCCAGGA	8	1	0.999974
GLA	NC_000023.11	101397803	101407925	-	NM_000169.3	1221	101397900	CDS	TGGACTTCA	27	0.76	0.999971
GPI	NC_000019.10	34365196	34402413	+	NM_000175.5	1912	34400200	3' UTR	TAACCCCCA	26	0.92	0.999973
GPI	NC_000019.10	34365196	34402413	+	NM_000175.5	1913	34400201	3' UTR	AACCCCCAG	25	0.761905	0.999977
GSS	NC_000020.11	34928432	34955806	-	NM_000178.4	499	34942568	CDS	GCTCCCCAG	25	0.869565	0.999994
GUSB	NC_000007.14	65960684	65982213	-	NM_000181.4	518	65979820	CDS	CTGCCCTCC	8	1	0.99996
HADHA	NC_000002.12	26190635	26244632	-	NM_000182.5	2310	26191268	CDS	CTAACAAGA	89	1	0.999968
ICAM1	NC_000019.10	10271120	10286615	+	NM_000201.3	2320	10285968	3' UTR	GGGACTTCT	21	0.789474	0.999933
ICAM1	NC_000019.10	10271120	10286615	+	NM_000201.3	2390	10286038	3' UTR	TGGACTGGT	18	1	0.999994
LAMB3	NC_000001.11	209614870	209652425	-	NM_000228.3	3268	209617464	CDS	CAGTCCAGG	27	0.961538	0.999997
LAMB3	NC_000001.11	209614870	209652425	-	NM_000228.3	3269	209617463	CDS	AGTCCAGGC	27	0.96	0.999994
PLOD1	NC_000001.11	11934717	11975537	+	NM_000302.4	2576	11975137	3' UTR	GAGACTTGA	54	0.941176	0.999999
PLOD1	NC_000001.11	11934717	11975537	+	NM_000302.4	2616	11975177	3' UTR	AAGACTGTC	48	0.976744	0.999974
CTSA	NC_000020.11	45891335	45898820	+	NM_000308.4	1811	45898773	3' UTR	CGGACTGTA	39	0.612903	0.999968
CTSA	NC_000020.11	45891335	45898820	+	NM_000308.4	753	45894003	CDS	CTCTCCAGA	30	0.962963	0.999995
CTSA	NC_000020.11	45891335	45898820	+	NM_000308.4	754	45894004	CDS	TCTCCAGAC	30	0.928571	0.999997
TGFBI	NC_000005.10	136028988	136063818	+	NM_000358.3	2189	136063295	3' UTR	GAGACTGTT	171	0.860759	0.99998
THBD	NC_000020.11	23045633	23049672	-	NM_000361.3	2709	23046964	3' UTR	TGGACTGTC	12	1	0.999981
BLMH	NC_000017.11	30248203	30291944	-	NM_000386.4	740	30285418	CDS	AAATCTCGG	20	1	0.999984
CDKN1A	NC_000006.12	36678714	36687332	+	NM_000389.5	1399	36686614	3' UTR	TGTCCCTCC	27	0.888889	0.999906
CYB5R3	NC_000022.11	42617840	42649392	-	NM_000398.7	1469	42619287	3' UTR	GAGACATTG	50	0.702128	0.999961
G6PD	NC_000023.11	154531390	154547018	-	NM_000402.4	1983	154531803	3' UTR	CCATCCTGG	30	0.931034	0.999996
G6PD	NC_000023.11	154531390	154547018	-	NM_000402.4	1984	154531802	3' UTR	CATCCTGGC	31	0.928571	0.99999
GLB1	NC_000003.12	32996617	33097146	-	NM_000404.4	2042	32997098	CDS	AAGACTCAT	21	1	0.999985
HEXA	NC_000015.10	72340924	72376014	-	NM_000520.6	1578	72344131	CDS	GTGTCCAGG	40	1	0.999993
RFXAP	NC_000013.11	36819222	36829104	+	NM_000538.4	2207	36829005	3' UTR	AGAACGTTT	8	1	0.999982
IL6	NC_000007.14	22727200	22731998	+	NM_000600.5	142	22727503	CDS	CTTCCCTGC	150	0.874016	0.999923
IL1B	NC_000002.12	112829751	112836779	-	NM_000576.3	998	112830260	3' UTR	TGGACTTTC	89	0.977528	1
SERPINE1	NC_000007.14	101127104	101139247	+	NM_000602.5	2340	101138431	3' UTR	CCCTCGCGC	37	0.548387	0.999924
TGFB1	NC_000019.10	41330323	41353922	-	NM_000660.7	2059	41331044	3' UTR	CCCGCCCCG	41	0.684211	0.999928
ACY1	NC_000003.12	51983535	51989197	+	NM_000666.3	1282	51989057	CDS	CTGCCCTGC	23	0.904762	0.99994
ALDH2	NC_000012.12	111766933	111817532	+	NM_000690.4	1574	111809545	CDS	CTGTCACAG	27	1	0.999998
ALDH2	NC_000012.12	111766933	111817532	+	NM_000690.4	1576	111809547	CDS	GTCACAGTC	27	1	0.999979
BLVRB	NC_000019.10	40447768	40465745	-	NM_000713.3	191	40458491	CDS	GGGCCCCGG	127	0.409836	0.999944
CSF1	NC_000001.11	109910849	109930992	+	NM_000757.6	3607	109930605	3' UTR	TAGTCACAG	14	1	0.999969
CSF1	NC_000001.11	109910849	109930992	+	NM_000757.6	3609	109930607	3' UTR	GTCACAGCC	13	1	0.999939
GAS6	NC_000013.11	113820549	113864076	-	NM_000820.4	145	113863932	5'UTR	GCGTCCCCG	40	0.818182	0.999956
GAS6	NC_000013.11	113820549	113864076	-	NM_000820.4	2344	113820713	3' UTR	TGGACTTGG	207	0.964286	0.999994
GRINA	NC_000008.11	143990056	143993415	+	NM_000837.2	1445	143992890	3' UTR	TGGACCCTG	21	1	0.999946
GRINA	NC_000008.11	143990056	143993415	+	NM_000837.2	1446	143992891	3' UTR	GGACCCTGC	22	1	0.99993
IGF2R	NC_000006.12	159969082	160111504	+	NM_000876.4	8871	160106314	3' UTR	CTTTCCTGC	20	0.85	0.999931
LTA4H	NC_000012.12	96000753	96035587	-	NM_000895.3	1535	96006377	CDS	ATGCCACAG	20	0.882353	0.999933
PDHB	NC_000003.12	58427630	58433832	-	NM_000925.4	1110	58428027	3' UTR	TGGACTTGA	35	0.6875	0.999981
PPIB	NC_000015.10	64155817	64163022	-	NM_000942.5	824	64155886	3' UTR	TGGACTCAC	369	0.956012	0.999999
RPL19	NC_000017.11	39200283	39204732	+	NM_000981.4	723	39204718	3' UTR	AAGCCTTAA	1225	0.262584	0.999907
RPL13	NC_000016.10	89560682	89564542	+	NM_000977.4	993	89563348	3' UTR	CTCACAGCT	66	0.95082	0.999918
RPL23	NC_000017.11	38847860	38853721	-	NM_000978.4	418	38850148	CDS	AATGCTGGC	4555	0.0898428	0.999981
RPL21	NC_000013.11	27251558	27256568	+	NM_000982.4	550	27256552	3' UTR	AGGACCTCT	1220	0.0523256	0.999955
RPL22	NC_000001.11	6185020	6199595	-	NM_000983.4	1568	6185513	3' UTR	CAGTCCTAC	51	0.875	0.999915
RPL30	NC_000008.11	98041721	98045545	-	NM_000989.4	471	98041748	3' UTR	TTTCCTTTA	3110	0.0633756	0.999968
RPL27A	NC_000011.10	8682792	8689872	+	NM_000990.5	473	8685810	3' UTR	AAGCCACAT	3962	0.027439	1
CD44	NC_000011.10	35139171	35232402	+	NM_001001391.2	1284	35229398	3' UTR	GGGACACTT	199	0.994737	0.999997
RPL29	NC_000003.12	51993522	51995895	-	NM_000992.3	658	51993618	3' UTR	TAGCCTCTG	97	0.344086	0.99993
RPL32	NC_000003.12	12834485	12841565	-	NM_000994.4	490	12836089	3' UTR	GCAGCTCAT	3048	0.0987426	0.999993
RPL38	NC_000017.11	74203678	74210655	+	NM_000999.4	321	74209831	3' UTR	TGAACCAGA	1492	0.0712329	0.999969
RPL39	NC_000023.11	119786504	119791630	-	NM_001000.4	319	119786575	3' UTR	TTTTCCTCT	4203	0.0305998	0.999988
RPL39	NC_000023.11	119786504	119791630	-	NM_001000.4	320	119786574	3' UTR	TTTCCTCTC	4346	0.0403302	1
PRKCSH	NC_000019.10	11435635	11450968	+	NM_001001329.3	1894	11450796	3' UTR	CATTCCCAG	33	1	0.999991
PRKCSH	NC_000019.10	11435635	11450968	+	NM_001001329.3	2034	11450936	3' UTR	GTGACCTCA	30	0.433333	0.999992
PRKCSH	NC_000019.10	11435635	11450968	+	NM_001001329.3	2035	11450937	3' UTR	TGACCTCAA	29	0.461538	0.999989
PRKCSH	NC_000019.10	11435635	11450968	+	NM_001001329.3	2037	11450939	3' UTR	ACCTCAATA	27	0.407407	0.999991
CD44	NC_000011.10	35139171	35232402	+	NM_001001390.2	1987	35229705	3' UTR	GGGCCTGGT	12	0.909091	0.999951
CD44	NC_000011.10	35139171	35232402	+	NM_001001392.2	970	35229704	3' UTR	AGGGCCTGG	11	0.8	0.999918
TSR3	NC_000016.10	1349240	1351878	-	NM_001001410.3	606	1350229	CDS	CTTTCCAGA	37	0.878788	0.99994
TSR3	NC_000016.10	1349240	1351878	-	NM_001001410.3	607	1350228	CDS	TTTCCAGAC	50	0.790698	0.999962
TIMM50	NC_000019.10	39480838	39493779	+	NM_001001563.5	422	39485721	CDS	TCTCCCAGA	15	1	0.999997
TIMM50	NC_000019.10	39480838	39493779	+	NM_001001563.5	423	39485722	CDS	CTCCCAGAC	15	1	0.999995
ATP5F1D	NC_000019.10	1241751	1244825	+	NM_001001975.2	663	1244789	3' UTR	CTGCCCCCA	157	0.940741	0.999912
PIM3	NC_000022.11	49960772	49964072	+	NM_001001852.4	1326	49963296	3' UTR	GGGACTTGG	52	0.959184	0.999994
EXOSC10	NC_000001.11	11066618	11099869	-	NM_001001998.3	1507	11080881	CDS	GAGTCCTAC	11	0.8	0.999952
RPLP1	NC_000015.10	69452818	69456205	+	NM_001003.3	164	69452981	CDS	TCTACTCGG	7530	0.974214	0.999923
RPLP1	NC_000015.10	69452818	69456205	+	NM_001003.3	166	69452983	CDS	TACTCGGCC	7428	0.986222	0.999965
RPLP1	NC_000015.10	69452818	69456205	+	NM_001003.3	369	69455260	CDS	AGGTCCTGC	7615	0.914506	0.999958
RPLP1	NC_000015.10	69452818	69456205	+	NM_001003.3	370	69455261	CDS	GGTCCTGCC	7707	0.91967	0.999967
RPLP0	NC_000012.12	120196699	120201111	-	NM_001002.4	429	120198967	CDS	TGCCCCATG	3173	0.0800781	0.999998
RPLP0	NC_000012.12	120196699	120201111	-	NM_001002.4	430	120198966	CDS	GCCCCATGT	3171	0.0796548	0.99995
RPLP1	NC_000015.10	69452818	69456205	+	NM_001003.3	465	69455496	CDS	TGGTCTTTT	7181	0.0417595	0.999979
RPLP1	NC_000015.10	69452818	69456205	+	NM_001003.3	478	69455509	3' UTR	TAAACCTCT	6392	0.0228535	0.999956
RPLP1	NC_000015.10	69452818	69456205	+	NM_001003.3	479	69455510	3' UTR	AAACCTCTT	6417	0.0374315	1
SNU13	NC_000022.11	41673933	41688867	-	NM_001003796.2	1314	41674077	3' UTR	TGGACACTT	37	0.75	0.999935
QSOX1	NC_000001.11	180154869	180198034	+	NM_001004128.3	803	180183927	CDS	GAATCCAGG	25	0.833333	0.999983
QSOX1	NC_000001.11	180154869	180198034	+	NM_001004128.3	861	180183985	CDS	CTGCCCAGA	19	1	0.99992
DNM2	NC_000019.10	10718079	10831903	+	NM_001005362.3	2627	10830310	CDS	TCTTCCCAG	9	1	0.999995
MAPKAP1	NC_000009.12	125437394	125707208	-	NM_001006620.2	2868	125437567	3' UTR	CATTCCTAC	12	1	0.999996
SMARCB1	NC_000022.11	23786966	23838009	+	NM_001007468.3	1485	23834330	3' UTR	CCTTCCCGG	38	0.705882	0.999946
SMARCB1	NC_000022.11	23786966	23838009	+	NM_001007468.3	917	23816881	CDS	GAGTCCTAC	28	0.925926	0.999992
OPTN	NC_000010.11	13100082	13138276	+	NM_001008211.1	2114	13136793	CDS	CATTCCTGC	15	0.785714	0.999923
PPP1CA	NC_000011.10	67398183	67401858	-	NM_001008709.2	988	67398725	CDS	CTTTCCAGA	28	0.875	0.999943
C6orf226	NC_000006.12	42890265	42890821	-	NM_001008739.2	447	42890375	3' UTR	TAGACTTGC	17	0.75	0.999958
RPS5	NC_000019.10	58387269	58394804	+	NM_001009.4	734	58394797	3' UTR	CAGTCCCAG	183	0.95977	1
GRINA	NC_000008.11	143990056	143993415	+	NM_001009184.2	211	143991266	CDS	CTATCCTCC	15	0.857143	0.999926
PHF19	NC_000009.12	120869575	120877188	-	NM_001009936.3	657	120869766	CDS	GAGTCTGAG	71	0.478261	0.999989
PHF19	NC_000009.12	120869575	120877188	-	NM_001009936.3	838	120869585	3' UTR	AAATCCATG	39	0.282051	0.999954
RNF187	NC_000001.11	228487382	228496188	+	NM_001010858.3	1414	228494484	3' UTR	CCTTCCTGG	43	0.75	0.999924
RNF187	NC_000001.11	228487382	228496188	+	NM_001010858.3	1816	228494886	3' UTR	GAGTCCCCG	42	0.842105	0.999961
C1GALT1C1	NC_000023.11	120625674	120630054	-	NM_001011551.3	984	120626326	CDS	TGGACTGAC	13	0.923077	0.9999
U2AF2	NC_000019.10	55655035	55674716	+	NM_001012478.2	1787	55674369	3' UTR	GGACCCCAG	15	0.666667	0.99996
SLC3A2	NC_000011.10	62856109	62888860	+	NM_001012662.3	2098	62888734	3' UTR	CCTTCCCAG	29	0.88	0.999962
SLC3A2	NC_000011.10	62856109	62888860	+	NM_001012664.3	1909	62888734	3' UTR	CCTTCCCAG	26	0.88	0.999968
RPS9	NC_000019.10	54200858	54207647	+	NM_001013.4	682	54207616	3' UTR	TTTTCCTGC	904	0.955742	0.999986
SLC3A2	NC_000011.10	62880896	62888860	+	NM_001013251.3	1759	62888734	3' UTR	CCTTCCCAG	57	0.897959	0.99993
RPS10	NC_000006.12	34417454	34426069	-	NM_001014.5	526	34417516	CDS	CAGCCACCT	3277	0.0331288	1
RPS10	NC_000006.12	34417454	34426069	-	NM_001014.5	528	34417514	CDS	GCCACCTCA	3591	0.0373409	1
RPS10	NC_000006.12	34417454	34426069	-	NM_001014.5	529	34417513	CDS	CCACCTCAG	3579	0.0569782	0.999974
ILK	NC_000011.10	6603774	6610870	+	NM_001014794.3	621	6608961	CDS	CACTCGGCC	27	0.954545	0.999977
LAMB3	NC_000001.11	209614870	209651374	-	NM_001017402.2	3604	209617464	CDS	CAGTCCAGG	16	0.9375	0.999998
LAMB3	NC_000001.11	209614870	209651374	-	NM_001017402.2	3605	209617463	CDS	AGTCCAGGC	16	0.866667	0.999971
MAEA	NC_000004.12	1289891	1340137	+	NM_001017405.3	1489	1339444	3' UTR	AAGACTGAC	10	0.9	0.999934
MAEA	NC_000004.12	1289891	1340137	+	NM_001017405.3	1661	1339616	3' UTR	CGGACTGAC	11	1	0.999944
RCCD1	NC_000015.10	90954884	90963125	+	NM_001017919.2	1421	90961871	3' UTR	CCATCACAG	18	1	0.999939
RCCD1	NC_000015.10	90954884	90963125	+	NM_001017919.2	1652	90962102	3' UTR	CATTCCAGG	21	0.8125	0.999935
SERBP1	NC_000001.11	67407810	67430402	-	NM_001018067.2	1461	67413075	3' UTR	AAGACTGAA	18	0.941176	0.999984
SERBP1	NC_000001.11	67407810	67430402	-	NM_001018068.2	1443	67413075	3' UTR	AAGACTGAA	31	0.896552	0.999996
SERBP1	NC_000001.11	67407810	67430402	-	NM_001018069.2	1387	67413104	3' UTR	AAGACTGTC	36	0.911765	0.999918
SERBP1	NC_000001.11	67407810	67430402	-	NM_001018069.2	1416	67413075	3' UTR	AAGACTGAA	41	0.846154	0.999992
CORO1B	NC_000011.10	67435510	67443809	-	NM_001018070.3	1594	67438373	3' UTR	AGGGCCACA	25	1	0.999963
CORO1B	NC_000011.10	67435510	67443809	-	NM_001018070.3	1595	67438372	3' UTR	GGGCCACAG	18	1	0.999996
CORO1B	NC_000011.10	67435510	67443809	-	NM_001018070.3	1597	67438370	3' UTR	GCCACAGCC	18	1	0.999969
RPS16	NC_000019.10	39433137	39435949	-	NM_001020.6	516	39433252	3' UTR	AACTCACTT	3901	0.0525539	1
ABCF1	NC_000006.12	30571442	30591522	+	NM_001025091.2	2194	30589889	CDS	TCAACCTGC	21	0.9	0.999963
ABCF1	NC_000006.12	30571442	30591522	+	NM_001025091.2	2771	30590888	3' UTR	AAGACTTGT	34	0.970588	0.999971
ADGRE5	NC_000019.10	14381444	14408723	+	NM_001025160.3	2856	14408536	3' UTR	AAGACTGAT	22	0.666667	0.99995
AP2M1	NC_000003.12	184174855	184184091	+	NM_001025205.2	1493	184183659	3' UTR	CCTCCACAG	48	0.738095	0.999913
VEGFA	NC_000006.12	43770211	43786487	+	NM_001025367.3	2657	43785553	3' UTR	GGGACTCGC	12	1	0.999914
VEGFA	NC_000006.12	43770211	43786487	+	NM_001025370.3	1973	43785055	3' UTR	TGGACTTGA	16	1	0.99999
VEGFA	NC_000006.12	43770211	43786487	+	NM_001025370.3	2471	43785553	3' UTR	GGGACTCGC	14	1	0.99998
RPS28	NC_000019.10	8321496	8323340	+	NM_001031.5	332	8322342	3' UTR	TTGTCCGCC	2816	0.0858918	1
RPS28	NC_000019.10	8321496	8323340	+	NM_001031.5	333	8322343	3' UTR	TGTCCGCCA	2753	0.0931391	1
PLD3	NC_000019.10	40348695	40378485	+	NM_001031696.4	1663	40378235	3' UTR	GGGTCACGG	28	0.964286	0.999995
ERGIC1	NC_000005.10	172834251	172952683	+	NM_001031711.3	1623	172951403	3' UTR	CCTTCCTGC	20	0.947368	0.999988
ERGIC1	NC_000005.10	172834251	172952683	+	NM_001031711.3	1624	172951404	3' UTR	CTTCCTGCC	20	0.947368	0.999952
ERGIC1	NC_000005.10	172834251	172952683	+	NM_001031711.3	2192	172951972	3' UTR	CGTTCCCAG	25	0.857143	0.999916
MCUR1	NC_000006.12	13786557	13814557	-	NM_001031713.4	1065	13791965	CDS	TACCCAGAC	27	0.954545	0.999949
RCE1	NC_000011.10	66843441	66846552	+	NM_001032279.2	1273	66846367	3' UTR	TGGACTGCT	11	0.909091	0.999955
RPS29	NC_000014.9	49583577	49586380	-	NM_001032.5	215	49583657	3' UTR	CTTCCTTCA	4340	0.0349386	0.999903
BABAM1	NC_000019.10	17267443	17279337	+	NM_001033549.3	1323	17279245	3' UTR	GTCTCCCAG	36	1	0.999997
ERP29	NC_000012.12	112013426	112023449	+	NM_001034025.2	831	112022796	3' UTR	TGGACATTG	44	1	0.999945
NIBAN2	NC_000009.12	127505343	127579031	-	NM_001035534.3	3063	127506078	3' UTR	TTCTCCCGG	48	0.844444	0.999965
EIF3B	NC_000007.14	2354827	2380745	+	NM_001037283.2	1361	2366425	CDS	AGAGCTCAG	17	1	0.999999
EIF3B	NC_000007.14	2354827	2380745	+	NM_001037283.2	2715	2380364	3' UTR	TGGACTGTG	34	0.90625	0.999989
DYNLL1	NC_000012.12	120469842	120498493	+	NM_001037494.2	615	120498286	3' UTR	GAGACTGAA	42	0.722222	0.999948
DYNLL1	NC_000012.12	120469842	120498493	+	NM_001037494.2	788	120498459	3' UTR	AAATCCATT	43	0.317073	0.999983
DYNLL1	NC_000012.12	120469842	120498493	+	NM_001037494.2	789	120498460	3' UTR	AATCCATTC	41	0.315789	0.999979
DYNLL1	NC_000012.12	120496113	120498493	+	NM_001037495.2	404	120498220	3' UTR	TGGACTGTG	86	0.8875	0.999983
DYNLL1	NC_000012.12	120496113	120498493	+	NM_001037495.2	470	120498286	3' UTR	GAGACTGAA	91	0.785714	0.999995
DYNLL1	NC_000012.12	120496113	120498493	+	NM_001037495.2	643	120498459	3' UTR	AAATCCATT	84	0.27381	0.999983
DYNLL1	NC_000012.12	120496113	120498493	+	NM_001037495.2	644	120498460	3' UTR	AATCCATTC	82	0.259259	0.999941
TRIOBP	NC_000022.11	37697048	37776556	+	NM_001039141.3	7839	37774310	3' UTR	TCTTCCTGC	12	1	0.999969
STRN4	NC_000019.10	46719511	46746450	-	NM_001039877.2	3117	46719591	3' UTR	CCTTCCAGG	11	1	0.999968
CD68	NC_000017.11	7579638	7582111	+	NM_001040059.2	456	7580257	CDS	GGTTCCCAG	14	0.846154	0.99999
YARS2	NC_000012.12	32746544	32755897	-	NM_001040436.3	1398	32747263	CDS	TGGACTTTC	13	0.923077	0.999989
YARS2	NC_000012.12	32746544	32755897	-	NM_001040436.3	992	32750853	CDS	CTTTCCTGC	24	1	0.99999
YARS2	NC_000012.12	32746544	32755897	-	NM_001040436.3	993	32750852	CDS	TTTCCTGCC	23	1	0.999989
SLC16A3	NC_000017.11	82228435	82240086	+	NM_001042422.3	1438	82238895	CDS	TGGACTTGC	44	0.825	0.999977
SLC16A3	NC_000017.11	82228435	82240086	+	NM_001042422.3	1597	82239054	3' UTR	TGGACTGGC	41	0.975	0.999963
SLC16A3	NC_000017.11	82228435	82240086	+	NM_001042422.3	1911	82239368	3' UTR	CCGTCCTAC	47	0.904762	0.999991
SLC16A3	NC_000017.11	82232232	82240086	+	NM_001042423.3	1944	82239368	3' UTR	CCGTCCTAC	34	0.903226	0.999994
PSAP	NC_000010.11	71816298	71851251	-	NM_001042465.3	2753	71816302	3' UTR	TTAGCCAGA	10	0.888889	0.999986
PSAP	NC_000010.11	71816298	71851251	-	NM_001042466.3	2750	71816302	3' UTR	TTAGCCAGA	11	0.818182	0.999992
PIGY	NC_000004.12	88520998	88523776	-	NM_001042616.3	701	88521608	CDS	TGGACTTGG	48	0.744186	0.999985
RHOC	NC_000001.11	112701131	112707408	-	NM_001042678.2	1243	112701217	3' UTR	GAGTCCCAG	111	0.942308	1
RHOC	NC_000001.11	112701131	112707408	-	NM_001042678.2	1244	112701216	3' UTR	AGTCCCAGG	111	0.919192	0.999999
RHOC	NC_000001.11	112701131	112707408	-	NM_001042678.2	1245	112701215	3' UTR	GTCCCAGGC	110	0.840426	0.999915
RHOC	NC_000001.11	112701131	112707408	-	NM_001042678.2	556	112703058	CDS	CTCTCCTAC	109	0.897959	0.999942
RHOC	NC_000001.11	112701131	112706938	-	NM_001042679.2	1087	112701217	3' UTR	GAGTCCCAG	85	0.949367	1
RHOC	NC_000001.11	112701131	112706938	-	NM_001042679.2	1088	112701216	3' UTR	AGTCCCAGG	83	0.894737	0.999999
RHOC	NC_000001.11	112701131	112706938	-	NM_001042679.2	1089	112701215	3' UTR	GTCCCAGGC	85	0.842105	0.999992
RHOC	NC_000001.11	112701131	112706938	-	NM_001042679.2	400	112703058	CDS	CTCTCCTAC	51	0.857143	0.99995
NECTIN2	NC_000019.10	44846297	44889223	+	NM_001042724.2	1523	44886166	CDS	GGAGCACAG	14	0.923077	0.999922
NECTIN2	NC_000019.10	44846297	44889223	+	NM_001042724.2	2400	44888933	3' UTR	GGGTCCAGA	35	1	0.999999
NECTIN2	NC_000019.10	44846297	44889223	+	NM_001042724.2	2401	44888934	3' UTR	GGTCCAGAC	36	1	0.999986
UBL5	NC_000019.10	9827918	9830115	+	NM_001048241.3	318	9830026	3' UTR	TCTTCCTGC	661	0.976038	0.999999
UBL5	NC_000019.10	9827918	9830115	+	NM_001048241.3	319	9830027	3' UTR	CTTCCTGCC	635	0.972927	0.99997
TNFRSF1A	NC_000012.12	6328771	6342076	-	NM_001065.4	2139	6328803	3' UTR	TGGACTTTT	25	1	0.999997
TUBG1	NC_000017.11	42609683	42615238	+	NM_001070.5	1529	42615159	3' UTR	TGGACTCTC	94	0.945652	1
TUBG1	NC_000017.11	42609683	42615238	+	NM_001070.5	697	42613682	CDS	TTGCCACAG	36	0.944444	0.999997
ATG9A	NC_000002.12	219219380	219229636	-	NM_001077198.3	2972	219220178	3' UTR	GGCCCCCAG	8	1	0.999919
ATG9A	NC_000002.12	219219380	219229636	-	NM_001077198.3	3094	219220056	3' UTR	GGGCCTGGA	11	0.909091	0.999962
RTL8C	NC_000023.11	135032355	135033546	+	NM_001078171.2	840	135033194	3' UTR	TGGACTCAC	108	0.95	0.999999
RTL8C	NC_000023.11	135032355	135033546	+	NM_001078171.2	866	135033220	3' UTR	TGGCCACAG	86	0.96	0.999993
XBP1	NC_000022.11	28794560	28800569	-	NM_001079539.2	904	28795447	CDS	ACCTCTCAG	35	0.758621	0.99992
PRNP	NC_000020.11	4686456	4701588	+	NM_001080123.3	1326	4700255	3' UTR	TGGACTTAT	25	0.9	0.999938
INTS1	NC_000007.14	1470277	1504389	-	NM_001080453.3	6471	1470940	CDS	CTTTCCTGC	14	0.923077	0.999988
TMEM223	NC_000011.10	62789971	62792006	-	NM_001080501.3	215	62791792	CDS	GTGTCCCGG	30	1	0.999977
TMEM223	NC_000011.10	62789971	62792006	-	NM_001080501.3	838	62790406	3' UTR	ACAACCAGG	45	0.820513	0.999938
TMEM223	NC_000011.10	62789971	62792006	-	NM_001080501.3	839	62790405	3' UTR	CAACCAGGG	45	0.780488	0.999973
UNC119B	NC_000012.12	120710458	120723640	+	NM_001080533.3	3852	120723111	3' UTR	GTGTCCTGC	11	0.9	0.999921
GSTT2B	NC_000022.11	23957414	23961195	-	NM_001080843.4	96	23961100	CDS	GTGTCCCAG	11	0.9	0.999909
ACD	NC_000016.10	67657512	67660260	-	NM_001082486.2	978	67658254	CDS	AGCTCCCAG	14	1	0.999996
TMEM219	NC_000016.10	29962079	29973048	+	NM_001083613.2	409	29963552	CDS	CATTCCAGG	22	0.761905	0.999948
UQCC3	NC_000011.10	62671673	62673686	+	NM_001085372.3	524	62672283	3' UTR	TGGACTGAC	42	1	0.999981
ACO2	NC_000022.11	41469117	41528974	+	NM_001098.3	1518	41524851	CDS	TTGTCACAG	27	1	0.999936
SMARCD2	NC_000017.11	63832081	63842685	-	NM_001098426.2	1162	63833939	CDS	CATCCAGAC	8	1	0.99993
ZNF207	NC_000017.11	32350157	32381885	+	NM_001098507.2	1754	32369899	3' UTR	TGGACATTT	27	0.92	0.999992
C1orf43	NC_000001.11	154206720	154220590	-	NM_001098616.3	1050	154207348	3' UTR	CAGACTGTA	36	0.878788	0.999966
EIF5AL1	NC_000010.11	79512533	79516440	+	NM_001099692.2	961	79513493	3' UTR	TCATCCTTG	50	0.959184	0.999995
EIF5AL1	NC_000010.11	79512533	79516440	+	NM_001099692.2	962	79513494	3' UTR	CATCCTTGG	48	1	0.999999
ICAM2	NC_000017.11	64002595	64020633	-	NM_001099789.2	69	64020565	5'UTR	ATTTCCTGC	9	1	0.999952
SBNO2	NC_000019.10	1107638	1132221	-	NM_001100122.2	4375	1107799	3' UTR	CCTCCCCCA	15	0.923077	0.999924
ACTB	NC_000007.14	5527148	5530601	-	NM_001101.5	1178	5527782	CDS	GAGTCCGGC	996	0.947486	0.999947
ACTB	NC_000007.14	5527148	5530601	-	NM_001101.5	1179	5527781	CDS	AGTCCGGCC	1000	0.98342	1
ACTN1	NC_000014.9	68874128	68979302	-	NM_001102.4	2673	68877175	CDS	CATTCCAGG	25	0.863636	0.999963
CORO1C	NC_000012.12	108645109	108702998	-	NM_001105237.2	2226	108646810	3' UTR	GCCACATGG	14	0.727273	0.999922
FLNA	NC_000023.11	154348531	154374634	-	NM_001110556.2	6013	154353646	CDS	GTGTCCTAC	19	0.75	0.999974
FLNA	NC_000023.11	154348531	154374634	-	NM_001110556.2	7172	154351677	CDS	CAGTCAAGT	55	0.87234	0.99993
EZR	NC_000006.12	158765748	158819368	-	NM_001111077.2	1741	158767059	CDS	CTGTCCCAG	12	1	0.999984
EZR	NC_000006.12	158765748	158819368	-	NM_001111077.2	1742	158767058	CDS	TGTCCCAGG	16	0.928571	0.999993
EZR	NC_000006.12	158765748	158819368	-	NM_001111077.2	1743	158767057	CDS	GTCCCAGGC	15	0.928571	0.999939
SEPTIN9	NC_000017.11	77376083	77500596	+	NM_001113494.1	2027	77498684	3' UTR	GGATCCTGC	16	1	0.999991
SEPTIN9	NC_000017.11	77376083	77500596	+	NM_001113494.1	2028	77498685	3' UTR	GATCCTGCC	15	1	0.999993
SEPTIN9	NC_000017.11	77376083	77500596	+	NM_001113494.1	2045	77498702	3' UTR	ATTTCCGTC	19	0.894737	0.999994
SEPTIN9	NC_000017.11	77376083	77500596	+	NM_001113494.1	2557	77499214	3' UTR	AACTCCAGG	30	0.777778	0.999967
GTF3C5	NC_000009.12	133030997	133058503	+	NM_001122823.2	1829	133058213	3' UTR	CTGGCTCTG	11	1	0.99993
ADM	NC_000011.10	10305073	10307397	+	NM_001124.3	370	10306042	CDS	CTGCCCAGA	36	0.942857	0.99999
LY6E	NC_000008.11	143018529	143022409	+	NM_001127213.2	1054	143022337	3' UTR	CAGTCCTGC	79	0.855072	0.999979
LY6E	NC_000008.11	143018529	143022409	+	NM_001127213.2	1055	143022338	3' UTR	AGTCCTGCC	80	0.859155	0.999954
LY6E	NC_000008.11	143018529	143022409	+	NM_001127213.2	23	143018551	5'UTR	GGAGCTCGG	32	0.903226	0.999986
LY6E	NC_000008.11	143018529	143022409	+	NM_001127213.2	511	143021794	3' UTR	CCGCCCAGA	21	0.947368	0.999977
CBX1	NC_000017.11	48070059	48101478	-	NM_001127228.2	763	48071478	CDS	CATTCCTAC	19	1	0.999999
LAMB3	NC_000001.11	209614870	209652329	-	NM_001127641.1	3292	209617464	CDS	CAGTCCAGG	41	0.894737	0.999988
LAMB3	NC_000001.11	209614870	209652329	-	NM_001127641.1	3293	209617463	CDS	AGTCCAGGC	41	0.846154	0.999989
CTSA	NC_000020.11	45891335	45898820	+	NM_001127695.3	1857	45898773	3' UTR	CGGACTGTA	21	0.705882	0.999985
CTSA	NC_000020.11	45891335	45898820	+	NM_001127695.3	799	45894003	CDS	CTCTCCAGA	13	0.916667	0.999991
TPRN	NC_000009.12	137191619	137200741	-	NM_001128228.3	2618	137191660	3' UTR	CTTTCCTGC	14	1	0.999995
TPRN	NC_000009.12	137191619	137200741	-	NM_001128228.3	2619	137191659	3' UTR	TTTCCTGCC	16	1	0.999984
TOMM40	NC_000019.10	44891254	44903689	+	NM_001128916.2	604	44893878	CDS	CCATCCAGA	27	0.925926	0.99999
CLK3	NC_000015.10	74615836	74630201	+	NM_001130028.2	1185	74628049	CDS	TCTTCCAGA	21	1	0.999983
CLK3	NC_000015.10	74615836	74630201	+	NM_001130028.2	1583	74629930	3' UTR	GCCGCCCAG	18	0.888889	0.999987
ABHD17A	NC_000019.10	1876810	1885496	-	NM_001130111.2	1430	1877086	3' UTR	CCCGCCCCG	45	0.906977	0.999984
ABHD17A	NC_000019.10	1876810	1885496	-	NM_001130111.2	433	1881517	CDS	CCGCCCTGC	27	0.954545	0.999979
TLE5	NC_000019.10	3052910	3062495	-	NM_001130.6	1067	3053641	3' UTR	TCTTCCTAC	58	0.924528	0.999993
TLE5	NC_000019.10	3052910	3062495	-	NM_001130.6	807	3053901	CDS	GGTTCCCAG	27	0.961538	0.999997
TLE5	NC_000019.10	3052910	3062495	-	NM_001130.6	808	3053900	CDS	GTTCCCAGG	31	0.896552	0.99999
HMGB2	NC_000004.12	173331376	173334358	-	NM_001130688.1	625	173332218	CDS	GTGCCAAGG	30	0.923077	0.999915
HMGB2	NC_000004.12	173331376	173333769	-	NM_001130689.1	612	173332218	CDS	GTGCCAAGG	45	0.875	0.999968
PLAC8	NC_000004.12	83090048	83109889	-	NM_001130716.2	247	83107866	CDS	GGTCCGGCC	20	0.833333	0.999934
DNMT1	NC_000019.10	10133346	10194953	-	NM_001130823.3	4956	10133664	3' UTR	AGTTCTGCC	14	1	0.999909
EIF2AK1	NC_000007.14	6022247	6059175	-	NM_001134335.2	2133	6024522	3' UTR	CCTTCCTGC	12	1	0.999993
EIF2AK1	NC_000007.14	6022247	6059175	-	NM_001134335.2	2134	6024521	3' UTR	CTTCCTGCC	11	1	0.999987
EIF2AK1	NC_000007.14	6022247	6059175	-	NM_001134335.2	2378	6024277	3' UTR	TCTTCCTGC	17	0.8	0.99996
DCTN1	NC_000002.12	74361155	74380311	-	NM_001135040.3	4146	74361389	3' UTR	TCTTCCTGC	17	1	0.999999
DCTN1	NC_000002.12	74361155	74380311	-	NM_001135040.3	4147	74361388	3' UTR	CTTCCTGCC	17	1	0.999983
DCTN1	NC_000002.12	74361155	74374667	-	NM_001135041.3	3845	74361389	3' UTR	TCTTCCTGC	14	1	0.999985
NDRG1	NC_000008.11	133237175	133297252	-	NM_001135242.2	1774	133238823	3' UTR	TCCTCCCCG	33	0.6	0.999963
NDRG1	NC_000008.11	133237175	133297252	-	NM_001135242.2	1775	133238822	3' UTR	CCTCCCCGG	31	0.870968	0.999914
YWHAZ	NC_000008.11	100916523	100951312	-	NM_001135701.2	2221	100919348	3' UTR	ATGACATTG	19	0.9375	0.999947
FDPS	NC_000001.11	155308866	155320665	+	NM_001135821.2	1376	155320513	CDS	GTTACAGCC	13	1	0.999918
FDPS	NC_000001.11	155308866	155320665	+	NM_001135822.2	1067	155320513	CDS	GTTACAGCC	22	1	0.999986
TMUB1	NC_000007.14	151081085	151083493	-	NM_001136044.2	549	151081831	CDS	ACACCCAGA	24	1	0.999995
TMUB1	NC_000007.14	151081085	151083493	-	NM_001136044.2	550	151081830	CDS	CACCCAGAC	24	1	0.999993
HSBP1L1	NC_000018.10	79964643	79970822	+	NM_001136180.2	454	79970587	3' UTR	CCCTCCGTG	9	1	0.999966
ISOC2	NC_000019.10	55452985	55461642	-	NM_001136201.2	1047	55453013	3' UTR	CGGACTCGC	31	0.766667	0.999995
ISOC2	NC_000019.10	55452985	55461642	-	NM_001136202.2	751	55453099	3' UTR	TGAGCCAAG	14	0.642857	0.999942
ISOC2	NC_000019.10	55452985	55461642	-	NM_001136202.2	752	55453098	3' UTR	GAGCCAAGA	14	0.714286	0.999972
ISOC2	NC_000019.10	55452985	55461642	-	NM_001136202.2	837	55453013	3' UTR	CGGACTCGC	15	0.833333	0.999922
BCAP31	NC_000023.11	153700492	153724127	-	NM_001139441.1	1040	153700794	3' UTR	TCATCTCGG	55	0.952381	0.999938
APLP2	NC_000011.10	130069894	130144805	+	NM_001142277.2	1731	130135693	CDS	CCTTCCCAG	19	0.882353	0.999989
SQSTM1	NC_000005.10	179807009	179838078	+	NM_001142299.2	523	179824060	CDS	CATTCCCCA	20	0.888889	0.999994
SQSTM1	NC_000005.10	179807009	179838078	+	NM_001142299.2	524	179824061	CDS	ATTCCCCAG	19	0.833333	0.999995
MORF4L2	NC_000023.11	103675498	103686699	-	NM_001142423.2	1282	103676031	3' UTR	TTTTCCGTT	14	1	0.999985
MORF4L2	NC_000023.11	103675498	103686699	-	NM_001142423.2	1283	103676030	3' UTR	TTTCCGTTC	21	1	0.999991
MORF4L2	NC_000023.11	103675498	103686699	-	NM_001142424.2	1332	103676030	3' UTR	TTTCCGTTC	13	1	0.999953
SAR1A	NC_000010.11	70147289	70170514	-	NM_001142648.2	782	70152479	CDS	TTGACTGAT	22	1	0.999978
PIEZO1	NC_000016.10	88715338	88785220	-	NM_001142864.4	7987	88715440	3' UTR	AGGACACTG	22	0.857143	0.999942
EIF5A	NC_000017.11	7308373	7312463	+	NM_001143762.2	1080	7312201	3' UTR	TGGTCTGGT	59	0.946429	0.999946
CTDNEP1	NC_000017.11	7243591	7251734	-	NM_001143775.2	1339	7244019	3' UTR	TGGACACAT	50	0.86	0.999967
L1CAM	NC_000023.11	153861514	153875944	-	NM_001143963.2	3898	153862620	3' UTR	GGATCCAGG	9	1	0.999949
L1CAM	NC_000023.11	153861514	153875944	-	NM_001143963.2	3976	153862542	3' UTR	CCTTCCTAC	8	0.75	0.999964
BANF1	NC_000011.10	66002079	66004146	+	NM_001143985.1	973	66004024	3' UTR	GATTCCCGG	226	1	0.999976
PTPMT1	NC_000011.10	47565599	47573461	+	NM_001143984.2	525	47571607	3' UTR	GGGACTTTT	18	0.944444	0.999964
RASSF7	NC_000011.10	560970	564025	+	NM_001143993.2	1065	563360	CDS	CTGGCCCAG	14	0.916667	0.999968
RASSF7	NC_000011.10	560970	564025	+	NM_001143993.2	1684	563979	3' UTR	CTTCCCCTA	18	0.8	0.999972
CCDC85C	NC_000014.9	99500190	99604207	-	NM_001144995.2	4503	99512251	3' UTR	CCTTCCTGC	19	1	0.999988
PLAU	NC_000010.11	73911132	73917494	+	NM_001145031.3	1964	73916830	3' UTR	TGGACTGAA	31	1	0.999986
SLC1A5	NC_000019.10	46774883	46784814	-	NM_001145145.2	1556	46775191	3' UTR	AGGTCACAG	36	0.828571	0.999906
NONO	NC_000023.11	71283635	71301168	+	NM_001145408.2	2247	71300640	3' UTR	ACTCCCCCA	38	0.941176	0.999993
NONO	NC_000023.11	71283635	71301168	+	NM_001145408.2	2248	71300641	3' UTR	CTCCCCCAG	36	0.935484	0.999949
NONO	NC_000023.11	71283635	71301168	+	NM_001145408.2	2768	71301161	3' UTR	TAAGCCTTT	26	0.5	0.999954
NONO	NC_000023.11	71283635	71301168	+	NM_001145408.2	2769	71301162	3' UTR	AAGCCTTTT	20	0.315789	0.999929
NONO	NC_000023.11	71283635	71301168	+	NM_001145409.2	2076	71300640	3' UTR	ACTCCCCCA	25	1	0.999909
NONO	NC_000023.11	71283635	71301168	+	NM_001145409.2	2077	71300641	3' UTR	CTCCCCCAG	23	0.95	0.999991
NONO	NC_000023.11	71283635	71301168	+	NM_001145410.2	1913	71300640	3' UTR	ACTCCCCCA	25	0.952381	0.999993
NONO	NC_000023.11	71283635	71301168	+	NM_001145410.2	1914	71300641	3' UTR	CTCCCCCAG	25	0.904762	0.999971
SMIM20	NC_000004.12	25914220	25929812	+	NM_001145432.3	445	25929338	3' UTR	AAGACTGTG	15	1	0.999922
SEMA7A	NC_000015.10	74409289	74433704	-	NM_001146030.3	3101	74409461	3' UTR	CGGCCCTGC	10	1	0.999984
SEMA7A	NC_000015.10	74409289	74433704	-	NM_001146030.3	3102	74409460	3' UTR	GGCCCTGCC	11	1	0.999967
MOGS	NC_000002.12	74461057	74465382	-	NM_001146158.2	2350	74461248	3' UTR	AAGACACTC	27	0.666667	0.999959
MOGS	NC_000002.12	74461057	74465382	-	NM_001146158.2	2398	74461200	3' UTR	TTGCCCCCA	22	1	0.999998
MOGS	NC_000002.12	74461057	74465382	-	NM_001146158.2	2399	74461199	3' UTR	TGCCCCCAG	23	1	0.999997
MOGS	NC_000002.12	74461057	74465382	-	NM_001146158.2	2400	74461198	3' UTR	GCCCCCAGC	21	1	0.999997
MOGS	NC_000002.12	74461057	74465382	-	NM_001146158.2	2401	74461197	3' UTR	CCCCCAGCC	21	1	0.999994
SLC25A4	NC_000004.12	185143266	185150382	+	NM_001151.4	790	185145843	CDS	GTGTCCTAC	40	0.756757	0.999956
CANT1	NC_000017.11	78991716	79009764	-	NM_001159772.2	2823	78992319	3' UTR	CACTCCTAC	17	0.9375	0.999998
CANT1	NC_000017.11	78991716	79009764	-	NM_001159772.2	3207	78991935	3' UTR	GGGACTGTG	21	0.75	0.999966
PDCD6IP	NC_000003.12	33798630	33869703	+	NM_001162429.3	2831	33866635	3' UTR	TGGACTGAA	11	1	0.999908
COPS7A	NC_000012.12	6724046	6731865	+	NM_001164094.2	872	6730727	CDS	ACATCTCAG	12	0.909091	0.9999
PLIN3	NC_000019.10	4838341	4867667	-	NM_001164194.2	865	4847700	CDS	AGGTCCTAA	13	0.818182	0.999903
SLC37A4	NC_000011.10	119024112	119030877	-	NM_001164277.2	2339	119024589	3' UTR	GCATCCTAC	18	0.866667	0.999919
CCT7	NC_000002.12	73234308	73253005	+	NM_001166284.2	1127	73251339	CDS	ATGCCAAGG	38	0.806452	0.999911
CCT7	NC_000002.12	73234308	73253005	+	NM_001166285.2	1484	73251339	CDS	ATGCCAAGG	63	0.814815	0.999909
GNAI2	NC_000003.12	50246910	50259362	+	NM_001166425.2	1620	50258847	3' UTR	GAAACCACA	22	0.944444	0.999946
GNAI2	NC_000003.12	50246910	50259362	+	NM_001166425.2	1621	50258848	3' UTR	AAACCACAG	22	0.809524	0.999996
BIRC5	NC_000017.11	78214253	78225635	+	NM_001168.3	1062	78224123	3' UTR	AGTCCCTGG	29	0.88	0.999977
BIRC5	NC_000017.11	78214253	78225635	+	NM_001168.3	1063	78224124	3' UTR	GTCCCTGGC	29	0.846154	0.999967
PET100	NC_000019.10	7629793	7631956	+	NM_001171155.2	266	7631559	3' UTR	GAGGCCTCC	119	0.518519	0.999967
VEGFA	NC_000006.12	43770211	43786487	+	NM_001171624.2	2469	43785347	3' UTR	AGGACATTG	14	1	0.999967
VEGFA	NC_000006.12	43770211	43786487	+	NM_001171624.2	2675	43785553	3' UTR	GGGACTCGC	14	0.857143	0.999935
CYB5R3	NC_000022.11	42617840	42644626	-	NM_001171660.2	1608	42619287	3' UTR	GAGACATTG	16	0.714286	0.99996
KXD1	NC_000019.10	18557870	18569378	+	NM_001171948.2	1175	18569078	3' UTR	TTTTCCTGC	10	1	0.999996
KXD1	NC_000019.10	18557870	18569378	+	NM_001171948.2	1176	18569079	3' UTR	TTTCCTGCC	11	1	0.99999
KXD1	NC_000019.10	18557870	18569378	+	NM_001171949.2	1079	18569078	3' UTR	TTTTCCTGC	11	1	0.999981
KXD1	NC_000019.10	18557870	18569378	+	NM_001171949.2	1080	18569079	3' UTR	TTTCCTGCC	12	1	0.999978
SRPRA	NC_000011.10	126262938	126268895	-	NM_001177842.2	1208	126265378	CDS	ACAGCGTCG	9	0.875	0.999905
F3	NC_000001.11	94529173	94541759	-	NM_001178096.2	1047	94530264	3' UTR	GTAACGAAT	16	0.8	0.99999
GYG1	NC_000003.12	148991540	149031775	+	NM_001184720.2	688	149009381	CDS	TACTCCTAC	13	0.8	0.9999
NDUFS5	NC_000001.11	39026350	39034615	+	NM_001184979.2	484	39034608	3' UTR	TGCTCCATC	174	0.517857	0.999953
NDUFS5	NC_000001.11	39026350	39034615	+	NM_001184979.2	485	39034609	3' UTR	GCTCCATCC	174	0.597561	0.99998
ARHGDIA	NC_000017.11	81867721	81870997	-	NM_001185077.3	1355	81868525	3' UTR	TTCTCCAGG	67	0.901639	0.999993
ARHGDIA	NC_000017.11	81867721	81871337	-	NM_001185078.3	901	81868525	3' UTR	TTCTCCAGG	18	0.9375	0.999996
DCTN1	NC_000002.12	74361155	74391866	-	NM_001190836.2	3912	74361389	3' UTR	TCTTCCTGC	20	1	0.999997
DCTN1	NC_000002.12	74361155	74391866	-	NM_001190836.2	3913	74361388	3' UTR	CTTCCTGCC	19	1	0.999993
DCXR	NC_000017.11	82035881	82037697	-	NM_001195218.1	783	82035921	3' UTR	TCATCCTAC	29	1	0.999997
SRSF2	NC_000017.11	76734115	76737331	-	NM_001195427.2	1612	76734391	3' UTR	CTTCCAGTC	69	0.892308	0.99993
SRSF2	NC_000017.11	76734115	76737331	-	NM_001195427.2	719	76736279	CDS	CGGTCCAGG	51	0.883721	0.999949
SRSF2	NC_000017.11	76734115	76737331	-	NM_001195427.2	720	76736278	CDS	GGTCCAGGT	52	0.851064	0.999966
CHPF	NC_000002.12	219538954	219543097	-	NM_001195731.2	2419	219539163	3' UTR	TTTCCCTGC	11	1	0.999992
CHPF	NC_000002.12	219538954	219543097	-	NM_001195731.2	2420	219539162	3' UTR	TTCCCTGCC	11	1	0.999997
RBBP7	NC_000023.11	16844341	16869863	-	NM_001198719.2	1314	16852554	CDS	TTTTCCAGG	35	1	0.999994
RBBP7	NC_000023.11	16844341	16869863	-	NM_001198719.2	1315	16852553	CDS	TTTCCAGGT	35	1	0.999993
MSANTD3	NC_000009.12	100427429	100451734	+	NM_001198805.2	1065	100451028	3' UTR	TGGACTTGG	15	1	0.999985
PSMC5	NC_000017.11	63827721	63832019	+	NM_001199163.2	1410	63831979	3' UTR	CAGCCTTTG	49	0.355556	0.999945
RPL17	NC_000018.10	49488481	49492465	-	NM_001199343.3	400	49490911	CDS	ACTGCTCAG	42	0.939394	0.999964
PSMB2	NC_000001.11	35599541	35641526	-	NM_001199779.2	394	35609319	CDS	TGGCCAAGG	13	0.916667	0.99993
ENO1	NC_000001.11	8861000	8878686	-	NM_001201483.4	1750	8868044	5'UTR	GTCACAGAA	115	0.963636	0.999956
GORASP2	NC_000002.12	170928477	170967130	+	NM_001201428.2	1703	170966453	3' UTR	GTTTCCTGT	26	0.958333	0.999995
CD44	NC_000011.10	35139171	35232402	+	NM_001202556.2	1221	35229398	3' UTR	GGGACACTT	45	0.952381	0.999998
CD44	NC_000011.10	35139171	35232402	+	NM_001202556.2	529	35186860	CDS	CAGTCACAG	26	0.961538	0.999921
RPS10	NC_000006.12	34417454	34426069	-	NM_001203245.3	762	34417516	CDS	CAGCCACCT	765	0.0538765	0.999937
SRP19	NC_000005.10	112861287	112868395	+	NM_001204193.2	821	112867801	3' UTR	TGGACTGTA	18	0.944444	0.999953
NT5E	NC_000006.12	85450083	85495784	+	NM_001204813.2	3234	85495606	3' UTR	AAGTCACAT	58	0.982143	0.999998
ALDH2	NC_000012.12	111766933	111817532	+	NM_001204889.2	1433	111809545	CDS	CTGTCACAG	12	1	0.99995
CHTOP	NC_000001.11	153634066	153646306	+	NM_001206612.2	1166	153645390	3' UTR	TGGACTTAC	28	0.888889	0.999997
PKM	NC_000015.10	72199029	72231190	-	NM_001206797.3	1481	72199631	3' UTR	CCTCCTCCA	71	0.688525	0.999954
PKM	NC_000015.10	72199029	72229911	-	NM_001206799.2	1992	72199632	3' UTR	CCCTCCTCC	18	0.785714	0.999962
PKM	NC_000015.10	72199029	72229911	-	NM_001206799.2	1993	72199631	3' UTR	CCTCCTCCA	18	0.875	0.999991
SLC16A3	NC_000017.11	82228435	82240086	+	NM_001206950.2	1454	82238895	CDS	TGGACTTGC	29	0.740741	0.999922
SLC16A3	NC_000017.11	82228435	82240086	+	NM_001206950.2	1613	82239054	3' UTR	TGGACTGGC	32	1	0.999979
SLC16A3	NC_000017.11	82228435	82240086	+	NM_001206950.2	1927	82239368	3' UTR	CCGTCCTAC	42	0.948718	0.999926
SLC16A3	NC_000017.11	82234899	82240086	+	NM_001206951.2	1445	82238895	CDS	TGGACTTGC	33	0.903226	0.999964
SLC16A3	NC_000017.11	82234899	82240086	+	NM_001206951.2	1604	82239054	3' UTR	TGGACTGGC	28	1	0.999936
SLC16A3	NC_000017.11	82234899	82240086	+	NM_001206951.2	1918	82239368	3' UTR	CCGTCCTAC	42	0.878049	0.999993
SLC16A3	NC_000017.11	82235774	82240086	+	NM_001206952.2	1412	82238895	CDS	TGGACTTGC	27	0.923077	0.999935
SLC16A3	NC_000017.11	82235774	82240086	+	NM_001206952.2	1571	82239054	3' UTR	TGGACTGGC	26	1	0.999981
SLC16A3	NC_000017.11	82235774	82240086	+	NM_001206952.2	1885	82239368	3' UTR	CCGTCCTAC	30	0.964286	0.999996
PGF	NC_000014.9	74941830	74955764	-	NM_001207012.1	1184	74942494	3' UTR	CAGCCACAG	15	1	0.999958
PGF	NC_000014.9	74941830	74955764	-	NM_001207012.1	1186	74942492	3' UTR	GCCACAGAC	10	1	0.999966
BZW1	NC_000002.12	200811910	200827338	+	NM_001207067.2	1434	200822261	3' UTR	TCTTCCTAC	24	0.9	0.999949
CALU	NC_000007.14	128739359	128773400	+	NM_001219.5	1117	128769251	3' UTR	GAGACTGTT	11	1	0.999984
CALU	NC_000007.14	128739359	128773400	+	NM_001219.5	2389	128770523	3' UTR	CTTTCCTGC	24	0.913043	0.999996
SERPINH1	NC_000011.10	75562253	75572783	+	NM_001235.5	1409	75572134	3' UTR	GAGACACAT	29	0.863636	0.999931
ANAPC16	NC_000010.11	72216012	72235860	+	NM_001242546.2	867	72233170	3' UTR	GGGACTTTC	14	0.769231	0.999962
FDPS	NC_000001.11	155308866	155320665	+	NM_001242824.2	1088	155320513	CDS	GTTACAGCC	25	1	0.999992
EPDR1	NC_000007.14	37920640	37951936	+	NM_001242946.2	1002	37950632	3' UTR	TGGACACTT	8	1	0.99998
ALCAM	NC_000003.12	105366909	105576900	+	NM_001243280.2	4378	105576616	3' UTR	TTGCCGGGA	21	0.75	0.999981
TSC22D1	NC_000013.11	44432143	44437248	-	NM_001243797.2	505	44434504	3' UTR	GAGACTGAC	9	1	0.999962
ZFP36L1	NC_000014.9	68787655	68796243	-	NM_001244701.1	1912	68788939	3' UTR	CCACCCCCC	9	1	0.99995
ZFP36L1	NC_000014.9	68787655	68796243	-	NM_001244701.1	1921	68788930	3' UTR	CCACCCCTG	9	0.777778	0.999983
ZFP36L1	NC_000014.9	68787655	68796243	-	NM_001244701.1	1922	68788929	3' UTR	CACCCCTGC	9	0.777778	0.999982
ZFP36L1	NC_000014.9	68787655	68796243	-	NM_001244701.1	1923	68788928	3' UTR	ACCCCTGCC	9	0.875	0.999979
CD68	NC_000017.11	7579638	7582111	+	NM_001251.3	537	7580257	CDS	GGTTCCCAG	33	0.935484	0.999983
PLK2	NC_000005.10	58453982	58460086	-	NM_001252226.2	2652	58454074	3' UTR	ATTACAGCC	25	0.916667	0.999991
TNIP1	NC_000005.10	151029945	151087166	-	NM_001252391.2	2766	151029976	3' UTR	GAATCATGG	13	0.7	0.999928
YME1L1	NC_000010.11	27110111	27154384	-	NM_001253866.2	3527	27110676	3' UTR	AAATCTCAG	11	1	0.999963
CDC6	NC_000017.11	40287879	40304657	+	NM_001254.4	992	40293562	CDS	GTATCCAGG	16	1	0.999994
CAPG	NC_000002.12	85394753	85414016	-	NM_001256139.2	1107	85394879	3' UTR	TCTTCCTGC	171	0.988095	1
CAPG	NC_000002.12	85394753	85414016	-	NM_001256139.2	1108	85394878	3' UTR	CTTCCTGCC	169	0.987578	0.999986
FLII	NC_000017.11	18244815	18259022	-	NM_001256264.2	4436	18245025	3' UTR	GTGCCACAG	10	1	0.999994
FLII	NC_000017.11	18244815	18258738	-	NM_001256265.2	3806	18245025	3' UTR	GTGCCACAG	13	0.916667	0.999995
KRT8	NC_000012.12	52897191	52949860	-	NM_001256293.2	1875	52897197	3' UTR	AGCTCTGCC	24	1	0.99997
SLC25A1	NC_000022.11	19175581	19178505	-	NM_001256534.2	1447	19175790	3' UTR	CGGTCCCAG	18	0.882353	0.999972
CCT4	NC_000002.12	61868127	61888671	-	NM_001256721.1	670	61877441	CDS	GCCACAGCC	37	0.972222	0.999996
HARS1	NC_000005.10	140673905	140691370	-	NM_001258040.3	1798	140673935	3' UTR	TTGCCAAAG	10	1	0.999964
SRP68	NC_000017.11	76038785	76072517	-	NM_001260502.2	1917	76039585	3' UTR	ACATCTTCG	19	0.947368	0.999922
DCTN2	NC_000012.12	57530051	57547192	-	NM_001261412.2	1373	57530657	3' UTR	TTATCCCTA	18	1	0.999996
DCTN2	NC_000012.12	57530051	57547192	-	NM_001261413.2	1367	57530657	3' UTR	TTATCCCTA	40	0.923077	0.999989
DCTN2	NC_000012.12	57530051	57547192	-	NM_001261413.2	1368	57530656	3' UTR	TATCCCTAC	40	0.882353	0.999955
ADAM15	NC_000001.11	155051316	155062775	+	NM_001261464.2	1545	155057878	CDS	TCGTCCTAC	21	0.842105	0.999971
ADAM15	NC_000001.11	155051316	155062775	+	NM_001261464.2	1972	155058395	CDS	GTGGCCCAG	24	0.904762	0.999935
ADAM15	NC_000001.11	155051316	155062775	+	NM_001261464.2	2461	155062327	CDS	CTGCCCGGC	41	0.882353	0.999945
ADAM15	NC_000001.11	155051316	155062775	+	NM_001261464.2	2462	155062328	CDS	TGCCCGGCC	42	0.857143	0.99993
PDCD6	NC_000005.10	271646	314974	+	NM_001267558.2	615	314564	3' UTR	ATGTCACAG	24	0.826087	0.999937
RAD23A	NC_000019.10	12945862	12953642	+	NM_001270362.2	1098	12952971	CDS	TCATCCAGG	65	0.9	0.999958
ACADVL	NC_000017.11	7219938	7225266	+	NM_001270448.2	2010	7225017	CDS	AGAGCTCTA	31	1	0.99991
JOSD2	NC_000019.10	50505998	50511191	-	NM_001270639.2	97	50510427	CDS	ATGTCCCAG	22	0.95	0.999994
JOSD2	NC_000019.10	50505998	50511191	-	NM_001270640.2	94	50510427	CDS	ATGTCCCAG	11	1	0.999987
CENPX	NC_000017.11	82018703	82022878	-	NM_001271006.2	257	82019211	CDS	TGGACTTCT	49	0.465116	0.999925
CENPX	NC_000017.11	82018703	82022878	-	NM_001271006.2	468	82019000	3' UTR	GGGACACTG	42	0.846154	0.999994
CENPX	NC_000017.11	82018703	82022878	-	NM_001271006.2	637	82018831	3' UTR	CATTCCTGC	51	0.8125	0.99998
CHD2	NC_000015.10	92900324	93027996	+	NM_001271.4	9092	93027738	3' UTR	ATGCCAAGG	13	1	0.999912
SMIM10L1	NC_000012.12	11171194	11176016	+	NM_001271592.2	747	11171940	3' UTR	CGGACTGGA	18	1	0.999986
LASP1	NC_000017.11	38870058	38921770	+	NM_001271608.2	3374	38921319	3' UTR	ATAACAAGA	32	1	0.999981
MTCH1	NC_000006.12	36968141	36986196	-	NM_001271641.2	1885	36968211	3' UTR	TAGTCCTAC	68	1	1
APEX2	NC_000023.11	55000363	55009057	+	NM_001271748.2	1537	55007536	3' UTR	GTCTCCTAC	9	1	0.999967
PRELID1	NC_000005.10	177303799	177306949	+	NM_001271828.2	398	177304743	CDS	ATTTCCTGC	30	0.826087	0.999902
PRELID1	NC_000005.10	177303799	177306949	+	NM_001271828.2	860	177306616	3' UTR	GCCTCTCTG	30	1	0.999932
SLC39A1	NC_000001.11	153959110	153963537	-	NM_001271957.2	1882	153959702	3' UTR	TGGTCCTAG	14	0.692308	0.999993
SLC39A1	NC_000001.11	153959110	153963537	-	NM_001271958.2	1446	153959702	3' UTR	TGGTCCTAG	21	0.944444	0.999988
SLC39A1	NC_000001.11	153959110	153963537	-	NM_001271958.2	948	153960200	CDS	AAATCCTGC	16	1	0.999979
SLC39A1	NC_000001.11	153959110	153968184	-	NM_001271960.2	1611	153959702	3' UTR	TGGTCCTAG	15	1	0.999952
LONP1	NC_000019.10	5691834	5720452	-	NM_001276480.1	2388	5693418	CDS	TCGTCACGG	36	0.96875	0.999967
GPSM3	NC_000006.12	32190766	32192643	-	NM_001276501.2	1065	32190914	3' UTR	TTCTCCCAG	37	0.714286	0.99999
GPSM3	NC_000006.12	32190766	32192643	-	NM_001276501.2	1066	32190913	3' UTR	TCTCCCAGT	36	0.685714	0.999982
GPSM3	NC_000006.12	32190766	32192643	-	NM_001276501.2	1067	32190912	3' UTR	CTCCCAGTC	35	0.69697	0.999963
GPSM3	NC_000006.12	32190766	32192643	-	NM_001276501.2	709	32191270	3' UTR	GAGACTGAA	27	0.923077	0.999974
TRABD2A	NC_000002.12	84821666	84881084	-	NM_001277053.2	1602	84821878	3' UTR	CGGACTTGA	8	1	0.999956
TPM3	NC_000001.11	154155308	154183218	-	NM_001278190.2	1558	154156864	3' UTR	CTTTCCTGC	21	0.722222	0.99993
GANAB	NC_000011.10	62624829	62646613	-	NM_001278193.2	2933	62625389	3' UTR	CCTTCCCTC	17	0.785714	0.999969
GANAB	NC_000011.10	62624829	62646613	-	NM_001278193.2	2934	62625388	3' UTR	CTTCCCTCC	17	0.733333	0.999949
SLC43A3	NC_000011.10	57406954	57427121	-	NM_001278201.2	1895	57407711	3' UTR	AAGACTTTG	17	1	0.99996
SLC43A3	NC_000011.10	57406954	57427121	-	NM_001278206.2	1938	57407711	3' UTR	AAGACTTTG	16	0.875	0.999957
ACO1	NC_000009.12	32384643	32454769	+	NM_001278352.2	3218	32450472	3' UTR	GTCTCCTAC	21	1	0.999963
TUBA4A	NC_000002.12	219249710	219254740	-	NM_001278552.2	1678	219250664	CDS	TGGACTGGT	34	1	0.999982
SLC35B1	NC_000017.11	49700943	49707964	-	NM_001278784.2	1151	49701382	3' UTR	TGGACTTAA	24	1	0.999993
POLR1H	NC_000006.12	30061265	30064907	+	NM_001278785.2	673	30064854	3' UTR	TACTCCTAC	8	1	0.999918
SURF4	NC_000009.12	133361464	133376060	-	NM_001280792.2	2027	133362180	3' UTR	GCGGCCCAG	9	1	0.999947
EDF1	NC_000009.12	136862119	136866308	-	NM_001281297.2	769	136862163	3' UTR	CCCTCCCCA	34	0.777778	0.999986
EDF1	NC_000009.12	136862119	136866308	-	NM_001281297.2	770	136862162	3' UTR	CCTCCCCAG	34	0.970588	0.999997
DCTN3	NC_000009.12	34613546	34620495	-	NM_001281425.2	689	34613601	3' UTR	CCACCCTCC	12	0.909091	0.999985
SMC1A	NC_000023.11	53374149	53422728	-	NM_001281463.1	5330	53378749	3' UTR	TGAGCTCAG	14	1	0.999938
PHB1	NC_000017.11	49404052	49414882	-	NM_001281496.2	1027	49404954	3' UTR	TGGGCCACA	35	1	0.999995
PHB1	NC_000017.11	49404052	49414882	-	NM_001281496.2	1028	49404953	3' UTR	GGGCCACAG	33	1	0.999999
PHB1	NC_000017.11	49404052	49414882	-	NM_001281496.2	1030	49404951	3' UTR	GCCACAGCC	28	1	0.999994
PHB1	NC_000017.11	49404052	49414882	-	NM_001281715.2	1024	49404954	3' UTR	TGGGCCACA	28	0.928571	0.999998
PHB1	NC_000017.11	49404052	49414882	-	NM_001281715.2	1025	49404953	3' UTR	GGGCCACAG	25	0.96	0.999997
PHB1	NC_000017.11	49404052	49414882	-	NM_001281715.2	1027	49404951	3' UTR	GCCACAGCC	20	1	0.999999
SIGMAR1	NC_000009.12	34634722	34637787	-	NM_001282208.2	1549	34634868	3' UTR	GGCCCTTCC	12	1	0.999903
PYCR1	NC_000017.11	81932391	81937300	-	NM_001282280.2	1068	81933192	3' UTR	CCATCCTGC	23	0.888889	0.999929
PYCR1	NC_000017.11	81932391	81937300	-	NM_001282280.2	1577	81932683	3' UTR	TGGACATTT	22	1	0.999991
GNAI2	NC_000003.12	50230537	50259362	+	NM_001282617.2	2208	50259139	3' UTR	GGGCCCTGC	24	0.9	0.999952
GNAI2	NC_000003.12	50227068	50259362	+	NM_001282620.2	1581	50258848	3' UTR	AAACCACAG	18	0.764706	0.999955
CEBPB	NC_000020.11	50190583	50192690	+	NM_001285879.1	1859	50192441	3' UTR	GGGACTGAC	39	0.972222	0.999908
CEBPB	NC_000020.11	50190583	50192690	+	NM_001285879.1	1000	50191582	5'UTR	CGGACTGCA	11	0.909091	0.999902
C11orf98	NC_000011.10	62662817	62665210	-	NM_001286086.2	633	62662830	3' UTR	AAAGCCCTA	61	0.393443	0.999982
TPT1	NC_000013.11	45333471	45341183	-	NM_001286273.2	1062	45336883	3' UTR	GAGACTCAT	69	0.870968	0.999966
MAP7D1	NC_000001.11	36156160	36180849	+	NM_001286365.2	2823	36180411	3' UTR	TAGACTGAT	19	0.666667	0.999907
MAP7D1	NC_000001.11	36156160	36180849	+	NM_001286366.2	2838	36180411	3' UTR	TAGACTGAT	22	0.684211	0.999919
HDDC3	NC_000015.10	90929968	90932549	-	NM_001286451.2	677	90931147	3' UTR	AAGACTTGC	30	1	0.999983
PTTG1IP	NC_000021.9	44849598	44873690	-	NM_001286822.2	1587	44850283	3' UTR	AGTCCCTGT	43	0.74359	0.999944
PTTG1IP	NC_000021.9	44849598	44873690	-	NM_001286822.2	1588	44850282	3' UTR	GTCCCTGTT	38	0.722222	0.99998
PTTG1IP	NC_000021.9	44849598	44873690	-	NM_001286822.2	1960	44849910	3' UTR	TGGACTTTG	79	0.815789	0.999986
SLC25A1	NC_000022.11	19175581	19178505	-	NM_001287387.2	1301	19175790	3' UTR	CGGTCCCAG	10	1	0.999971
JPT1	NC_000017.11	75135243	75153293	-	NM_001288610.1	734	75136166	CDS	GTGGCCCCG	32	0.928571	0.999947
NFKB2	NC_000010.11	102394110	102402529	+	NM_001288724.1	3289	102402402	3' UTR	CCTTCCCGG	36	0.972222	0.999985
BABAM1	NC_000019.10	17267443	17279337	+	NM_001288756.2	1274	17279245	3' UTR	GTCTCCCAG	18	0.944444	0.999995
XRCC6	NC_000022.11	41621295	41664041	+	NM_001288976.2	2170	41664024	3' UTR	AGAGCCCTA	34	0.322581	0.999954
XRCC6	NC_000022.11	41621295	41664041	+	NM_001288976.2	2171	41664025	3' UTR	GAGCCCTAA	41	0.35	0.999987
PRKCSH	NC_000019.10	11436073	11450968	+	NM_001289102.2	1790	11450796	3' UTR	CATTCCCAG	20	0.944444	0.999988
PRKCSH	NC_000019.10	11436073	11450968	+	NM_001289102.2	1931	11450937	3' UTR	TGACCTCAA	16	0.615385	0.999939
PRKCSH	NC_000019.10	11435635	11450968	+	NM_001289103.2	1928	11450796	3' UTR	CATTCCCAG	22	0.952381	0.999986
PRKCSH	NC_000019.10	11435635	11450968	+	NM_001289104.2	1924	11450796	3' UTR	CATTCCCAG	20	1	0.999999
PRKCSH	NC_000019.10	11435635	11450968	+	NM_001289104.2	2064	11450936	3' UTR	GTGACCTCA	16	0.75	0.999997
PRKCSH	NC_000019.10	11435635	11450968	+	NM_001289104.2	2065	11450937	3' UTR	TGACCTCAA	16	0.75	0.999996
PRKCSH	NC_000019.10	11435635	11450968	+	NM_001289104.2	2067	11450939	3' UTR	ACCTCAATA	16	0.6875	0.999996
GPI	NC_000019.10	34364740	34402413	+	NM_001289789.1	2128	34400200	3' UTR	TAACCCCCA	19	1	0.999997
GPI	NC_000019.10	34364740	34402413	+	NM_001289789.1	2129	34400201	3' UTR	AACCCCCAG	18	0.933333	0.999947
TPTEP2-CSNK1E	NC_000022.11	38290691	38398915	-	NM_001289912.2	2417	38291664	3' UTR	GTTCCTGCC	9	0.888889	0.999944
TAP2	NC_000006.12	32825415	32838739	-	NM_001290043.2	2333	32828725	3' UTR	TGGACACTG	26	0.956522	0.999912
POLDIP2	NC_000017.11	28346633	28357527	-	NM_001290145.2	2053	28347196	3' UTR	AAATCACAG	28	1	0.999943
NCSTN	NC_000001.11	160343383	160358949	+	NM_001290184.2	2616	160358604	3' UTR	CCTTCCTGC	14	1	0.999998
NCSTN	NC_000001.11	160343383	160358949	+	NM_001290184.2	2617	160358605	3' UTR	CTTCCTGCC	12	1	0.999946
NCSTN	NC_000001.11	160343383	160358949	+	NM_001290186.2	2063	160358604	3' UTR	CCTTCCTGC	15	1	0.999991
DHFR	NC_000005.10	80626226	80654983	-	NM_001290357.2	3050	80626979	3' UTR	GTTCCAGAC	9	1	0.999979
ADIPOR1	NC_000001.11	202940825	202958396	-	NM_001290557.1	1825	202941249	3' UTR	TGGACTGGG	8	1	0.999926
PLD3	NC_000019.10	40359642	40378485	+	NM_001291311.2	1867	40378235	3' UTR	GGGTCACGG	28	1	0.999998
BAX	NC_000019.10	48954875	48961798	+	NM_001291429.2	977	48961415	3' UTR	TCATCTCAG	9	1	0.999993
LRP5	NC_000011.10	68312591	68449275	+	NM_001291902.2	4853	68448929	CDS	CGGACTCAG	9	0.875	0.99996
LRP5	NC_000011.10	68312591	68449275	+	NM_001291902.2	4985	68449061	CDS	CGGACTCAT	11	0.9	0.999943
TUBB	NC_000006.12	30721638	30725422	+	NM_001293212.2	1663	30724424	3' UTR	GCTTCTCAG	197	0.994382	0.999972
TUBB	NC_000006.12	30720352	30725422	+	NM_001293214.2	1385	30724424	3' UTR	GCTTCTCAG	166	0.986842	0.999969
TUBB	NC_000006.12	30720352	30725422	+	NM_001293213.2	911	30724424	3' UTR	GCTTCTCAG	58	1	0.999973
TUBB	NC_000006.12	30721638	30725422	+	NM_001293215.2	1566	30724424	3' UTR	GCTTCTCAG	192	0.994505	0.99998
TUBB	NC_000006.12	30721638	30725422	+	NM_001293216.2	1465	30724424	3' UTR	GCTTCTCAG	160	1	0.999944
MYEOV	NC_000011.10	69294155	69297287	+	NM_001293294.2	1744	69296554	3' UTR	CTCTCCTAC	17	1	0.99999
AP1M2	NC_000019.10	10572671	10587312	-	NM_001300887.2	1623	10572802	3' UTR	AGTCCTCCT	10	1	0.999921
AP2S1	NC_000019.10	46838167	46850314	-	NM_001301076.3	630	46838424	3' UTR	CCGGCCCCG	61	0.87931	0.999999
AP2S1	NC_000019.10	46838167	46850846	-	NM_001301078.3	574	46838424	3' UTR	CCGGCCCCG	39	0.852941	0.999967
AP2S1	NC_000019.10	46838167	46850846	-	NM_001301081.3	640	46838424	3' UTR	CCGGCCCCG	68	0.952381	0.999998
AP2S1	NC_000019.10	46838167	46850846	-	NM_001301081.3	847	46838217	3' UTR	GATGCCATA	65	0.15873	0.99995
AP2S1	NC_000019.10	46838167	46850846	-	NM_001301081.3	848	46838216	3' UTR	ATGCCATAA	70	0.161765	0.999989
ARHGDIA	NC_000017.11	81867721	81871337	-	NM_001301242.2	921	81868525	CDS	TTCTCCAGG	18	0.888889	0.999988
ARHGDIA	NC_000017.11	81867721	81871337	-	NM_001301243.2	1168	81868525	3' UTR	TTCTCCAGG	27	0.846154	0.999995
C12orf57	NC_000012.12	6944022	6946002	+	NM_001301838.2	629	6945974	3' UTR	GTTCCAGAC	11	1	0.999921
MYL12A	NC_000018.10	3247801	3256236	+	NM_001303047.2	436	3253936	CDS	GGCTCCAGG	36	1	0.999989
MYL12A	NC_000018.10	3247482	3256237	+	NM_001303048.1	350	3253936	CDS	GGCTCCAGG	30	0.857143	0.999985
TUBA1C	NC_000012.12	49228019	49274600	+	NM_001303115.2	1827	49273326	3' UTR	TTTCCATTT	71	0.307692	0.99991
TUBA1C	NC_000012.12	49228019	49274600	+	NM_001303116.2	1709	49273326	3' UTR	TTTCCATTT	64	0.3	0.999957
MAPK12	NC_000022.11	50252901	50261683	-	NM_001303252.3	1667	50252982	3' UTR	CCTTCCTGC	16	1	0.99999
MAPK12	NC_000022.11	50252901	50261683	-	NM_001303252.3	1668	50252981	3' UTR	CTTCCTGCA	20	1	0.999993
TUBB6	NC_000018.10	12307669	12326616	+	NM_001303524.1	1868	12326525	3' UTR	GGGACTTTG	46	0.931818	0.999996
TUBB6	NC_000018.10	12308241	12326616	+	NM_001303526.2	1503	12326351	3' UTR	GAGACTTTC	49	0.666667	0.999957
TUBB6	NC_000018.10	12308241	12326616	+	NM_001303526.2	1677	12326525	3' UTR	GGGACTTTG	46	0.906977	0.99994
TUBB6	NC_000018.10	12308241	12326616	+	NM_001303527.2	1679	12326525	3' UTR	GGGACTTTG	45	0.977273	0.99995
TUBB6	NC_000018.10	12308241	12326616	+	NM_001303528.2	1904	12326525	3' UTR	GGGACTTTG	30	0.931034	0.999996
TUBB6	NC_000018.10	12308241	12326569	+	NM_001303529.3	1872	12326351	3' UTR	GAGACTTTC	32	0.483871	0.999982
TUBB6	NC_000018.10	12308241	12326569	+	NM_001303529.3	2046	12326525	3' UTR	GGGACTTTG	31	0.935484	0.999987
TUBB6	NC_000018.10	12308241	12326569	+	NM_001303530.3	2255	12326525	3' UTR	GGGACTTTG	22	0.909091	0.999926
MAD1L1	NC_000007.14	1815795	1940571	-	NM_001304525.2	301	1940271	5'UTR	CTGCCCCGG	37	0.588235	0.999978
MAD1L1	NC_000007.14	1815795	1940571	-	NM_001304525.2	302	1940270	5'UTR	TGCCCCGGC	35	0.586207	0.999921
PTOV1	NC_000019.10	49851159	49860742	+	NM_001305105.2	1564	49860699	3' UTR	CGGTCCCCA	19	1	0.999935
CLDN4	NC_000007.14	73830996	73832690	+	NM_001305.5	1259	73832254	3' UTR	GGGACTGTG	66	1	0.999985
CLDN4	NC_000007.14	73830996	73832690	+	NM_001305.5	176	73831171	5'UTR	CCTTCCAGG	35	1	0.99998
CLDN4	NC_000007.14	73830996	73832690	+	NM_001305.5	884	73831879	3' UTR	TGGACTGAG	60	1	0.999994
MICOS13	NC_000019.10	5678422	5680516	-	NM_001308240.2	436	5679394	CDS	AGCTCCCAG	15	0.933333	0.999996
RHOA	NC_000003.12	49359145	49411976	-	NM_001313941.2	472	49368487	CDS	CTCTCCTAC	16	0.8	0.999978
RAC3	NC_000017.11	82031678	82034204	+	NM_001316307.2	296	82032815	CDS	CTCTCCTAC	10	0.888889	0.999904
PLOD1	NC_000001.11	11934717	11975537	+	NM_001316320.2	2717	11975137	3' UTR	GAGACTTGA	47	0.891304	0.999999
PLOD1	NC_000001.11	11934717	11975537	+	NM_001316320.2	2757	11975177	3' UTR	AAGACTGTC	43	0.974359	0.999978
PLOD1	NC_000001.11	11934717	11975537	+	NM_001316320.2	2816	11975236	3' UTR	GGGACTTCT	53	0.979592	0.999928
PLOD1	NC_000001.11	11934717	11975537	+	NM_001316320.2	2882	11975302	3' UTR	GGGACTTCT	55	0.981481	0.999985
GLB1	NC_000003.12	32996617	33097146	-	NM_001317040.2	2186	32997098	CDS	AAGACTCAT	18	1	0.999985
PGAM1	NC_000010.11	97427818	97433444	+	NM_001317079.2	460	97431028	CDS	AGAGCTCTG	57	0.957447	0.999943
EEF1D	NC_000008.11	143579728	143597415	-	NM_001317743.4	372	143581072	CDS	GGGCCACGG	22	0.909091	0.999985
C19orf33	NC_000019.10	38304251	38305006	+	NM_001317801.2	93	38304434	CDS	CAAGCTCAG	44	0.95	0.999988
BCL2L1	NC_000020.11	31664458	31722868	-	NM_001317919.2	1666	31665348	3' UTR	CACTCCCAG	33	0.72	0.999935
BCL2L1	NC_000020.11	31664458	31722868	-	NM_001317919.2	337	31722245	5'UTR	TGGACTGGT	13	0.923077	0.999945
BCL2L1	NC_000020.11	31664458	31722868	-	NM_001317919.2	485	31722097	CDS	GGGACTGAA	18	0.944444	0.999991
ERAL1	NC_000017.11	28855016	28861061	+	NM_001317985.2	1685	28860908	3' UTR	TCTTCCTGC	12	1	0.999994
ERAL1	NC_000017.11	28855016	28861061	+	NM_001317985.2	1686	28860909	3' UTR	CTTCCTGCC	11	1	0.999975
HEXA	NC_000015.10	72340924	72376014	-	NM_001318825.2	1611	72344131	CDS	GTGTCCAGG	15	1	0.999995
DGUOK	NC_000002.12	73926880	73958946	+	NM_001318860.2	839	73958823	3' UTR	CCATCCCCA	20	0.8	0.999976
DGUOK	NC_000002.12	73926880	73958946	+	NM_001318860.2	840	73958824	3' UTR	CATCCCCAG	18	0.6875	0.999964
HMGA1	NC_000006.12	34236873	34246231	+	NM_001319077.2	1222	34245568	3' UTR	TGGCCACAG	39	0.882353	0.999934
HMGA1	NC_000006.12	34236873	34246231	+	NM_001319078.2	1143	34245568	3' UTR	TGGCCACAG	49	0.904762	0.999915
HMGA1	NC_000006.12	34236873	34246231	+	NM_001319078.2	1342	34245767	3' UTR	CTCACCCTG	87	0.987179	0.999911
HMGA1	NC_000006.12	34236873	34246231	+	NM_001319081.2	1373	34245800	3' UTR	CCTCCCTGC	103	0.806452	0.999956
HMGA1	NC_000006.12	34236873	34246231	+	NM_001319079.2	1255	34245568	3' UTR	TGGCCACAG	45	0.975	0.999949
HMGA1	NC_000006.12	34236873	34246231	+	NM_001319079.2	1257	34245570	3' UTR	GCCACAGCC	46	0.976744	0.999954
HMGA1	NC_000006.12	34236873	34246231	+	NM_001319079.2	1454	34245767	3' UTR	CTCACCCTG	73	0.942029	0.999977
HMGA1	NC_000006.12	34236873	34246231	+	NM_001319079.2	1487	34245800	3' UTR	CCTCCCTGC	94	0.765432	0.999926
HMGA1	NC_000006.12	34236873	34246231	+	NM_001319079.2	661	34244974	3' UTR	CTTCCCCAG	24	0.809524	0.999977
HMGA1	NC_000006.12	34236873	34246231	+	NM_001319079.2	662	34244975	3' UTR	TTCCCCAGG	23	0.8	0.999925
HMGA1	NC_000006.12	34236873	34246231	+	NM_001319081.2	1141	34245568	3' UTR	TGGCCACAG	49	0.857143	0.999942
HMGA1	NC_000006.12	34236873	34246231	+	NM_001319082.2	1277	34245568	3' UTR	TGGCCACAG	54	0.86	0.999982
HMGA1	NC_000006.12	34236873	34246231	+	NM_001319082.2	1279	34245570	3' UTR	GCCACAGCC	52	0.957447	0.999947
HMGA1	NC_000006.12	34236873	34246231	+	NM_001319082.2	683	34244974	3' UTR	CTTCCCCAG	29	0.869565	0.999965
RBM42	NC_000019.10	35629036	35637685	+	NM_001319113.2	367	35629640	CDS	TGATCCGCC	23	1	0.999924
RBM42	NC_000019.10	35629036	35637685	+	NM_001319113.2	1001	35633972	CDS	TCGGCCCCG	28	0.8	0.999935
AK2	NC_000001.11	33007986	33036883	-	NM_001319140.2	812	33013262	CDS	CATCCCAGA	12	0.909091	0.999993
AK2	NC_000001.11	33007986	33036883	-	NM_001319140.2	813	33013261	CDS	ATCCCAGAC	13	0.846154	0.999931
PLAU	NC_000010.11	73911132	73917494	+	NM_001319191.2	1651	73916830	3' UTR	TGGACTGAA	35	1	0.999989
SYNGR2	NC_000017.11	78168545	78172964	+	NM_001320523.2	642	78171971	3' UTR	AGGGCCCTC	23	0.952381	0.999949
SYNGR2	NC_000017.11	78168545	78172964	+	NM_001320523.2	661	78171990	3' UTR	TGGACTTTC	8	1	0.999951
CAPG	NC_000002.12	85394753	85409812	-	NM_001320732.2	1121	85394879	3' UTR	TCTTCCTGC	28	0.961538	0.999995
CAPG	NC_000002.12	85394753	85409812	-	NM_001320732.2	1122	85394878	3' UTR	CTTCCTGCC	28	1	0.99999
CAPG	NC_000002.12	85394753	85410309	-	NM_001320733.2	1102	85394879	3' UTR	TCTTCCTGC	27	0.925926	0.999994
CAPG	NC_000002.12	85394753	85410309	-	NM_001320733.2	1103	85394878	3' UTR	CTTCCTGCC	27	0.925926	0.999969
FAHD2B	NC_000002.12	97083583	97094882	-	NM_001320848.2	584	97090301	CDS	CAGTCCTAC	13	0.909091	0.999908
RPS19	NC_000019.10	41860404	41872925	+	NM_001321483.2	560	41871408	3' UTR	GCCTCATTC	164	0.431373	0.999902
RPS9	NC_000019.10	54200858	54207647	+	NM_001321701.2	687	54207616	3' UTR	TTTTCCTGC	248	0.931034	0.999961
RPS9	NC_000019.10	54200858	54207647	+	NM_001321702.2	755	54207616	3' UTR	TTTTCCTGC	296	0.926471	0.999957
RPS9	NC_000019.10	54200858	54207647	+	NM_001321704.2	676	54207616	3' UTR	TTTTCCTGC	129	0.939655	0.999972
RPS9	NC_000019.10	54200858	54207647	+	NM_001321706.2	495	54207616	3' UTR	TTTTCCTGC	15	1	0.999987
COMMD4	NC_000015.10	75336063	75340273	+	NM_001321847.2	504	75339862	CDS	AGTTCCAGG	12	0.909091	0.999959
RTN4	NC_000002.12	54972189	55051272	-	NM_001321859.2	4367	54972368	3' UTR	TGGACTGAA	17	1	0.999936
RTN4	NC_000002.12	54972189	55050598	-	NM_001321860.1	3982	54972368	3' UTR	TGGACTGAA	96	0.948718	0.999981
RTN4	NC_000002.12	54972189	55048666	-	NM_001321862.2	3932	54972368	3' UTR	TGGACTGAA	21	0.941176	0.999966
BSG	NC_000019.10	572596	583493	+	NM_001322243.2	1371	583270	3' UTR	CCGTCACAG	94	0.988372	0.99997
BSG	NC_000019.10	572596	583493	+	NM_001322243.2	1373	583272	3' UTR	GTCACAGCC	97	1	0.999936
SEMA4B	NC_000015.10	90184920	90229660	+	NM_001324030.3	3377	90229501	3' UTR	TCTCCCCAG	12	0.916667	0.999988
SEMA4B	NC_000015.10	90184920	90229660	+	NM_001324030.3	3378	90229502	3' UTR	CTCCCCAGT	12	0.818182	0.999957
SEMA4B	NC_000015.10	90191921	90229661	+	NM_001324031.4	3598	90229500	3' UTR	CTCTCCCCA	13	1	0.999995
SEMA4B	NC_000015.10	90191921	90229661	+	NM_001324031.4	3599	90229501	3' UTR	TCTCCCCAG	13	0.923077	0.999993
SEMA4B	NC_000015.10	90201330	90229660	+	NM_001324034.3	3651	90229501	3' UTR	TCTCCCCAG	9	1	0.999956
CSTF3	NC_000011.10	33084584	33161480	-	NM_001326.3	1985	33085955	CDS	TGTTCCCAG	13	0.916667	0.999974
EPHA2	NC_000001.11	16124337	16156069	-	NM_001329090.2	3089	16125126	3' UTR	GGGACTTTA	11	1	0.999914
IFNGR2	NC_000021.9	33402882	33437516	+	NM_001329128.2	1808	33437037	3' UTR	TGGACTTTC	9	1	0.999936
VMP1	NC_000017.11	59707654	59842255	+	NM_001329394.2	2144	59840384	3' UTR	CCATCCTGC	24	0.947368	0.999961
VMP1	NC_000017.11	59707654	59842255	+	NM_001329402.2	1679	59840384	3' UTR	CCATCCTGC	13	1	0.999988
GPI	NC_000019.10	34364992	34402413	+	NM_001329909.1	1947	34400200	3' UTR	TAACCCCCA	15	1	0.999954
GPI	NC_000019.10	34364992	34402413	+	NM_001329910.1	1922	34400200	3' UTR	TAACCCCCA	21	0.842105	0.999987
GPI	NC_000019.10	34364992	34402413	+	NM_001329910.1	1923	34400201	3' UTR	AACCCCCAG	21	0.736842	0.999917
RPL19	NC_000017.11	39200323	39204730	+	NM_001330200.1	1077	39204718	3' UTR	AAGCCTTAA	406	0.317949	0.99995
RPL19	NC_000017.11	39200323	39204730	+	NM_001330200.1	1087	39204728	3' UTR	CTGCCTTAA	19	0.666667	0.99999
PTMS	NC_000012.12	6766363	6770952	+	NM_001330333.2	1072	6770785	3' UTR	ATGTCCTGC	36	0.8125	0.999909
ANAPC5	NC_000012.12	121308245	121352411	-	NM_001330489.2	2347	121308433	3' UTR	TGGACTTGT	21	0.777778	0.999982
TP53I13	NC_000017.11	29568701	29573157	+	NM_001346079.2	567	29572266	CDS	GGTCCCCAG	10	0.888889	0.999949
TNFRSF1A	NC_000012.12	6328771	6342076	-	NM_001346091.2	1985	6328803	3' UTR	TGGACTTTT	22	1	0.999999
TNFRSF1A	NC_000012.12	6328771	6342076	-	NM_001346092.2	2257	6328803	3' UTR	TGGACTTTT	13	0.923077	0.999958
TK1	NC_000017.11	78174091	78187052	-	NM_001346663.2	777	78174583	3' UTR	CTCTCCTAC	15	0.785714	0.999924
NBDY	NC_000023.11	56729243	56819179	+	NM_001348129.2	68	56729310	5'UTR	TTGCCAGGG	36	0.971429	0.999999
WBP2	NC_000017.11	75845699	75856436	-	NM_001348170.1	1947	75845927	3' UTR	CTGCCACCA	37	0.766667	0.999922
DARS1	NC_000002.12	135905881	135985626	-	NM_001349.4	898	135922855	CDS	CTGGCTCAG	28	0.923077	0.999994
TPM3	NC_000001.11	154155308	154183218	-	NM_001349679.2	1700	154156864	3' UTR	CTTTCCTGC	20	0.833333	0.99998
NCSTN	NC_000001.11	160343383	160358949	+	NM_001349729.2	2264	160358604	3' UTR	CCTTCCTGC	9	1	0.999961
RPS27	NC_000001.11	153990762	153992155	+	NM_001349947.2	556	153992127	3' UTR	CCATCTCAA	86	0.434211	0.999922
PPDPF	NC_000020.11	63520765	63522164	+	NM_001353423.2	521	63521937	3' UTR	CCCTCCCCG	47	0.837838	0.999979
MYC	NC_000008.11	127735434	127742951	+	NM_001354870.1	2636	127741072	3' UTR	GAGACTGAA	45	0.75	0.999972
MMP24OS	NC_000020.11	35276352	35278122	-	NM_001355003.2	552	35277495	3' UTR	CACCCAGAC	16	0.875	0.999998
MMP24OS	NC_000020.11	35276352	35278122	-	NM_001355003.2	757	35277290	3' UTR	ATGTCCCAG	31	0.692308	0.999931
MMP24OS	NC_000020.11	35276352	35278122	-	NM_001355004.2	514	35277496	3' UTR	ACACCCAGA	57	0.945455	0.999983
MMP24OS	NC_000020.11	35276352	35278122	-	NM_001355004.2	515	35277495	3' UTR	CACCCAGAC	57	0.925926	0.999977
PPP2CA	NC_000005.10	134194332	134225554	-	NM_001355019.2	1713	134197233	3' UTR	AAATCTCAG	46	0.975	0.999913
RPA1	NC_000017.11	1830005	1900082	+	NM_001355120.2	2066	1897293	3' UTR	TGGACTAAG	17	1	0.999994
SLC8B1	NC_000012.12	113298771	113335109	-	NM_001358345.2	2378	113299903	CDS	TGGTCTCAG	8	1	0.999909
G6PD	NC_000023.11	154531391	154546846	-	NM_001360016.2	1811	154531803	3' UTR	CCATCCTGG	32	0.833333	0.999989
G6PD	NC_000023.11	154531391	154546846	-	NM_001360016.2	1812	154531802	3' UTR	CATCCTGGC	36	0.83871	0.999982
G6PD	NC_000023.11	154531391	154546846	-	NM_001360016.2	1970	154531644	3' UTR	GGGACGAGG	25	0.869565	0.999938
ACO1	NC_000009.12	32384643	32454769	+	NM_001362840.2	3214	32450472	3' UTR	GTCTCCTAC	11	1	0.99998
DKC1	NC_000023.11	154762864	154777689	+	NM_001363.5	1325	154774669	CDS	AGCACACCT	16	0.714286	0.999965
SYNGR2	NC_000017.11	78168545	78172964	+	NM_001363778.1	890	78171990	CDS	TGGACTTTC	12	1	0.999984
EIF3L	NC_000022.11	37849419	37889407	+	NM_001363785.2	1198	37877843	CDS	TACTCCTGC	29	0.652174	0.999954
TK1	NC_000017.11	78174079	78187204	-	NM_001363848.1	1190	78174583	3' UTR	CTCTCCTAC	33	0.9	0.999985
MYO1C	NC_000017.11	1464186	1485401	-	NM_001363855.1	4872	1464251	3' UTR	GGGTCTCAG	13	1	0.999983
TPM3	NC_000001.11	154155308	154192100	-	NM_001364679.2	1715	154156864	3' UTR	CTTTCCTGC	19	0.875	0.999984
TPM3	NC_000001.11	154155308	154192100	-	NM_001364680.2	1715	154156864	3' UTR	CTTTCCTGC	40	0.769231	0.999967
TPM3	NC_000001.11	154155308	154192100	-	NM_001364681.2	3042	154156864	3' UTR	CTTTCCTGC	12	1	0.999944
LOC112694756	NC_000016.10	30053151	30070414	+	NM_001365305.2	2261	30070250	3' UTR	AGGCCCTGC	120	0.851852	0.999923
ITGA6	NC_000002.12	172427586	172506459	+	NM_001365530.2	5381	172506069	3' UTR	AAGTCAAGT	11	0.9	0.999939
RRBP1	NC_000020.11	17613679	17682242	-	NM_001365613.2	4960	17613768	3' UTR	AGGCCACAG	24	0.954545	0.999987
RRBP1	NC_000020.11	17613679	17682242	-	NM_001365613.2	4962	17613766	3' UTR	GCCACAGCC	22	0.952381	0.999947
MICOS13	NC_000019.10	5678422	5680238	-	NM_001365761.2	365	5679394	CDS	AGCTCCCAG	10	0.8	0.999937
STING1	NC_000005.10	139475533	139482758	-	NM_001367258.1	1755	139475721	3' UTR	TGGACTCTC	14	0.923077	0.999949
RPL17	NC_000018.10	49488481	49492465	-	NM_001369561.1	293	49490911	CDS	ACTGCTCAG	18	0.875	0.999952
TMEM219	NC_000016.10	29962079	29973048	+	NM_001369688.1	1389	29963558	CDS	AGGCCACAG	15	1	0.999972
UBE2E2	NC_000003.12	23203102	23591925	+	NM_001370225.1	938	23589994	3' UTR	TCTTCCTGC	11	1	0.999996
UBE2E2	NC_000003.12	23203102	23591925	+	NM_001370225.1	939	23589995	3' UTR	CTTCCTGCC	11	1	0.999995
HMGB1	NC_000013.11	30456704	30465240	-	NM_001370341.1	1111	30461076	3' UTR	AGCACAAAT	11	1	0.999945
EIF5A	NC_000017.11	7307984	7312463	+	NM_001370421.1	1027	7312201	3' UTR	TGGTCTGGT	53	0.979167	0.999936
GET3	NC_000019.10	12737106	12748323	+	NM_001371489.1	981	12747523	CDS	TCTTCCCCG	37	0.689655	0.999916
WDR18	NC_000019.10	982928	994557	+	NM_001372085.1	2000	994441	3' UTR	TGGACTCTC	47	0.930233	0.999996
POLR1D	NC_000013.11	27620743	27623449	+	NM_001374407.1	1157	27622960	CDS	TAGACACTG	58	0.592593	0.99998
TPBG	NC_000006.12	82363817	82367420	+	NM_001376922.1	938	82365468	CDS	GCGTCTCGG	8	1	0.999984
FDPS	NC_000001.11	155308866	155320665	+	NM_001378424.1	1178	155320513	CDS	GTTACAGCC	10	1	0.999907
DPM2	NC_000009.12	127935099	127937854	-	NM_001378437.1	550	127935371	3' UTR	TGGACTTAG	20	1	0.99998
PRKCSH	NC_000019.10	11435635	11450968	+	NM_001379608.1	1907	11450796	3' UTR	CATTCCCAG	38	0.969697	0.999978
PRKCSH	NC_000019.10	11435635	11450968	+	NM_001379608.1	2047	11450936	3' UTR	GTGACCTCA	36	0.485714	0.999993
PRKCSH	NC_000019.10	11435635	11450968	+	NM_001379608.1	2048	11450937	3' UTR	TGACCTCAA	35	0.484848	0.999988
PRKCSH	NC_000019.10	11435635	11450968	+	NM_001379608.1	2050	11450939	3' UTR	ACCTCAATA	35	0.454545	0.999966
PRKCSH	NC_000019.10	11435635	11450968	+	NM_001379609.1	1898	11450796	3' UTR	CATTCCCAG	27	0.84	0.999994
PRKCSH	NC_000019.10	11435635	11450968	+	NM_001379609.1	2038	11450936	3' UTR	GTGACCTCA	24	0.565217	0.999992
PRKCSH	NC_000019.10	11435635	11450968	+	NM_001379609.1	2039	11450937	3' UTR	TGACCTCAA	23	0.571429	0.999981
PRKCSH	NC_000019.10	11435635	11450968	+	NM_001379609.1	2041	11450939	3' UTR	ACCTCAATA	21	0.45	0.999976
LAMTOR5	NC_000001.11	110401253	110407694	-	NM_001382293.1	564	110401309	3' UTR	AGGTCCAGG	84	0.987654	0.999999
LAMTOR5	NC_000001.11	110401253	110407694	-	NM_001382293.1	565	110401308	3' UTR	GGTCCAGGT	89	0.988235	0.99999
CTSB	NC_000008.11	11842524	11868087	-	NM_001384723.1	1817	11844662	3' UTR	GTCTCCCAG	11	0.909091	0.999967
CTSB	NC_000008.11	11842524	11868087	-	NM_001384723.1	1818	11844661	3' UTR	TCTCCCAGG	10	0.888889	0.999962
CTSB	NC_000008.11	11842524	11868087	-	NM_001384725.1	1777	11844662	3' UTR	GTCTCCCAG	13	0.909091	0.999976
CTSB	NC_000008.11	11842524	11868087	-	NM_001384725.1	1778	11844661	3' UTR	TCTCCCAGG	9	1	0.999929
SCAND1	NC_000020.11	35953624	35959472	-	NM_001385710.1	1155	35954201	CDS	CGAGCTCAG	49	1	0.999993
CHURC1	NC_000014.9	64914455	64935368	+	NM_001386928.1	449	64932299	3' UTR	TTGTCTTAT	48	0.461538	0.999914
MXRA7	NC_000017.11	76679566	76688713	-	NM_001387277.1	2049	76679607	3' UTR	CAGCCTTTG	19	0.315789	0.999935
SEMA4B	NC_000015.10	90184920	90229660	+	NM_001393916.1	3673	90229500	3' UTR	CTCTCCCCA	8	1	0.999917
EMC3	NC_000003.12	9962682	9986841	-	NM_001394674.1	593	9973709	CDS	ACAACCAAG	24	0.956522	0.999996
EMC3	NC_000003.12	9962682	9986841	-	NM_001394674.1	594	9973708	CDS	CAACCAAGG	22	0.954545	0.999998
DUSP4	NC_000008.11	29333064	29350684	-	NM_001394.7	1670	29336947	3' UTR	GGGACTGAG	21	1	0.999957
ERVK3-1	NC_000019.10	58305377	58316812	+	NM_001396080.1	739	58314991	3' UTR	ATGTCCCAG	32	0.935484	0.999995
ERVK3-1	NC_000019.10	58305377	58316812	+	NM_001396080.1	740	58314992	3' UTR	TGTCCCAGG	29	0.84	0.999949
FDX2	NC_000019.10	10310045	10316015	-	NM_001397406.1	769	10310288	3' UTR	CTTCCCCAG	24	0.608696	0.999954
FDX2	NC_000019.10	10310045	10316015	-	NM_001397406.1	807	10310250	3' UTR	TGGACTCAT	22	1	0.999988
IMMT	NC_000002.12	86143936	86195462	-	NM_001400102.1	2082	86144507	CDS	AGAGCTCTG	8	1	0.999933
MACROH2A1	NC_000005.10	135334381	135399231	-	NM_001400403.1	1043	135343361	CDS	CAGACAAGT	29	0.384615	0.999901
MTCH1	NC_000006.12	36968141	36986506	-	NM_001410897.1	3259	36968211	3' UTR	TAGTCCTAC	21	0.9	0.999994
MTCH1	NC_000006.12	36968141	36986506	-	NM_001410899.1	3208	36968211	3' UTR	TAGTCCTAC	18	0.933333	0.999993
ACTN1	NC_000014.9	68874128	68937951	-	NM_001411036.1	2341	68879058	CDS	CCGGCACAC	16	0.928571	0.999906
EIF4A3	NC_000017.11	80134369	80147128	-	NM_001411099.1	1439	80135391	3' UTR	TGGACTTTC	36	0.771429	0.999983
PTBP1	NC_000019.10	797984	812312	+	NM_001411140.1	2147	810745	CDS	CGGTCCAGG	12	0.9	0.999971
PTBP1	NC_000019.10	797984	812312	+	NM_001411140.1	2148	810746	CDS	GGTCCAGGC	11	0.818182	0.999984
ACTN4	NC_000019.10	38647649	38731589	+	NM_001411143.1	3125	38729724	3' UTR	ACAGCACAA	50	0.738095	0.999959
EMP1	NC_000012.12	13196726	13219941	+	NM_001423.3	1104	13215132	3' UTR	CCATCCTGC	19	1	0.999996
XRCC6	NC_000022.11	41621295	41664041	+	NM_001469.5	2105	41664024	3' UTR	AGAGCCCTA	74	0.289855	0.999934
BLOC1S1	NC_000012.12	55716046	55719703	+	NM_001487.4	555	55719696	3' UTR	CAAGCCTCC	35	0.314286	0.999953
BLOC1S1	NC_000012.12	55716046	55719703	+	NM_001487.4	556	55719697	3' UTR	AAGCCTCCG	30	0.3	0.999918
PARP1	NC_000001.11	226360691	226408093	-	NM_001618.4	3372	226361297	3' UTR	ACTTCTCAA	68	1	0.999985
PARP1	NC_000001.11	226360691	226408093	-	NM_001618.4	3374	226361295	3' UTR	TTCTCAAGT	67	1	0.99999
GRK2	NC_000011.10	67266473	67286556	+	NM_001619.5	3142	67286295	3' UTR	CCATCCTGG	22	1	0.999972
AK2	NC_000001.11	33007986	33036883	-	NM_001625.4	523	33014552	CDS	AGTTCAACC	20	0.95	0.999944
AK2	NC_000001.11	33007986	33036883	-	NM_001625.4	693	33013263	CDS	GCATCCCAG	51	0.886364	0.999954
AK2	NC_000001.11	33007986	33036883	-	NM_001625.4	694	33013262	CDS	CATCCCAGA	49	0.893617	0.999997
AK2	NC_000001.11	33007986	33036883	-	NM_001625.4	695	33013261	CDS	ATCCCAGAC	54	0.875	0.999946
AK2	NC_000001.11	33007986	33036883	-	NM_001625.4	757	33013199	CDS	AAGACTTGG	87	0.788235	0.999931
ALCAM	NC_000003.12	105366909	105576900	+	NM_001627.4	4417	105576616	3' UTR	TTGCCGGGA	31	0.857143	0.99998
APEX1	NC_000014.9	20455226	20457767	+	NM_001641.4	1040	20457354	CDS	TGGACTTAT	30	0.896552	0.999983
APEX1	NC_000014.9	20455226	20457767	+	NM_001641.4	360	20455978	CDS	AGGGCCCAG	35	0.806452	0.999982
ARAF	NC_000023.11	47561205	47571908	+	NM_001654.5	2113	47571643	3' UTR	AAGACTGAG	17	0.9375	0.999991
RHOA	NC_000003.12	49359145	49411976	-	NM_001664.4	377	49368487	CDS	CTCTCCTAC	215	0.911917	0.999996
ARF6	NC_000014.9	49893082	49897054	+	NM_001663.4	301	49893480	5'UTR	GCGCCTCAG	30	0.275862	0.999929
RHOG	NC_000011.10	3826978	3840959	-	NM_001665.4	1255	3827018	3' UTR	CTTTCCTAC	28	0.928571	0.999993
RHOG	NC_000011.10	3826978	3840959	-	NM_001665.4	305	3827968	CDS	GGGACACTG	9	1	0.99997
RHOG	NC_000011.10	3826978	3840959	-	NM_001665.4	346	3827927	CDS	CTCTCCTAC	19	1	0.999997
ARL2	NC_000011.10	65014160	65022184	+	NM_001667.4	633	65021885	3' UTR	CAGTCCAGG	72	1	1
ARL2	NC_000011.10	65014160	65022184	+	NM_001667.4	634	65021886	3' UTR	AGTCCAGGT	91	0.988889	1
ATP6V1B2	NC_000008.11	20197381	20221696	+	NM_001693.4	2699	20221539	3' UTR	ACTTCCCTA	29	0.931034	0.999999
ATP6V1B2	NC_000008.11	20197381	20221696	+	NM_001693.4	2700	20221540	3' UTR	CTTCCCTAC	29	0.928571	0.999989
BCL7B	NC_000007.14	73536356	73557690	-	NM_001707.4	1139	73536880	3' UTR	CGGACTTTC	15	0.933333	0.999923
BSG	NC_000019.10	572596	583493	+	NM_001728.4	1725	583272	3' UTR	GTCACAGCC	77	0.960526	0.999954
CAMLG	NC_000005.10	134738548	134752157	+	NM_001745.4	418	134741235	CDS	TGGACTCGT	33	1	0.999917
CAPG	NC_000002.12	85394753	85410366	-	NM_001747.4	1124	85394879	3' UTR	TCTTCCTGC	62	0.966667	1
CAPG	NC_000002.12	85394753	85410366	-	NM_001747.4	1125	85394878	3' UTR	CTTCCTGCC	62	0.966102	0.999993
CCND3	NC_000006.12	41934952	41941808	-	NM_001760.5	1176	41935802	3' UTR	TGGTCCTAC	37	0.914286	0.999987
CDA	NC_000001.11	20589097	20618903	+	NM_001785.3	794	20618888	3' UTR	ACATCACAG	76	1	0.999944
CDKN2D	NC_000019.10	10566460	10568979	-	NM_001800.4	794	10567091	CDS	TGGACATCC	17	0.857143	0.999922
CENPB	NC_000020.11	3783851	3786740	-	NM_001810.6	1913	3784828	CDS	TTGCCATGG	21	0.8125	0.999986
CENPB	NC_000020.11	3783851	3786740	-	NM_001810.6	2360	3784381	3' UTR	TGGACTAAC	37	0.939394	0.99999
CLTB	NC_000005.10	176392501	176416539	-	NM_001834.5	997	176392589	3' UTR	TGGTCCAGC	42	0.852941	0.999919
COL6A1	NC_000021.9	45981770	46005048	+	NM_001848.3	4101	46004946	3' UTR	TTATCAAAG	28	1	0.99999
CCN2	NC_000006.12	131948176	131951372	-	NM_001901.4	1283	131949231	3' UTR	TAGACTGGA	129	0.871795	0.999909
CTSD	NC_000011.10	1752755	1763927	-	NM_001909.5	2047	1752763	3' UTR	CCGGCCTCC	300	0.911439	0.999966
CTSD	NC_000011.10	1752755	1763927	-	NM_001909.5	2048	1752762	3' UTR	CGGCCTCCC	242	0.832558	0.999957
CCN2	NC_000006.12	131948176	131951372	-	NM_001901.4	768	131950134	CDS	TGGCCCAGA	33	0.966667	0.999988
CCN2	NC_000006.12	131948176	131951372	-	NM_001901.4	769	131950133	CDS	GGCCCAGAC	34	0.90625	0.999997
CTSB	NC_000008.11	11842524	11868087	-	NM_001908.5	1595	11844662	3' UTR	GTCTCCCAG	56	0.962963	0.999994
CTSB	NC_000008.11	11842524	11868087	-	NM_001908.5	1596	11844661	3' UTR	TCTCCCAGG	54	0.911111	0.999961
CTSD	NC_000011.10	1752755	1763927	-	NM_001909.5	212	1761393	CDS	TTGCCAAAG	94	0.978022	0.999996
HBEGF	NC_000005.10	140332843	140346603	-	NM_001945.3	1438	140333763	3' UTR	GGGACTTCT	43	0.97561	0.999992
HBEGF	NC_000005.10	140332843	140346603	-	NM_001945.3	1597	140333604	3' UTR	ATTTCCTGG	55	0.960784	0.99999
HBEGF	NC_000005.10	140332843	140346603	-	NM_001945.3	1598	140333603	3' UTR	TTTCCTGGC	55	0.923077	0.999988
E2F4	NC_000016.10	67192155	67198918	+	NM_001950.4	1893	67198701	3' UTR	TGGTCCAGC	44	0.875	0.999965
E2F4	NC_000016.10	67192155	67198918	+	NM_001950.4	774	67194873	CDS	CTAGCCCAG	17	0.875	0.999996
F3	NC_000001.11	94529173	94541759	-	NM_001993.5	1207	94530264	3' UTR	GTAACGAAT	108	0.69697	0.999926
F3	NC_000001.11	94529173	94541759	-	NM_001993.5	69	94541691	5'UTR	ACCTCCCCA	47	0.860465	0.999958
F3	NC_000001.11	94529173	94541759	-	NM_001993.5	70	94541690	5'UTR	CCTCCCCAG	46	0.878049	0.999981
FLII	NC_000017.11	18244815	18258738	-	NM_002018.4	3971	18245025	3' UTR	GTGCCACAG	17	1	0.999999
FTH1	NC_000011.10	61964285	61967634	-	NM_002032.3	869	61964619	3' UTR	ACATCCACT	5392	0.0295224	0.999984
FTH1	NC_000011.10	61964285	61967634	-	NM_002032.3	870	61964618	3' UTR	CATCCACTT	5391	0.0332188	0.999954
FTH1	NC_000011.10	61964285	61967634	-	NM_002032.3	897	61964591	3' UTR	CATTCCTTC	5374	0.0562992	0.999998
FTH1	NC_000011.10	61964285	61967634	-	NM_002032.3	898	61964590	3' UTR	ATTCCTTCA	5373	0.056838	0.99997
GAPDH	NC_000012.12	6534517	6538371	+	NM_002046.7	1246	6538332	3' UTR	GCACCTTGT	2927	0.0416074	0.999973
GNAI2	NC_000003.12	50236204	50259362	+	NM_002070.4	1704	50258847	3' UTR	GAAACCACA	32	1	0.999984
GNAI2	NC_000003.12	50236204	50259362	+	NM_002070.4	1705	50258848	3' UTR	AAACCACAG	30	1	0.999996
GNAI2	NC_000003.12	50236204	50259362	+	NM_002070.4	1836	50258979	3' UTR	CCCCCCCCA	34	0.821429	0.999965
GOT1	NC_000010.11	99396870	99430624	-	NM_002079.3	1396	99397452	3' UTR	GAGACACTT	32	0.933333	0.999993
GOT2	NC_000016.10	58707131	58734316	-	NM_002080.4	1024	58716097	CDS	TGATCCGTC	23	0.952381	0.999994
GPX3	NC_000005.10	151020591	151028988	+	NM_002084.5	413	151027007	CDS	CCTTCCTAC	25	0.916667	0.999996
GPX3	NC_000005.10	151020591	151028988	+	NM_002084.5	835	151028220	3' UTR	CCATCACAG	21	0.944444	0.999995
CXCL2	NC_000004.12	74097040	74099195	-	NM_002089.4	267	74098831	CDS	AGTCCCCCG	36	0.733333	0.999951
GRSF1	NC_000004.12	70815783	70839890	-	NM_002092.4	1668	70820725	3' UTR	TGGACTGTT	28	0.807692	0.999937
H2AX	NC_000011.10	119093874	119095465	-	NM_002105.3	1560	119093906	3' UTR	TGGACTAAT	93	0.905882	1
HARS1	NC_000005.10	140673905	140691370	-	NM_002109.6	1918	140673935	3' UTR	TTGCCAAAG	18	1	0.999996
HMGA1	NC_000006.12	34236873	34246231	+	NM_002131.4	1423	34245767	3' UTR	CTCACCCTG	113	0.971429	0.999915
HMGA1	NC_000006.12	34236873	34246231	+	NM_002131.4	630	34244974	3' UTR	CTTCCCCAG	48	0.772727	0.999995
HMGA1	NC_000006.12	34236873	34246231	+	NM_002131.4	946	34245290	3' UTR	CTTCCCATA	28	0.5	0.999991
HMGA1	NC_000006.12	34236873	34246231	+	NM_002131.4	947	34245291	3' UTR	TTCCCATAG	33	0.424242	0.99997
HMOX2	NC_000016.10	4476398	4510347	+	NM_002134.4	1217	4509891	3' UTR	AAAGCCAGA	22	0.7	0.999989
HSPE1	NC_000002.12	197500379	197503449	+	NM_002157.3	451	197503343	3' UTR	TTTCCATAT	549	0.220149	0.999903
HSPE1	NC_000002.12	197500379	197503449	+	NM_002157.3	411	197503303	3' UTR	CATTCCACT	740	0.0798376	0.999996
HSPE1	NC_000002.12	197500379	197503449	+	NM_002157.3	412	197503304	3' UTR	ATTCCACTG	742	0.0818554	0.99997
IDH2	NC_000015.10	90083045	90102468	-	NM_002168.4	291	90090639	CDS	TCATCCTGC	9	1	0.99999
ACO1	NC_000009.12	32384643	32454769	+	NM_002197.3	3146	32450472	3' UTR	GTCTCCTAC	19	1	0.99999
ITGA3	NC_000017.11	50056110	50090481	+	NM_002204.4	4327	50089919	3' UTR	CAGACTGAA	120	0.964912	0.999954
ITGA3	NC_000017.11	50056110	50090481	+	NM_002204.4	2858	50079203	CDS	GGGTCCTGG	30	0.923077	0.999912
ITGA5	NC_000012.12	54395261	54419266	-	NM_002205.5	3337	54396174	3' UTR	TCTCCCCAG	38	0.914286	0.999977
ITGA5	NC_000012.12	54395261	54419266	-	NM_002205.5	3394	54396117	3' UTR	GATCCCTCC	35	0.84375	0.999959
ITGB5	NC_000003.12	124761948	124887365	-	NM_002213.5	2762	124763626	CDS	TGGACTGAT	9	1	0.999916
JUN	NC_000001.11	58780791	58784047	-	NM_002228.4	2252	58781796	3' UTR	TGGACTTTT	94	1	1
JUN	NC_000001.11	58780791	58784047	-	NM_002228.4	2587	58781461	3' UTR	GTATCCTGC	77	0.942857	0.999993
JUNB	NC_000019.10	12791486	12793315	+	NM_002229.3	1689	12793174	3' UTR	CTGCCCTCC	101	0.913043	0.9999
JUNB	NC_000019.10	12791486	12793315	+	NM_002229.3	1457	12792942	3' UTR	TGGACTCCG	87	0.951807	1
KPNA2	NC_000017.11	68035735	68046854	+	NM_002266.4	1953	68046830	3' UTR	CATTCAAGT	89	0.988636	0.999906
KRT81	NC_000012.12	52285913	52291534	-	NM_002281.4	1604	52286238	3' UTR	AAGTCCCAG	54	0.981481	1
KRT81	NC_000012.12	52285913	52291534	-	NM_002281.4	1605	52286237	3' UTR	AGTCCCAGG	48	0.978261	0.999958
KRT81	NC_000012.12	52285913	52291534	-	NM_002281.4	1870	52285972	3' UTR	CCTTCCTGC	71	0.913043	1
LIF	NC_000022.11	30240453	30246759	-	NM_002309.5	3569	30240755	3' UTR	GTTCCTGCC	13	1	0.999992
LOXL2	NC_000008.11	23296897	23404120	-	NM_002318.3	2696	23297922	3' UTR	CTGTCCAGA	103	0.969697	0.999991
LRP3	NC_000019.10	33194330	33208864	+	NM_002333.4	2793	33207599	3' UTR	CCGCCACAG	10	0.9	0.999987
LRP3	NC_000019.10	33194330	33208864	+	NM_002333.4	2795	33207601	3' UTR	GCCACAGCC	14	0.857143	0.999926
LY6E	NC_000008.11	143018529	143022409	+	NM_002346.3	1059	143022337	3' UTR	CAGTCCTGC	131	0.882353	0.999949
LY6E	NC_000008.11	143018529	143022409	+	NM_002346.3	1060	143022338	3' UTR	AGTCCTGCC	123	0.903509	0.999985
TACSTD2	NC_000001.11	58575433	58577252	-	NM_002353.3	1184	58576069	3' UTR	AATTCCTGC	13	0.8	0.999901
TACSTD2	NC_000001.11	58575433	58577252	-	NM_002353.3	825	58576428	CDS	TGGACTTGC	13	1	0.999935
MCM3	NC_000006.12	52264015	52284742	-	NM_002388.6	591	52282053	CDS	CTATCCTAC	14	1	0.999914
SLC3A2	NC_000011.10	62856109	62888860	+	NM_002394.6	2095	62888734	3' UTR	CCTTCCCAG	19	1	0.999933
MGAT1	NC_000005.10	180784780	180802806	-	NM_002406.4	904	180792321	CDS	CGGACTTCT	9	1	0.999963
MGAT2	NC_000014.9	49620799	49623481	+	NM_002408.4	1511	49622309	CDS	GGGACTGGA	15	1	0.999996
MGAT2	NC_000014.9	49620799	49623481	+	NM_002408.4	878	49621676	CDS	TGGACTCAC	15	1	0.999983
CD99_1	NC_000024.10	2691295	2741309	+	NM_002414.5	1043	2741223	3' UTR	TAAGCCCTT	259	0.0972763	0.999937
MAP3K11	NC_000011.10	65597757	65614221	-	NM_002419.4	2889	65598411	CDS	CGGACTCAG	15	0.933333	0.999911
MMP1	NC_000011.10	102789919	102798160	-	NM_002421.4	81	102798080	CDS	CTTTCCTCC	127	0.464912	0.9999
MMP1	NC_000011.10	102789919	102798160	-	NM_002421.4	82	102798079	CDS	TTTCCTCCA	139	0.538462	0.9999
MMP1	NC_000011.10	102789919	102798160	-	NM_002421.4	84	102798077	CDS	TCCTCCACT	139	0.586466	0.999988
MMP1	NC_000011.10	102789919	102798160	-	NM_002421.4	85	102798076	CDS	CCTCCACTG	139	0.583333	0.999981
MSN	NC_000023.11	65667654	65741931	+	NM_002444.3	2970	65740941	3' UTR	CCAGCCTTG	23	1	0.99995
MSN	NC_000023.11	65667654	65741931	+	NM_002444.3	3252	65741223	3' UTR	CTTGCTCTC	35	0.785714	0.999953
MTX1	NC_000001.11	155208695	155213823	+	NM_002455.5	1533	155213720	3' UTR	AAGACTGGT	49	0.729167	0.999973
MYC	NC_000008.11	127736231	127742951	+	NM_002467.6	1842	127741072	3' UTR	GAGACTGAA	48	0.75	0.999998
MYC	NC_000008.11	127736231	127742951	+	NM_002467.6	1882	127741112	3' UTR	TGGACTTTG	51	0.916667	0.999915
NDUFA6	NC_000022.11	42085526	42090772	-	NM_002490.6	247	42087096	CDS	ATGTCACAG	183	0.954802	1
MYH9	NC_000022.11	36281280	36387967	-	NM_002473.6	6120	36282611	3' UTR	CCTTCCCAG	21	0.944444	0.999992
MYH9	NC_000022.11	36281280	36387967	-	NM_002473.6	6121	36282610	3' UTR	CTTCCCAGA	21	1	0.999989
MYH9	NC_000022.11	36281280	36387967	-	NM_002473.6	6122	36282609	3' UTR	TTCCCAGAC	22	0.904762	0.999994
MYH9	NC_000022.11	36281280	36387967	-	NM_002473.6	6159	36282572	3' UTR	GGGACTGCT	51	0.888889	0.999983
NEK2	NC_000001.11	211662772	211675621	-	NM_002497.4	1537	211663369	3' UTR	AAGACTGAT	14	1	0.999991
NT5E	NC_000006.12	85450083	85495784	+	NM_002526.4	3384	85495606	3' UTR	AAGTCACAT	60	0.983051	0.999998
NT5E	NC_000006.12	85450083	85495784	+	NM_002526.4	3386	85495608	3' UTR	GTCACATTT	60	0.982759	0.999936
PEBP1	NC_000012.12	118136124	118145584	+	NM_002567.4	739	118144892	3' UTR	TCTTCCTGC	174	0.94375	0.99999
PEBP1	NC_000012.12	118136124	118145584	+	NM_002567.4	740	118144893	3' UTR	CTTCCTGCC	162	0.946309	0.999915
PDCD2	NC_000006.12	170575295	170584637	-	NM_002598.4	603	170583168	CDS	AATTCCAGA	18	0.882353	0.999902
PDE6D	NC_000002.12	231732433	231781282	-	NM_002601.4	1031	231732542	3' UTR	TTTTCCTAC	25	0.8	0.999992
PFDN1	NC_000005.10	140245035	140303101	-	NM_002622.5	1075	140245296	3' UTR	AAGACTGTC	98	0.806452	0.999979
PFKL	NC_000021.9	44300053	44327373	+	NM_002626.6	2635	44327101	3' UTR	CCTTCCTGC	14	0.769231	0.999903
PFKP	NC_000010.11	3067548	3136802	+	NM_002627.5	1409	3113508	CDS	TTCGCCAAG	42	0.914286	0.999952
PFKP	NC_000010.11	3067548	3136802	+	NM_002627.5	1410	3113509	CDS	TCGCCAAGG	43	0.925	0.999987
PHB1	NC_000017.11	49404052	49414882	-	NM_002634.4	932	49404954	3' UTR	TGGGCCACA	157	0.980645	1
PHB1	NC_000017.11	49404052	49414882	-	NM_002634.4	933	49404953	3' UTR	GGGCCACAG	152	0.993333	1
PHB1	NC_000017.11	49404052	49414882	-	NM_002634.4	935	49404951	3' UTR	GCCACAGCC	124	1	1
SLC25A3	NC_000012.12	98593686	98606367	+	NM_002635.4	1167	98601550	3' UTR	TGGACTGAA	467	0.945946	0.999971
PKM	NC_000015.10	72199029	72231190	-	NM_002654.6	1703	72199631	3' UTR	CCTCCTCCA	327	0.804348	0.999926
PHB1	NC_000017.11	49404052	49414882	-	NM_002634.4	1722	49404164	3' UTR	CGTTCCTGG	20	1	0.999989
PHB1	NC_000017.11	49404052	49414882	-	NM_002634.4	1723	49404163	3' UTR	GTTCCTGGC	17	1	0.999972
PITX1	NC_000005.10	135027734	135034228	-	NM_002653.5	1481	135028590	3' UTR	CACTCTGCC	13	1	0.999961
PITX1	NC_000005.10	135027734	135034228	-	NM_002653.5	1724	135028347	3' UTR	CGGACTGAG	22	0.904762	0.999981
PITX1	NC_000005.10	135027734	135034228	-	NM_002653.5	1765	135028306	3' UTR	TGGACTTGC	8	1	0.999961
PLAU	NC_000010.11	73911132	73917494	+	NM_002658.6	1603	73916754	3' UTR	CTGCCCAGA	37	0.885714	0.999996
PLAU	NC_000010.11	73911132	73917494	+	NM_002658.6	1604	73916755	3' UTR	TGCCCAGAC	42	0.914286	0.999979
PLAU	NC_000010.11	73911132	73917494	+	NM_002658.6	1679	73916830	3' UTR	TGGACTGAA	74	0.986486	0.999995
PLAU	NC_000010.11	73911132	73917494	+	NM_002658.6	33	73911164	5'UTR	CGGGCCAGG	38	0.83871	0.999906
PLAU	NC_000010.11	73911132	73917494	+	NM_002658.6	34	73911165	5'UTR	GGGCCAGGG	39	0.714286	0.999988
PLAUR	NC_000019.10	43648579	43670169	-	NM_002659.4	1120	43648827	3' UTR	GGCTCCCAG	48	0.977273	0.999964
PLAUR	NC_000019.10	43648579	43670169	-	NM_002659.4	935	43649012	CDS	CCACCCAGA	21	1	0.999941
PLAUR	NC_000019.10	43648579	43670169	-	NM_002659.4	978	43648969	CDS	CAGCCTGGC	44	0.780488	0.999924
PPP1CA	NC_000011.10	67398183	67401858	-	NM_002708.4	955	67398725	CDS	CTTTCCAGA	150	0.900763	0.999913
PPP1R7	NC_000002.12	241150467	241183652	+	NM_002712.3	1157	241182868	3' UTR	ACTGCCCAG	17	0.9375	0.999969
PPP2CA	NC_000005.10	134194332	134226073	-	NM_002715.4	1681	134197233	3' UTR	AAATCTCAG	105	0.968421	0.999995
PPP2R2A	NC_000008.11	26291508	26372680	+	NM_002717.4	1920	26370677	3' UTR	TGGACTAGA	12	0.916667	0.999958
PRKCSH	NC_000019.10	11435645	11450968	+	NM_002743.3	1893	11450796	3' UTR	CATTCCCAG	72	0.95082	0.999993
PRKCSH	NC_000019.10	11435645	11450968	+	NM_002743.3	2036	11450939	3' UTR	ACCTCAATA	64	0.253968	0.999906
MAPK13	NC_000006.12	36130513	36144521	+	NM_002754.5	857	36138726	CDS	CCTGCCACA	12	1	0.999993
PRPS2	NC_000023.11	12791412	12824222	+	NM_002765.5	1015	12822768	CDS	GTGTCCTAC	17	1	0.999996
PSMA7	NC_000020.11	62136733	62143394	-	NM_002792.4	911	62136784	3' UTR	CTTTCCATT	744	0.260388	0.999905
PSMA7	NC_000020.11	62136733	62143394	-	NM_002792.4	916	62136779	3' UTR	CATTCCATT	738	0.262937	0.999951
PSMB2	NC_000001.11	35599541	35641526	-	NM_002794.5	468	35609320	CDS	TTGGCCAAG	114	0.893204	0.999973
PSMB3	NC_000017.11	38752741	38764225	+	NM_002795.4	176	38753236	CDS	GGATCCAGG	223	0.897436	0.999923
PSMB4	NC_000001.11	151399573	151401937	+	NM_002796.3	61	151399633	CDS	GGGTCCGGC	129	0.87931	0.999997
PSMB4	NC_000001.11	151399573	151401937	+	NM_002796.3	62	151399634	CDS	GGTCCGGCC	140	0.926829	0.999991
PSAP	NC_000010.11	71816298	71851251	-	NM_002778.4	2744	71816302	3' UTR	TTAGCCAGA	18	1	0.999993
PSMB5	NC_000014.9	23025856	23034900	-	NM_002797.5	80	23034821	CDS	CGGACTTGG	144	0.784	0.999993
PSMD1	NC_000002.12	231056867	231172827	+	NM_002807.4	2599	231163686	CDS	ATATCCTGC	18	1	0.999994
PSMD1	NC_000002.12	231056867	231172827	+	NM_002807.4	2600	231163687	CDS	TATCCTGCC	18	1	0.999994
PTBP1	NC_000019.10	797452	812312	+	NM_002819.5	1639	810745	CDS	CGGTCCAGG	12	1	0.999996
PTBP1	NC_000019.10	797452	812312	+	NM_002819.5	1640	810746	CDS	GGTCCAGGC	12	1	0.999992
PTMA	NC_000002.12	231708525	231713551	+	NM_002823.5	1162	231713498	3' UTR	TGTCCAACA	736	0.0947075	0.99991
QSOX1	NC_000001.11	180154869	180204030	+	NM_002826.5	803	180183927	CDS	GAATCCAGG	15	1	0.999993
NECTIN2	NC_000019.10	44846297	44878938	+	NM_002856.3	1755	44878706	3' UTR	TGGACTTGT	36	1	0.999993
NECTIN2	NC_000019.10	44846297	44878938	+	NM_002856.3	1808	44878759	3' UTR	GGGACTTGG	33	0.966667	0.999941
NECTIN2	NC_000019.10	44846297	44878938	+	NM_002856.3	1837	44878788	3' UTR	TGGACTTCT	36	1	0.999925
PYGB	NC_000020.11	25248085	25298012	+	NM_002862.4	3078	25296974	3' UTR	AGGGCCAAG	27	0.884615	0.999966
RBBP7	NC_000023.11	16844341	16870362	-	NM_002893.4	1269	16852554	CDS	TTTTCCAGG	70	0.953846	1
RBBP7	NC_000023.11	16844341	16870362	-	NM_002893.4	1270	16852553	CDS	TTTCCAGGT	70	0.953846	0.999997
RCN1	NC_000011.10	32091074	32105722	+	NM_002901.4	2097	32105450	3' UTR	TGGACTGAA	134	0.976	0.99999
RCN1	NC_000011.10	32091074	32105722	+	NM_002901.4	1124	32104477	3' UTR	TAGACACTC	82	0.860759	0.999997
RING1	NC_000006.12	33208500	33212716	+	NM_002931.4	1001	33211500	CDS	TGTTCCGGC	14	1	0.999962
RPA1	NC_000017.11	1830005	1900082	+	NM_002945.5	2058	1897293	3' UTR	TGGACTAAG	35	1	0.999977
RPN1	NC_000003.12	128619969	128650818	-	NM_002950.4	1137	128626750	CDS	TCATCCTGC	101	0.88764	0.999917
SRSF2	NC_000017.11	76734115	76737411	-	NM_003016.4	799	76736279	CDS	CGGTCCAGG	9	0.888889	0.999958
SHB	NC_000009.12	37915898	38069227	-	NM_003028.3	1623	37974635	CDS	CCATCCCAG	27	1	0.999989
SHB	NC_000009.12	37915898	38069227	-	NM_003028.3	2152	37919781	3' UTR	GAGACTTGG	58	0.894737	0.99995
SMARCB1	NC_000022.11	23786966	23838009	+	NM_003073.5	944	23816881	CDS	GAGTCCTAC	15	0.933333	0.999996
SMARCE1	NC_000017.11	40624962	40647818	-	NM_003079.5	1695	40628417	3' UTR	CCTTCCCAG	27	0.846154	0.999989
SNRPC	NC_000006.12	34757505	34773857	+	NM_003093.3	490	34773541	CDS	CACTCGGCC	304	1	0.999966
SNRPB2	NC_000020.11	16730026	16742564	+	NM_003092.5	598	16738897	CDS	AAATCCTCA	70	0.84127	0.99996
SNRPB2	NC_000020.11	16730026	16742564	+	NM_003092.5	599	16738898	CDS	AATCCTCAG	63	0.87931	0.999995
SPR	NC_000002.12	72887408	72892158	+	NM_003124.5	1252	72891978	3' UTR	ATGTCCCAG	63	0.767857	0.999955
SPR	NC_000002.12	72887408	72892158	+	NM_003124.5	568	72888552	CDS	TGTTCCAGG	27	0.444444	0.99991
SPR	NC_000002.12	72887408	72892158	+	NM_003124.5	796	72891522	CDS	TGGACTTCT	40	0.974359	0.999955
SRP19	NC_000005.10	112861287	112869788	+	NM_003135.3	789	112867801	3' UTR	TGGACTGTA	30	0.966667	0.999993
SSR1	NC_000006.12	7281143	7313199	-	NM_003144.5	1614	7289190	3' UTR	TAATCCTAC	9	1	0.999981
SSRP1	NC_000011.10	57325988	57335892	-	NM_003146.3	2751	57326068	3' UTR	AGCTCCTAC	32	0.857143	0.999946
SURF1	NC_000009.12	133351758	133356487	-	NM_003172.4	1029	133351821	3' UTR	CTGGCCTTC	14	0.538462	0.999968
SURF1	NC_000009.12	133351758	133356487	-	NM_003172.4	1030	133351820	3' UTR	TGGCCTTCT	14	0.538462	0.999988
TCEA2	NC_000020.11	64063198	64072347	+	NM_003195.6	1050	64072215	3' UTR	CCCTCCCCG	29	1	0.999994
TCEA2	NC_000020.11	64063198	64072347	+	NM_003195.6	1108	64072273	3' UTR	ATGTCCTGC	26	1	0.99991
ELOA	NC_000001.11	23743471	23762059	+	NM_003198.3	2514	23759735	3' UTR	GTGCCACAG	17	1	0.999996
TFAM	NC_000010.11	58385410	58399220	+	NM_003201.3	1020	58395215	3' UTR	TGGACTTCT	11	1	0.99993
TIMP1	NC_000023.11	47582436	47586789	+	NM_003254.3	373	47585329	CDS	ATTGCTGGA	488	0.993435	0.999945
TIMP2	NC_000017.11	78852977	78925387	-	NM_003255.5	208	78925180	5'UTR	CCGGCTCAG	32	0.866667	0.999985
TPT1	NC_000013.11	45333471	45341183	-	NM_003295.4	1136	45336883	3' UTR	GAGACTCAT	169	0.879747	0.999975
TPT1	NC_000013.11	45333471	45341183	-	NM_003295.4	974	45337045	3' UTR	GGGACTGGA	160	0.953947	0.999935
TPD52L2	NC_000020.11	63865270	63891538	+	NM_003288.4	1155	63890383	3' UTR	AAGTCCTAC	22	0.8	0.99999
TPD52L2	NC_000020.11	63865270	63891538	+	NM_003288.4	1313	63890541	3' UTR	TGGACTTTT	25	0.791667	0.999985
PHLDA2	NC_000011.10	2928273	2929420	-	NM_003311.4	34	2929387	5'UTR	CGCTCCCAG	103	0.914894	0.999995
EIPR1	NC_000002.12	3188970	3377818	-	NM_003310.5	1312	3189315	3' UTR	TTATCCAGG	13	0.769231	0.999952
UBA1	NC_000023.11	47193829	47215128	+	NM_003334.4	1195	47202447	CDS	GCTTCCAGG	13	0.923077	0.999914
UBA1	NC_000023.11	47193829	47215128	+	NM_003334.4	1753	47203678	CDS	TTTTCCGGC	18	1	0.999915
UBA1	NC_000023.11	47193829	47215128	+	NM_003334.4	1754	47203679	CDS	TTTCCGGCC	18	1	0.999934
UBE2A	NC_000023.11	119574563	119584423	+	NM_003336.4	749	119583396	3' UTR	TTTTCCTAC	17	1	0.999992
UBE2N	NC_000012.12	93405684	93441947	-	NM_003348.4	1072	93409489	3' UTR	ACATCACAG	106	0.989796	0.999932
UBE2N	NC_000012.12	93405684	93441947	-	NM_003348.4	387	93410828	CDS	CGATCCAGG	50	0.612245	0.999981
USF2	NC_000019.10	35268962	35279821	+	NM_003367.4	858	35271132	CDS	CCAGCACAA	18	0.888889	0.999959
USF2	NC_000019.10	35268962	35279821	+	NM_003367.4	860	35271134	CDS	AGCACAACG	20	1	0.999943
VCL	NC_000010.11	73998116	74121363	+	NM_003373.4	2578	74107281	CDS	GTGGCCAAG	11	1	0.999904
VCL	NC_000010.11	73998116	74121363	+	NM_003373.4	3893	74118769	3' UTR	ATTTCCTGC	23	1	0.999998
VCL	NC_000010.11	73998116	74121363	+	NM_003373.4	3894	74118770	3' UTR	TTTCCTGCC	24	0.956522	0.999981
VCL	NC_000010.11	73998116	74121363	+	NM_003373.4	4541	74119417	3' UTR	AATTCCTAC	30	0.846154	0.999972
VIM	NC_000010.11	17228241	17237593	+	NM_003380.5	411	17229402	5'UTR	CAGGCCATC	340	0.65528	0.99996
VEGFB	NC_000011.10	64234584	64239264	+	NM_003377.5	123	64234706	5'UTR	GAGTCGCCC	34	0.96875	0.999964
YY1	NC_000014.9	100239144	100282788	+	NM_003403.5	1669	100277923	3' UTR	GGGACTTCT	30	0.814815	0.999925
YWHAH	NC_000022.11	31944535	31957603	+	NM_003405.4	1119	31956971	3' UTR	TGGACTGAT	87	1	0.999996
ZYX	NC_000007.14	143381345	143391111	+	NM_003461.5	2215	143391098	3' UTR	AAACCTTGT	20	0.35	0.999962
SLC7A5	NC_000016.10	87830023	87869507	-	NM_003486.7	2951	87831628	3' UTR	CCTTCTCAG	15	0.923077	0.999959
SLC7A5	NC_000016.10	87830023	87869507	-	NM_003486.7	3424	87831155	3' UTR	TGGACTGAC	34	0.969697	0.999924
NAA10	NC_000023.11	153929225	153935037	-	NM_003491.4	243	153934387	CDS	CTTTCCTGG	32	0.870968	0.999995
DUSP11	NC_000002.12	73762213	73780103	-	NM_003584.3	894	73766447	CDS	ACACCCAGA	10	1	0.999941
BHLHE40	NC_000003.12	4979437	4985323	+	NM_003670.3	959	4983130	CDS	CGGACTTTC	14	1	0.999904
DEGS1	NC_000001.11	224183240	224193441	+	NM_003676.4	286	224189683	CDS	AAGACTTGG	24	1	0.999991
YARS1	NC_000001.11	32775239	32817358	-	NM_003680.4	2006	32775676	3' UTR	ATGCCACAG	34	0.9375	0.999998
PDXK	NC_000021.9	43719129	43762299	+	NM_003681.5	1087	43756045	CDS	TCGTCCAGG	35	0.689655	0.999971
RRP1	NC_000021.9	43789577	43805293	+	NM_003683.6	1686	43804021	3' UTR	AAGACTGAA	23	0.826087	0.999914
PLPP2	NC_000019.10	281043	291403	-	NM_003712.4	1265	281057	3' UTR	AGGGCACCT	20	0.578947	0.999974
DYNLL1	NC_000012.12	120496113	120498493	+	NM_003746.3	390	120498220	3' UTR	TGGACTGTG	331	0.957237	0.999968
DYNLL1	NC_000012.12	120496113	120498493	+	NM_003746.3	456	120498286	3' UTR	GAGACTGAA	366	0.83792	0.99991
AKR1C3	NC_000010.11	5094414	5107686	+	NM_003739.6	510	5099358	CDS	TTGGCCAAG	51	0.813953	0.999909
EIF3A	NC_000010.11	119033670	119080817	-	NM_003750.4	4256	119036073	CDS	GAGACTGAT	30	0.892857	0.999991
STX10	NC_000019.10	13144058	13150375	-	NM_003765.3	1291	13144071	3' UTR	CAGCCTTTT	37	0.416667	0.99993
EDF1	NC_000009.12	136862119	136866308	-	NM_003792.4	619	136862162	3' UTR	CCTCCCCAG	366	0.94	1
ABCC3	NC_000017.11	50634881	50692253	+	NM_003786.4	4722	50691282	3' UTR	TGGACTTGA	15	0.928571	0.999911
CTNNAL1	NC_000009.12	108942577	109013499	-	NM_003798.4	1219	108976988	CDS	CAGTCACAG	37	1	0.999932
ADAM15	NC_000001.11	155051316	155062775	+	NM_003815.5	1942	155058395	CDS	GTGGCCCAG	23	0.863636	0.999991
NAPA	NC_000019.10	47487637	47515063	-	NM_003827.4	1472	47487827	3' UTR	TCTTCCCCC	28	0.730769	0.99999
NAPA	NC_000019.10	47487637	47515063	-	NM_003827.4	1473	47487826	3' UTR	CTTCCCCCA	26	0.958333	0.999995
NAPA	NC_000019.10	47487637	47515063	-	NM_003827.4	1562	47487737	3' UTR	CCACCCCAG	26	0.884615	0.999996
BANF1	NC_000011.10	66002503	66004149	+	NM_003860.4	606	66004024	3' UTR	GATTCCCGG	317	0.99026	0.999965
DPM2	NC_000009.12	127935099	127937854	-	NM_003863.4	166	127936617	CDS	ATTTCCTGC	39	0.942857	0.999995
DPM2	NC_000009.12	127935099	127937854	-	NM_003863.4	640	127935371	3' UTR	TGGACTTAG	40	0.972973	0.999989
IER3	NC_000006.12	30743199	30744547	-	NM_003897.4	406	30744030	CDS	GTGTCCGCC	189	1	1
IER3	NC_000006.12	30743199	30744547	-	NM_003897.4	407	30744029	CDS	TGTCCGCCG	175	0.994186	1
IER3	NC_000006.12	30743199	30744547	-	NM_003897.4	593	30743843	3' UTR	GGGACTTCC	524	0.886792	0.99991
SQSTM1	NC_000005.10	179820905	179838078	+	NM_003900.5	536	179824060	CDS	CATTCCCCA	145	0.830645	0.999915
SQSTM1	NC_000005.10	179820905	179838078	+	NM_003900.5	537	179824061	CDS	ATTCCCCAG	142	0.706349	0.999935
RPS6KA4	NC_000011.10	64359162	64372215	+	NM_003942.3	2817	64371904	3' UTR	TGGACTGTC	8	1	0.999939
CLK3	NC_000015.10	74608372	74630201	+	NM_003992.5	1575	74629930	3' UTR	GCCGCCCAG	15	0.928571	0.999939
RHOB	NC_000002.12	20447074	20449440	+	NM_004040.4	610	20447683	CDS	CTCTCCTAC	22	0.888889	0.999982
RHOB	NC_000002.12	20447074	20449440	+	NM_004040.4	662	20447735	CDS	CGGACTCGC	26	0.833333	0.999986
AP2S1	NC_000019.10	46838167	46850846	-	NM_004069.6	532	46838424	3' UTR	CCGGCCCCG	313	0.894737	0.999996
CDKN1B	NC_000012.12	12717368	12722369	+	NM_004064.5	1897	12721855	3' UTR	TAAACACAG	12	1	0.999952
CS	NC_000012.12	56271699	56300330	-	NM_004077.3	647	56282490	CDS	GTTACAGCC	11	1	0.999994
CSRP1	NC_000001.11	201483530	201507123	-	NM_004078.3	346	201488975	CDS	CTGGCCACA	57	0.886792	0.999973
CSRP1	NC_000001.11	201483530	201507123	-	NM_004078.3	347	201488974	CDS	TGGCCACAG	32	0.935484	0.999995
EIF2S1	NC_000014.9	67360328	67386516	+	NM_004094.5	887	67382525	CDS	CAGTCAAGC	57	0.958333	0.999901
FEN1	NC_000011.10	61792911	61797238	+	NM_004111.6	1820	61797042	3' UTR	GTGACTGAT	80	0.986842	0.999909
HSPA9	NC_000005.10	138553756	138575401	-	NM_004134.7	656	138567685	CDS	TGATCACAG	33	1	0.999911
IDH3G	NC_000023.11	153785768	153794375	-	NM_004135.4	834	153786940	CDS	GTGTCCCGG	38	1	0.999965
IDH3G	NC_000023.11	153785768	153794375	-	NM_004135.4	835	153786939	CDS	TGTCCCGGC	38	0.970588	0.999937
NINJ1	NC_000009.12	93121496	93134251	-	NM_004148.4	1176	93121557	3' UTR	GGGTCCCAG	39	0.857143	0.999948
SDHA	NC_000005.10	218320	257082	+	NM_004168.4	1242	235285	CDS	CTGTCCTCC	41	0.888889	0.999945
SLC16A3	NC_000017.11	82229042	82240086	+	NM_004207.4	1881	82239368	3' UTR	CCGTCCTAC	107	0.960396	0.999999
AURKB	NC_000017.11	8204734	8210575	-	NM_004217.4	455	8207190	CDS	AAATCCAGG	30	0.962963	0.999971
TRIP13	NC_000005.10	892884	918120	+	NM_004237.4	1315	915970	CDS	ATGTCCAGG	17	0.882353	0.999975
MED27	NC_000009.12	131860112	132079867	-	NM_004269.4	1143	131860354	3' UTR	GGGACTAAT	24	0.913043	0.99995
MED27	NC_000009.12	131860112	132079867	-	NM_004269.4	565	131939412	CDS	TTATCCAGA	19	0.866667	0.999993
MED27	NC_000009.12	131860112	132079867	-	NM_004269.4	566	131939411	CDS	TATCCAGAC	19	0.8125	0.999925
BAX	NC_000019.10	48954875	48961798	+	NM_004324.4	1029	48961415	3' UTR	TCATCTCAG	12	0.916667	0.999991
BAX	NC_000019.10	48954875	48961798	+	NM_004324.4	1270	48961656	3' UTR	TGGACTGTG	13	0.923077	0.999932
BPHL	NC_000006.12	3118711	3153578	+	NM_004332.4	1191	3152860	3' UTR	GGCTCTACA	19	0.944444	0.999905
BPHL	NC_000006.12	3118711	3153578	+	NM_004332.4	335	3127335	CDS	CATTCCAGG	12	1	0.999996
PTTG1IP	NC_000021.9	44849598	44873690	-	NM_004339.4	2288	44849910	3' UTR	TGGACTTTG	130	0.883333	0.999964
PTTG1IP	NC_000021.9	44849598	44873690	-	NM_004339.4	1915	44850283	3' UTR	AGTCCCTGT	97	0.764045	0.999976
PTTG1IP	NC_000021.9	44849598	44873690	-	NM_004339.4	1916	44850282	3' UTR	GTCCCTGTT	86	0.74359	0.999911
CDC34	NC_000019.10	531760	542087	+	NM_004359.2	1314	541983	3' UTR	AGCTCCAGG	50	0.575	0.999924
DDX5	NC_000017.11	64498254	64506289	-	NM_004396.5	381	64504318	CDS	AGCACAAGA	17	0.823529	0.999933
DDX5	NC_000017.11	64498254	64506289	-	NM_004396.5	621	64503859	CDS	GCTTCCTGC	26	0.96	0.999993
DDX10	NC_000011.10	108665069	108940927	+	NM_004398.4	2632	108940342	CDS	GGGACACTT	17	1	0.99996
DUSP1	NC_000005.10	172768096	172771195	-	NM_004417.4	327	172770869	CDS	TGGACTGCC	28	0.88	0.999975
DUSP5	NC_000010.11	110497907	110511533	+	NM_004419.4	1631	110510687	3' UTR	GGGACTGCC	14	1	0.999984
DUSP5	NC_000010.11	110497907	110511533	+	NM_004419.4	2018	110511074	3' UTR	TGGACTTTG	17	1	0.999956
ECM1	NC_000001.11	150508109	150513789	+	NM_004425.4	621	150511010	CDS	TTCTCCAGA	17	1	0.999968
ENDOG	NC_000009.12	128818500	128822676	+	NM_004435.2	788	128820840	CDS	TCTTCCTGC	21	0.9	0.999973
GPS2	NC_000017.11	7312661	7315360	-	NM_004489.5	1148	7312689	3' UTR	GTGTCCCAG	49	0.957447	0.999999
GPS2	NC_000017.11	7312661	7315360	-	NM_004489.5	1149	7312688	3' UTR	TGTCCCAGG	45	0.829268	0.999992
GPS2	NC_000017.11	7312661	7315360	-	NM_004489.5	1150	7312687	3' UTR	GTCCCAGGC	39	0.941176	0.999981
HNRNPAB	NC_000005.10	178204533	178211163	+	NM_004499.4	917	178209346	CDS	GTGGCCCAG	27	0.88	0.999991
FOXK2	NC_000017.11	82519732	82604602	+	NM_004514.4	2631	82601990	3' UTR	GAGACTTTC	22	0.952381	0.999985
FOXK2	NC_000017.11	82519732	82604602	+	NM_004514.4	2919	82602278	3' UTR	GGGACTCAC	18	0.9375	0.999989
ILK	NC_000011.10	6603774	6610870	+	NM_004517.4	667	6608961	CDS	CACTCGGCC	20	1	0.999953
MGST3	NC_000001.11	165631234	165656136	+	NM_004528.4	629	165655607	3' UTR	TCAGCCTCA	113	0.592593	0.999993
MGST3	NC_000001.11	165631234	165656136	+	NM_004528.4	630	165655608	3' UTR	CAGCCTCAT	114	0.552632	0.999999
MGST3	NC_000001.11	165631234	165656136	+	NM_004528.4	632	165655610	3' UTR	GCCTCATAC	131	0.633588	0.999991
NDUFS3	NC_000011.10	47579074	47584562	+	NM_004551.3	380	47580965	CDS	CCAACTCGG	109	1	0.99998
NDUFS5	NC_000001.11	39026350	39034615	+	NM_004552.3	456	39034576	3' UTR	CCTCCTTGT	51	0.2	0.999906
NDUFS5	NC_000001.11	39026350	39034615	+	NM_004552.3	488	39034608	3' UTR	TGCTCCATC	23	0.590909	0.99998
NFKBIE	NC_000006.12	44258166	44265551	-	NM_004556.3	1401	44259109	3' UTR	GGGACTGCT	44	0.952381	0.999915
NFKBIE	NC_000006.12	44258166	44265551	-	NM_004556.3	1639	44258871	3' UTR	TGGACTCTC	43	0.976744	0.999999
RRBP1	NC_000020.11	17613679	17682242	-	NM_004587.3	3584	17613768	3' UTR	AGGCCACAG	18	0.823529	0.99991
SCO1	NC_000017.11	10672474	10697533	-	NM_004589.4	1319	10680732	3' UTR	GGGACTGAA	35	1	0.999995
TGM2	NC_000020.11	38127385	38165270	-	NM_004613.4	3307	38129048	3' UTR	TGTCCCCAG	52	0.723404	0.99992
FANCG	NC_000009.12	35073839	35079942	-	NM_004629.2	1870	35075307	CDS	TCTTCCGGG	19	0.888889	0.999997
FANCG	NC_000009.12	35073839	35079942	-	NM_004629.2	2218	35074177	CDS	GGATCCGTC	19	0.941176	0.999971
CCNB2	NC_000015.10	59105146	59125045	+	NM_004701.4	1427	59124984	3' UTR	TCTTCTCAG	119	0.990909	0.999932
RRP9	NC_000003.12	51933429	51941904	-	NM_004704.5	430	51937316	CDS	AGATCCAGG	17	1	0.999998
SYNGR2	NC_000017.11	78168581	78172720	+	NM_004710.7	765	78171990	3' UTR	TGGACTTTC	27	1	0.999992
TBRG4	NC_000007.14	45100100	45111697	-	NM_004749.4	944	45104606	CDS	ATCTCCTAC	28	0.92	0.99991
BCL7C	NC_000016.10	30887795	30894077	-	NM_004765.4	107	30893971	5'UTR	CGGGCTCGG	28	0.884615	0.999964
ZNHIT3	NC_000017.11	36486681	36495822	+	NM_004773.4	191	36492866	CDS	TCTTCCTAC	52	0.895833	0.999954
SNAP29	NC_000022.11	20859007	20891214	+	NM_004782.4	523	20870518	CDS	ACCTCCCAG	23	0.888889	0.999972
DDX23	NC_000012.12	48829756	48852163	-	NM_004818.3	2449	48830563	CDS	TCTTCCTGT	20	0.947368	0.999995
DDX23	NC_000012.12	48829756	48852163	-	NM_004818.3	2863	48830149	3' UTR	CAGACTGAA	33	1	0.999988
EI24	NC_000011.10	125569477	125584684	+	NM_004879.5	1293	125583786	3' UTR	CTGCCAAGG	24	0.863636	0.999972
EI24	NC_000011.10	125569477	125584684	+	NM_004879.5	1470	125583963	3' UTR	TGGACTGAT	23	0.95	0.99999
ATP5MJ	NC_000014.9	103912288	103921529	-	NM_004894.3	554	103912349	3' UTR	GGATCCAGG	60	0.924528	0.99993
IER2	NC_000019.10	13150411	13154911	+	NM_004907.3	1443	13154244	3' UTR	CGGACTTCA	64	0.96875	0.999999
PDIA4	NC_000007.14	149003062	149028505	-	NM_004911.5	600	149015015	CDS	GTCTCCCAG	16	0.75	0.999908
DNM2	NC_000019.10	10718079	10831903	+	NM_004945.4	2627	10830310	CDS	TCTTCCCAG	9	0.875	0.999904
HDAC1	NC_000001.11	32292083	32333626	+	NM_004964.3	2088	32333596	3' UTR	TGAGCCTCT	46	0.318182	0.999983
HDAC1	NC_000001.11	32292083	32333626	+	NM_004964.3	2089	32333597	3' UTR	GAGCCTCTT	52	0.27451	0.999986
MMP14	NC_000014.9	22836585	22847758	+	NM_004995.4	2006	22846063	3' UTR	CACTCCTAC	31	0.962963	0.999988
MYO1E	NC_000015.10	59132434	59372871	-	NM_004998.4	4674	59136404	3' UTR	GCGTCCTGC	14	0.9	0.999974
NDUFA9	NC_000012.12	4649114	4694317	+	NM_005002.5	1240	4687201	3' UTR	TGTACACAG	66	0.983607	0.999968
NDUFA9	NC_000012.12	4649114	4694317	+	NM_005002.5	98	4654327	CDS	GTGTCACGG	40	0.975	0.999998
NDUFA9	NC_000012.12	4649114	4694317	+	NM_005002.5	100	4654329	CDS	GTCACGGCC	38	1	0.999997
OXA1L	NC_000014.9	22766688	22773042	+	NM_005015.5	1369	22771605	3' UTR	GAGACTCAT	112	0.759615	0.999922
SNU13	NC_000022.11	41673933	41688867	-	NM_005008.4	1546	41674077	3' UTR	TGGACACTT	32	0.88	0.999979
PIK3R2	NC_000019.10	18153163	18170532	+	NM_005027.4	1490	18162235	CDS	CCGGCCTCC	9	1	0.999973
PLK1	NC_000016.10	23678889	23690367	+	NM_005030.6	1426	23689349	CDS	GAGTCCTAC	56	0.914894	0.999901
QARS1	NC_000003.12	49095932	49104757	-	NM_005051.3	1404	49099769	CDS	AATTCCAGG	24	0.956522	0.99997
QARS1	NC_000003.12	49095932	49104757	-	NM_005051.3	897	49101358	CDS	ATGCCAAGG	24	0.954545	0.999976
RAC3	NC_000017.11	82031678	82034204	+	NM_005052.3	296	82032815	CDS	CTCTCCTAC	19	0.947368	0.999995
RAD23A	NC_000019.10	12945862	12953642	+	NM_005053.4	1101	12952971	CDS	TCATCCAGG	28	0.875	0.999955
RAD23A	NC_000019.10	12945862	12953642	+	NM_005053.4	1211	12953081	3' UTR	CCACCCTAC	45	0.9375	0.99995
TRIM25	NC_000017.11	56887909	56914049	-	NM_005082.5	5559	56888095	3' UTR	TGGACACTA	38	0.90625	0.999966
MVP	NC_000016.10	29820462	29848021	+	NM_005115.5	2680	29847903	CDS	TGGGCCCAG	22	0.380952	0.999943
RCE1	NC_000011.10	66843441	66846552	+	NM_005133.3	1277	66846367	3' UTR	TGGACTGCT	15	1	0.999992
SCO2	NC_000022.11	50523568	50525598	-	NM_005138.3	702	50523850	CDS	AAGACTGTT	12	1	0.999956
SART1	NC_000011.10	65961734	65980137	+	NM_005146.5	1187	65966508	CDS	TGAGCACAG	15	0.8	0.999988
AKT1	NC_000014.9	104769349	104793601	-	NM_005163.2	2328	104770010	3' UTR	AGGTCCTGC	10	0.875	0.999907
ALDOC	NC_000017.11	28573120	28576895	-	NM_005165.3	985	28573856	CDS	CTTCCCCGA	8	1	0.999971
ALDOC	NC_000017.11	28573120	28576895	-	NM_005165.3	986	28573855	CDS	TTCCCCGAC	8	0.875	0.999985
CAPN1	NC_000011.10	65181928	65212006	+	NM_005186.4	2503	65211557	3' UTR	TGTTCCTGC	20	0.9	0.999987
CAPN1	NC_000011.10	65181928	65212006	+	NM_005186.4	2504	65211558	3' UTR	GTTCCTGCC	22	0.894737	0.999986
CAPN1	NC_000011.10	65181928	65212006	+	NM_005186.4	2844	65211898	3' UTR	GGGACTTGT	25	0.772727	0.999926
CEBPB	NC_000020.11	50190830	50192668	+	NM_005194.4	1612	50192441	3' UTR	GGGACTGAC	49	1	0.999971
NR2F6	NC_000019.10	17231883	17245919	-	NM_005234.4	2047	17232219	3' UTR	AAGACTGTG	45	0.976744	0.999985
F2RL1	NC_000005.10	76819030	76835315	+	NM_005242.6	1642	76834096	3' UTR	TAGACTTGG	31	0.777778	0.999979
PDIA3	NC_000015.10	43746438	43773278	+	NM_005313.5	1453	43770527	CDS	TTTTCCTAC	350	0.92283	0.999985
GNB2	NC_000007.14	100673740	100679169	+	NM_005273.4	157	100673896	5'UTR	GCGACCTCC	29	1	0.999993
GNB2	NC_000007.14	100673740	100679169	+	NM_005273.4	158	100673897	5'UTR	CGACCTCCG	27	1	0.999996
GNB2	NC_000007.14	100673740	100679169	+	NM_005273.4	160	100673899	5'UTR	ACCTCCGCC	25	1	0.999997
GNB2	NC_000007.14	100673740	100679169	+	NM_005273.4	161	100673900	5'UTR	CCTCCGCCG	25	0.84	0.999995
H1-0	NC_000022.11	37805229	37807432	+	NM_005318.4	363	37805591	CDS	CGGGCCAAG	15	0.846154	0.999975
HADH	NC_000004.12	107989889	108035171	+	NM_005327.7	299	108009881	CDS	AAAACCTTA	23	0.952381	0.999931
HADH	NC_000004.12	107989889	108035171	+	NM_005327.7	300	108009882	CDS	AAACCTTAA	20	1	0.999999
HSPA5	NC_000009.12	125234853	125241343	-	NM_005347.5	2222	125236552	3' UTR	TGGACTCAG	420	0.992718	0.999999
HRAS	NC_000011.10	532242	535576	-	NM_005343.4	956	532356	3' UTR	CAGACTGTC	53	0.94	0.999964
HSPA1B	NC_000006.12	31827738	31830254	+	NM_005346.6	1679	31829416	CDS	GTCACGGCC	15	1	0.999975
HSPA1B	NC_000006.12	31827738	31830254	+	NM_005346.6	2178	31829915	3' UTR	TGGACTGTT	27	0.958333	0.999941
HSPA1B	NC_000006.12	31827738	31830254	+	NM_005346.6	2187	31829924	3' UTR	GGGACTCAA	37	0.90625	0.999986
JUND	NC_000019.10	18279694	18281622	-	NM_005354.6	1259	18280364	3' UTR	CGGACTTGG	28	0.962963	0.999979
RAB8A	NC_000019.10	16111889	16134234	+	NM_005370.5	1724	16133391	3' UTR	GGGACTGCG	40	0.947368	0.999919
SHMT2	NC_000012.12	57229711	57234935	+	NM_005412.6	1109	57233580	CDS	TGTTCCGGG	37	0.363636	0.99996
SHMT2	NC_000012.12	57229711	57234935	+	NM_005412.6	716	57232506	CDS	TTTTCCGGC	30	0.84	0.999972
VEGFC	NC_000004.12	176683538	176792922	-	NM_005429.5	2061	176683736	3' UTR	AAGACTGGT	14	0.928571	0.999921
PDLIM7	NC_000005.10	177483394	177497604	-	NM_005451.5	1595	177483511	3' UTR	TGGGCCCTG	68	1	0.999999
PDLIM7	NC_000005.10	177483394	177497604	-	NM_005451.5	1596	177483510	3' UTR	GGGCCCTGC	68	1	0.999996
PDLIM7	NC_000005.10	177483394	177497604	-	NM_005451.5	1615	177483491	3' UTR	TTATCCTCC	48	0.9375	1
PDLIM7	NC_000005.10	177483394	177497604	-	NM_005451.5	1616	177483490	3' UTR	TATCCTCCC	46	0.977778	0.99995
ACOT8	NC_000020.11	45841721	45857392	-	NM_005469.4	476	45848539	CDS	AGCCCAGCC	13	0.666667	0.999952
AP1M2	NC_000019.10	10572671	10587312	-	NM_005498.5	1616	10572803	3' UTR	AAGTCCTCC	13	0.833333	0.999964
AP1M2	NC_000019.10	10572671	10587312	-	NM_005498.5	1617	10572802	3' UTR	AGTCCTCCT	13	0.923077	0.999952
UBA2	NC_000019.10	34428381	34471251	+	NM_005499.3	1773	34466994	CDS	GGAGCTCAG	18	1	0.999969
SAE1	NC_000019.10	47130835	47210636	+	NM_005500.3	1598	47209712	3' UTR	TAGGCCCAG	62	0.54386	0.999964
CFL1	NC_000011.10	65854673	65858180	-	NM_005507.3	684	65855234	3' UTR	GGATCCCAG	1508	0.946592	0.999999
CFL1	NC_000011.10	65854673	65858180	-	NM_005507.3	685	65855233	3' UTR	GATCCCAGC	1432	0.921569	0.999915
HES1	NC_000003.12	194136148	194138732	+	NM_005524.4	1082	194138239	3' UTR	GGGGCTCAG	59	1	0.999961
HES1	NC_000003.12	194136148	194138732	+	NM_005524.4	1134	194138291	3' UTR	CGGACTCTA	48	0.891304	0.999991
IFNGR2	NC_000021.9	33403413	33437516	+	NM_005534.4	1220	33437037	3' UTR	TGGACTTTC	20	0.95	0.999999
IRS1	NC_000002.12	226731312	226799820	-	NM_005544.3	4999	226736084	3' UTR	TTGACTGAA	11	1	0.999946
KRT7	NC_000012.12	52233243	52248921	+	NM_005556.4	45	52233287	5'UTR	CCGGCCCAG	74	0.907692	0.999996
LAMP1	NC_000013.11	113297239	113323672	+	NM_005561.4	2444	113323415	3' UTR	AAAGCCTCT	60	0.196429	0.999983
LAMP1	NC_000013.11	113297239	113323672	+	NM_005561.4	2445	113323416	3' UTR	AAGCCTCTT	54	0.166667	0.999979
LAMC2	NC_000001.11	183186264	183245127	+	NM_005562.3	4658	183244387	3' UTR	TCATCCTTC	62	0.896552	0.999946
LCN2	NC_000009.12	128149453	128153453	+	NM_005564.5	157	128149609	CDS	TGATCCCAG	17	0.933333	0.999934
SLC1A5	NC_000019.10	46774883	46788594	-	NM_005628.3	146	46788449	5'UTR	GCTTCCCGG	9	1	0.9999
SLC1A5	NC_000019.10	46774883	46788594	-	NM_005628.3	2753	46775012	3' UTR	GTCCCCAGA	9	1	0.999981
TAF7	NC_000005.10	141318490	141320784	-	NM_005642.3	471	141320314	5'UTR	GGGACTTGG	11	1	0.999992
UFD1	NC_000022.11	19449911	19479193	-	NM_005659.7	767	19456606	CDS	TATGCTGGA	19	1	0.999981
ERAL1	NC_000017.11	28855016	28861061	+	NM_005702.4	1688	28860908	3' UTR	TCTTCCTGC	50	0.979592	0.999999
ERAL1	NC_000017.11	28855016	28861061	+	NM_005702.4	1689	28860909	3' UTR	CTTCCTGCC	48	0.978261	0.999977
ERAL1	NC_000017.11	28855016	28861061	+	NM_005702.4	854	28858699	CDS	TTGCCCCAG	35	1	0.999994
TSSC4	NC_000011.10	2400750	2403876	+	NM_005706.4	1049	2403453	CDS	CAGCCACCA	12	1	0.999971
GIPC1	NC_000019.10	14477762	14496127	-	NM_005716.4	1405	14478278	3' UTR	GGGGCCAGG	26	1	0.999993
GIPC1	NC_000019.10	14477762	14496127	-	NM_005716.4	1406	14478277	3' UTR	GGGCCAGGC	26	0.875	0.999985
GIPC1	NC_000019.10	14477762	14496127	-	NM_005716.4	1469	14478214	3' UTR	GGTCCCCGG	28	0.821429	0.999992
ARPC4	NC_000003.12	9793082	9807101	+	NM_005718.5	1385	9807053	3' UTR	GGATCCTCC	24	0.954545	0.999984
ACTR2	NC_000002.12	65227831	65271253	+	NM_005722.4	2553	65270023	3' UTR	CTTTCCTGC	26	1	0.99999
PPIF	NC_000010.11	79347469	79355334	+	NM_005729.4	1200	79354338	3' UTR	AGGCCACAG	93	0.925	0.999989
PDIA6	NC_000002.12	10783391	10812785	-	NM_005742.4	2015	10783655	3' UTR	ATTTCCTGC	32	0.965517	0.999927
G3BP1	NC_000005.10	151771954	151812785	+	NM_005754.3	1767	151804325	3' UTR	CGGACTTTT	21	0.904762	0.999995
G3BP1	NC_000005.10	151771954	151812785	+	NM_005754.3	1791	151804349	3' UTR	AAGACTGAA	21	0.736842	0.999982
PSME3	NC_000017.11	42833397	42843760	+	NM_005789.4	427	42834825	CDS	ATCTCCCAG	32	0.806452	0.999978
DDX39A	NC_000019.10	14408798	14419341	-	NM_005804.4	259	14413038	CDS	TGGACTGTG	30	0.766667	0.999926
SLC35B1	NC_000017.11	49700943	49707964	-	NM_005827.4	1176	49701382	3' UTR	TGGACTTAA	22	0.947368	0.999949
MRPS31	NC_000013.11	40729128	40771190	-	NM_005830.4	348	40766892	CDS	AAGACTTGT	22	0.863636	0.999962
CALCOCO2	NC_000017.11	48831035	48865245	+	NM_005831.5	1943	48863553	3' UTR	ATTTCTCAG	13	1	0.999983
SF3B4	NC_000001.11	149923317	149927803	-	NM_005850.5	1255	149923606	CDS	CCACCCAGA	48	0.957447	0.99999
SF3B4	NC_000001.11	149923317	149927803	-	NM_005850.5	1256	149923605	CDS	CACCCAGAC	48	0.957447	0.99999
SIGMAR1	NC_000009.12	34634722	34637787	-	NM_005866.4	1525	34634869	3' UTR	GGGCCCTTC	37	0.941176	0.999939
EIF1B	NC_000003.12	40309707	40312424	+	NM_005875.3	671	40312108	3' UTR	CGGACTTTT	40	0.72973	0.999948
SF3A1	NC_000022.11	30331988	30356894	-	NM_005877.6	2881	30334197	3' UTR	AAAACTCGG	34	0.969697	0.999942
SLC25A3	NC_000012.12	98593686	98606367	+	NM_005888.4	1170	98601550	3' UTR	TGGACTGAA	79	0.985075	0.999903
MAT2A	NC_000002.12	85539168	85545281	+	NM_005911.6	1730	85544194	3' UTR	ATGCCACAG	16	0.9375	0.999991
MFAP1	NC_000015.10	43804492	43824690	-	NM_005926.3	1550	43804985	3' UTR	TGGACTTAC	14	1	0.999967
PRCC	NC_000001.11	156767535	156800815	+	NM_005973.5	1920	156800667	3' UTR	AAGACTTGT	28	0.851852	0.999983
SLC25A1	NC_000022.11	19175581	19178736	-	NM_005984.5	1339	19175790	3' UTR	CGGTCCCAG	50	0.918367	1
SLC25A1	NC_000022.11	19175581	19178736	-	NM_005984.5	1340	19175789	3' UTR	GGTCCCAGT	50	0.883721	0.999946
SLC25A1	NC_000022.11	19175581	19178736	-	NM_005984.5	1341	19175788	3' UTR	GTCCCAGTC	48	0.904762	0.999979
TUBA4A	NC_000002.12	219249710	219253918	-	NM_006000.3	1095	219250664	CDS	TGGACTGGT	78	0.986842	0.999991
TUBA1A	NC_000012.12	49184795	49189080	-	NM_006009.4	866	49185601	CDS	AATTCCAGA	31	0.913043	0.999917
TSC22D1	NC_000013.11	44432143	44436858	-	NM_006022.4	787	44434504	3' UTR	GAGACTGAC	76	0.973333	1
H1-10	NC_000003.12	129314771	129316286	-	NM_006026.4	138	129316149	5'UTR	CGGACTCGG	52	0.895833	0.99999
H1-10	NC_000003.12	129314771	129316286	-	NM_006026.4	289	129315998	5'UTR	CGCCCCCAG	55	0.630435	0.999931
MRC2	NC_000017.11	62627670	62693597	+	NM_006039.5	5531	62693409	3' UTR	GAGGCCACA	19	0.933333	0.999949
MRC2	NC_000017.11	62627670	62693597	+	NM_006039.5	5532	62693410	3' UTR	AGGCCACAG	17	1	0.999997
RTN3	NC_000011.10	63681500	63759882	+	NM_006054.4	1035	63758388	3' UTR	TGGACTGAT	21	1	0.999907
RTN3	NC_000011.10	63681500	63759882	+	NM_006054.4	1333	63758686	3' UTR	TCTTCCTGC	25	0.869565	0.999968
EMC8	NC_000016.10	85778624	85799544	-	NM_006067.5	1101	85779489	3' UTR	TGGACTCTC	29	0.923077	0.999957
NDRG1	NC_000008.11	133237175	133297252	-	NM_006096.4	1377	133238823	3' UTR	TCCTCCCCG	23	0.761905	0.999957
MYL9	NC_000020.11	36541519	36551447	+	NM_006097.5	1151	36549812	3' UTR	AGGACTGAG	32	1	0.99995
MYL9	NC_000020.11	36541519	36551447	+	NM_006097.5	1001	36549662	3' UTR	CTCACCAAG	52	0.891304	0.999997
MYL9	NC_000020.11	36541519	36551447	+	NM_006097.5	1002	36549663	3' UTR	TCACCAAGG	49	0.804348	0.999985
TOMM40	NC_000019.10	44891254	44903689	+	NM_006114.3	601	44893878	CDS	CCATCCAGA	9	1	0.999909
TAB1	NC_000022.11	39399780	39431882	+	NM_006116.3	2716	39431400	3' UTR	AGAGCTCAG	16	1	0.999978
HAX1	NC_000001.11	154272629	154275875	+	NM_006118.4	1071	154275837	3' UTR	GTCACTCAC	64	1	0.999966
HAX1	NC_000001.11	154272629	154275875	+	NM_006118.4	417	154273779	CDS	ACTTCCAGG	77	0.838235	0.999989
DNAJB1	NC_000019.10	14514769	14518397	-	NM_006145.3	1457	14515554	3' UTR	GATTCCCAG	24	0.95	0.999988
DNAJB1	NC_000019.10	14514769	14518397	-	NM_006145.3	1458	14515553	3' UTR	ATTCCCAGA	24	0.954545	0.999981
DNAJB1	NC_000019.10	14514769	14518397	-	NM_006145.3	1459	14515552	3' UTR	TTCCCAGAC	25	1	0.999995
DNAJB1	NC_000019.10	14514769	14518397	-	NM_006145.3	426	14516880	CDS	TGGACATTG	31	1	0.999997
NUCB1	NC_000019.10	48900312	48923372	+	NM_006184.6	1874	48922840	3' UTR	TGCTCCGGG	40	1	0.999975
NUCB1	NC_000019.10	48900312	48923372	+	NM_006184.6	2168	48923134	3' UTR	TAGGCCCAG	42	0.833333	0.999925
NUCB1	NC_000019.10	48900312	48923372	+	NM_006184.6	263	48904402	CDS	GAGACGGAT	11	0.7	0.999934
CDK16	NC_000023.11	47218681	47229997	+	NM_006201.5	1413	47226648	CDS	GTACCGGCC	13	1	0.999922
CDK16	NC_000023.11	47218681	47229997	+	NM_006201.5	2039	47228885	3' UTR	TTCACCTGC	12	1	0.999937
POLR2J	NC_000007.14	102473128	102478922	-	NM_006234.6	305	102474436	CDS	ACTACAGCC	75	0.955224	0.999915
PPP5C	NC_000019.10	46347087	46390975	+	NM_006247.4	1807	46390643	3' UTR	CTGCCCTGC	24	0.826087	0.999987
PPP5C	NC_000019.10	46347087	46390975	+	NM_006247.4	1808	46390644	3' UTR	TGCCCTGCC	24	0.791667	0.999969
TAF10	NC_000011.10	6606294	6612216	-	NM_006284.4	760	6610846	3' UTR	GTGACAGGC	29	0.96	0.999989
TLN1	NC_000009.12	35696948	35732195	-	NM_006289.4	7819	35697752	3' UTR	GAGACTGTG	81	0.95	0.999993
TSG101	NC_000011.10	18480311	18526942	-	NM_006292.4	715	18502537	CDS	ATATCCTGC	53	0.869565	0.99998
TSG101	NC_000011.10	18480311	18526942	-	NM_006292.4	716	18502536	CDS	TATCCTGCC	53	0.869565	0.999935
MOGS	NC_000002.12	74461057	74465382	-	NM_006302.3	2724	74461200	3' UTR	TTGCCCCCA	22	1	0.999999
MOGS	NC_000002.12	74461057	74465382	-	NM_006302.3	2725	74461199	3' UTR	TGCCCCCAG	20	1	0.999994
MOGS	NC_000002.12	74461057	74465382	-	NM_006302.3	2726	74461198	3' UTR	GCCCCCAGC	20	1	0.999996
MOGS	NC_000002.12	74461057	74465382	-	NM_006302.3	2727	74461197	3' UTR	CCCCCAGCC	20	0.947368	0.999983
TIMM17A	NC_000001.11	201955503	201970664	+	NM_006335.3	864	201969878	3' UTR	CGGACTTCT	68	0.491803	0.999926
MCRS1	NC_000012.12	49558299	49568142	-	NM_006337.5	1795	49558442	3' UTR	AGATCCAGA	8	1	0.999953
HMG20B	NC_000019.10	3572944	3579083	+	NM_006339.3	1198	3578696	3' UTR	ATCTCCCCA	94	0.792208	0.999903
HMG20B	NC_000019.10	3572944	3579083	+	NM_006339.3	1199	3578697	3' UTR	TCTCCCCAG	90	0.954545	1
HMG20B	NC_000019.10	3572944	3579083	+	NM_006339.3	1200	3578698	3' UTR	CTCCCCAGC	81	0.90411	0.99999
ZNHIT1	NC_000007.14	101218165	101224190	+	NM_006349.3	716	101224178	3' UTR	AAAGCCTCG	42	0.432432	0.999939
ZNHIT1	NC_000007.14	101218165	101224190	+	NM_006349.3	717	101224179	3' UTR	AAGCCTCGT	44	0.395349	0.999994
HMGN4	NC_000006.12	26538366	26546933	+	NM_006353.3	1275	26546265	3' UTR	CTTTCCTAC	82	0.957746	0.999999
UBE2E3	NC_000002.12	180980605	181063425	+	NM_006357.4	1102	181062972	3' UTR	CGGACTTCT	20	0.95	0.999986
UBE2E3	NC_000002.12	180980605	181063425	+	NM_006357.4	256	180980860	5'UTR	TTTCCCTCC	17	0.8	0.999981
CREB3	NC_000009.12	35732666	35736999	+	NM_006368.5	1013	35736516	CDS	TACTCCAGG	40	0.972973	0.999966
VAT1	NC_000017.11	43014607	43022385	-	NM_006373.4	1350	43015956	3' UTR	CTGCCCTCC	33	0.966667	0.999974
VAT1	NC_000017.11	43014607	43022385	-	NM_006373.4	1497	43015809	3' UTR	GCTTCCTGC	36	1	0.999999
VAT1	NC_000017.11	43014607	43022385	-	NM_006373.4	1498	43015808	3' UTR	CTTCCTGCC	35	1	0.999987
VAT1	NC_000017.11	43014607	43022385	-	NM_006373.4	1608	43015698	3' UTR	CGTCCCTGC	40	0.882353	0.999958
VAT1	NC_000017.11	43014607	43022385	-	NM_006373.4	1609	43015697	3' UTR	GTCCCTGCC	40	0.916667	0.999959
ANP32B	NC_000009.12	97983341	98015943	+	NM_006401.3	1018	98015478	3' UTR	TGGACTGCT	65	0.833333	0.999995
LAMTOR5	NC_000001.11	110401253	110407924	-	NM_006402.3	794	110401309	3' UTR	AGGTCCAGG	77	0.944444	0.999995
LAMTOR5	NC_000001.11	110401253	110407924	-	NM_006402.3	795	110401308	3' UTR	GGTCCAGGT	79	0.929577	0.999936
ARL6IP5	NC_000003.12	69084937	69106092	+	NM_006407.4	1394	69105352	3' UTR	CGGACTTAT	56	0.44	0.999944
AGPAT1	NC_000006.12	32168212	32176084	-	NM_006411.4	1637	32168771	3' UTR	TCATCATGG	12	1	0.999987
DRAP1	NC_000011.10	65919426	65921563	+	NM_006442.4	604	65921345	CDS	CCTTCCTGC	488	0.895455	0.999992
DRAP1	NC_000011.10	65919426	65921563	+	NM_006442.4	605	65921346	CDS	CTTCCTGCC	486	0.868056	0.999903
MYL12A	NC_000018.10	3247801	3256236	+	NM_006471.4	353	3253936	CDS	GGCTCCAGG	284	0.954198	0.999948
SLC2A1	NC_000001.11	42925353	42958868	-	NM_006516.4	1890	42926847	3' UTR	AAGACTGTT	237	0.813636	0.999924
SLC2A1	NC_000001.11	42925353	42958868	-	NM_006516.4	2227	42926510	3' UTR	TCTTCCTAC	467	0.943662	0.999996
SLC2A1	NC_000001.11	42925353	42958868	-	NM_006516.4	385	42931153	CDS	GCATCCTGC	89	0.97561	1
SLC2A1	NC_000001.11	42925353	42958868	-	NM_006516.4	386	42931152	CDS	CATCCTGCC	87	0.95	0.999924
RRAGA	NC_000009.12	19049427	19051025	+	NM_006570.5	419	19049845	CDS	GGGACTGTG	32	0.9375	0.999948
HSPA8	NC_000011.10	123057489	123062136	-	NM_006597.6	1339	123059121	CDS	CATTCCTAC	454	0.870324	0.999922
KIF1C	NC_000017.11	4997950	5028401	+	NM_006612.6	4041	5024525	3' UTR	TCTCCCCAG	16	0.933333	0.999994
PLK2	NC_000005.10	58453982	58460086	-	NM_006622.4	2694	58454074	3' UTR	ATTACAGCC	32	1	0.999997
PPP1R13L	NC_000019.10	45379638	45405069	-	NM_006663.4	2622	45380147	3' UTR	CATTCCTGC	18	0.9375	0.999951
JTB	NC_000001.11	153974269	153977674	-	NM_006694.4	69	153977606	5'UTR	CGAGCTCGG	113	0.885417	0.999934
JTB	NC_000001.11	153974269	153977674	-	NM_006694.4	928	153974614	3' UTR	TGGACTGAT	161	0.987261	0.999993
TPBG	NC_000006.12	82362983	82367420	+	NM_006670.5	1666	82365468	CDS	GCGTCTCGG	9	1	0.999989
TPBG	NC_000006.12	82362983	82367420	+	NM_006670.5	2188	82365990	CDS	TGGACTGTG	17	1	0.999987
BLCAP	NC_000020.11	37517417	37527876	-	NM_006698.4	1772	37517663	3' UTR	GAGACTTTC	16	1	0.999939
YWHAE	NC_000017.11	1344275	1400222	-	NM_006761.5	1799	1344528	3' UTR	GCCTCCATC	22	0.409091	0.999977
YWHAE	NC_000017.11	1344275	1400222	-	NM_006761.5	1800	1344527	3' UTR	CCTCCATCC	22	0.409091	0.999987
CDC42EP2	NC_000011.10	65314866	65322417	+	NM_006779.4	229	65320683	5'UTR	TTATCTCAG	10	1	0.999984
CDC42EP2	NC_000011.10	65314866	65322417	+	NM_006779.4	231	65320685	5'UTR	ATCTCAGCC	8	1	0.999955
KDELR1	NC_000019.10	48382575	48391551	-	NM_006801.3	1181	48382944	3' UTR	CTTCCCCAG	127	0.876106	0.999943
KDELR1	NC_000019.10	48382575	48391551	-	NM_006801.3	1213	48382912	3' UTR	CCACCCCCA	135	0.899225	0.999989
KDELR1	NC_000019.10	48382575	48391551	-	NM_006801.3	1214	48382911	3' UTR	CACCCCCAG	134	0.894309	0.999955
KDELR1	NC_000019.10	48382575	48391551	-	NM_006801.3	991	48383134	3' UTR	GGATCCAGG	120	0.814159	0.999977
AFG3L2	NC_000018.10	12328944	12377227	-	NM_006796.3	1796	12348285	CDS	TGAACGAGT	20	0.95	0.999998
KDELR1	NC_000019.10	48382575	48391551	-	NM_006801.3	92	48391460	5'UTR	TCTTCCGTC	70	0.793651	0.999976
HNRNPA0	NC_000005.10	137745651	137754363	-	NM_006805.4	1461	137752903	3' UTR	TGGACTCTA	75	1	0.999999
PDIA5	NC_000003.12	123067025	123162104	+	NM_006810.4	925	123130491	CDS	CCGCCACAG	8	1	0.999944
SERINC3	NC_000020.11	44497441	44522070	-	NM_006811.4	1080	44503909	CDS	GGTCCCTAC	12	0.909091	0.999905
TMED2	NC_000012.12	123584552	123598582	+	NM_006815.4	116	123584667	CDS	GCTTCTGGC	29	1	0.999996
ERP29	NC_000012.12	112013426	112023449	+	NM_006817.4	970	112022796	3' UTR	TGGACATTG	97	0.977528	0.999914
CKAP4	NC_000012.12	106237881	106248020	-	NM_006825.4	1816	106239186	CDS	CGGACTTGA	77	0.933333	1
METAP2	NC_000012.12	95474152	95515839	+	NM_006838.4	1659	95514098	3' UTR	CGGACTTTT	26	0.961538	0.999991
CCDC85B	NC_000011.10	65890673	65891635	+	NM_006848.3	918	65891590	3' UTR	GGGACTTGC	139	0.948905	0.999981
ILVBL	NC_000019.10	15114987	15125786	-	NM_006844.5	2072	15115220	3' UTR	CCTTCCTGC	19	0.941176	0.999995
TMED1	NC_000019.10	10832067	10836212	-	NM_006858.4	972	10832728	3' UTR	ATTTCCTGG	32	0.966667	0.999989
TMED1	NC_000019.10	10832067	10836212	-	NM_006858.4	973	10832727	3' UTR	TTTCCTGGC	29	0.961538	0.999967
RAB35	NC_000012.12	120095099	120116753	-	NM_006861.7	1991	120095963	3' UTR	GCTCCCCGA	10	0.9	0.999942
B4GAT1	NC_000011.10	66345374	66347629	-	NM_006876.3	1455	66345926	3' UTR	TGGACTTGG	10	1	0.999977
ATP5F1E	NC_000020.11	59025475	59032335	-	NM_006886.4	346	59028739	3' UTR	AAATCCTGT	1685	0.0808868	0.999958
SDF2	NC_000017.11	28648346	28661906	-	NM_006923.4	998	28648657	3' UTR	TGGACTGTT	13	1	0.999949
SLC39A7	NC_000006.12	33200867	33204437	+	NM_006979.3	512	33201378	CDS	TGGCCACAG	10	1	0.999969
TMEM115	NC_000003.12	50354750	50359521	-	NM_007024.5	1803	50355054	3' UTR	GGGACACTG	38	1	0.999993
TMEM115	NC_000003.12	50354750	50359521	-	NM_007024.5	1956	50354901	3' UTR	AAGACTGTT	33	1	0.999965
TRIOBP	NC_000022.11	37746234	37776556	+	NM_007032.5	2493	37774310	3' UTR	TCTTCCTGC	11	1	0.999952
CDC37	NC_000019.10	10391133	10403542	-	NM_007065.4	1230	10391521	3' UTR	GCTTCCAGG	102	0.919192	0.999998
ZWINT	NC_000010.11	56357227	56361259	-	NM_007057.4	1114	56357970	3' UTR	GGGACTGGT	18	1	0.999961
PKIG	NC_000020.11	44531875	44619037	+	NM_007066.5	824	44618760	3' UTR	GGGTCCAGA	10	1	0.999991
PKIG	NC_000020.11	44531875	44619037	+	NM_007066.5	825	44618761	3' UTR	GGTCCAGAC	12	1	0.999986
RPL10A	NC_000006.12	35468401	35470780	+	NM_007104.5	643	35470705	CDS	GGGCCTTAT	2543	0.0556901	0.999996
NR1H2	NC_000019.10	50376457	50383388	+	NM_007121.7	1865	50382837	3' UTR	CTGCCCTCC	32	0.703704	0.999904
NR1H2	NC_000019.10	50376457	50383388	+	NM_007121.7	257	50377615	CDS	CTCTCCTAC	15	0.933333	0.999961
VCP	NC_000009.12	35056064	35072625	-	NM_007126.5	397	35068255	CDS	TTGTCCCAG	25	0.954545	0.999993
ABCF2	NC_000007.14	151211484	151227205	-	NM_007189.3	2350	151213661	3' UTR	TACCCCCCA	30	0.888889	0.999993
ABCF2	NC_000007.14	151211484	151227205	-	NM_007189.3	2351	151213660	3' UTR	ACCCCCCAG	30	0.92	0.999986
SUPT16H	NC_000014.9	21351476	21384019	-	NM_007192.4	3400	21352509	3' UTR	AATTCCAGG	11	1	0.999964
PRAF2	NC_000023.11	49071161	49074002	-	NM_007213.3	953	49071468	3' UTR	TTTTCCAGA	32	0.96875	0.999996
PRAF2	NC_000023.11	49071161	49074002	-	NM_007213.3	954	49071467	3' UTR	TTTCCAGAC	32	1	0.999997
GPN1	NC_000002.12	27629050	27651511	+	NM_007266.4	202	27629940	CDS	CTTTCCTGC	22	0.947368	0.999982
ACOT7	NC_000001.11	6264272	6393767	-	NM_007274.4	1151	6294910	CDS	TCGTCACAG	31	1	0.999941
TWF2	NC_000003.12	52228612	52239158	-	NM_007284.4	352	52232016	CDS	TGCTCTACC	32	0.966667	0.999982
PHLDA1	NC_000012.12	76025447	76031776	-	NM_007350.3	1021	76030756	CDS	CAACCCCAG	120	0.935185	0.99992
OGFR	NC_000020.11	62804835	62814000	+	NM_007346.4	1325	62812915	CDS	CGGTCAGGA	42	0.735294	0.999967
OGFR	NC_000020.11	62804835	62814000	+	NM_007346.4	1508	62813098	CDS	TGGACACAG	41	0.948718	0.999993
NONO	NC_000023.11	71283635	71301168	+	NM_007363.5	1708	71300215	3' UTR	TATGCTGGA	25	0.761905	0.999925
NONO	NC_000023.11	71283635	71301168	+	NM_007363.5	2133	71300640	3' UTR	ACTCCCCCA	36	0.96875	0.99998
NONO	NC_000023.11	71283635	71301168	+	NM_007363.5	2134	71300641	3' UTR	CTCCCCCAG	38	0.882353	0.999992
NONO	NC_000023.11	71283635	71301168	+	NM_007363.5	2654	71301161	3' UTR	TAAGCCTTT	24	0.363636	0.999963
TARDBP	NC_000001.11	11012654	11025492	+	NM_007375.4	2536	11023843	3' UTR	TGGACTGAG	42	0.972973	0.999952
MACF1	NC_000001.11	39084167	39487138	+	NM_012090.5	16326	39485775	CDS	AGGACTCCA	8	1	0.999906
MACF1	NC_000001.11	39084167	39487138	+	NM_012090.5	16328	39485777	CDS	GACTCCAGG	8	1	0.999964
ARL2BP	NC_000016.10	57245259	57253635	+	NM_012106.4	604	57252270	3' UTR	AGGTCCTAC	26	0.956522	0.999993
ARL2BP	NC_000016.10	57245259	57253635	+	NM_012106.4	691	57252357	3' UTR	AAGACTGAC	24	0.869565	0.999984
DTYMK	NC_000002.12	241675747	241686815	-	NM_012145.4	756	241676042	3' UTR	GAGTCCAGA	50	0.6875	0.99997
DTYMK	NC_000002.12	241675747	241686815	-	NM_012145.4	757	241676041	3' UTR	AGTCCAGAC	50	0.638298	0.999991
F8A1	NC_000023.11	154886355	154888061	+	NM_012151.4	1547	154887901	3' UTR	TCATCCTGC	46	0.97619	0.999999
F8A1	NC_000023.11	154886355	154888061	+	NM_012151.4	1548	154887902	3' UTR	CATCCTGCC	46	0.925	0.999976
FBXO7	NC_000022.11	32474811	32498829	+	NM_012179.4	1194	32493139	CDS	TCGTCCTCC	9	0.888889	0.999959
B3GAT3	NC_000011.10	62615296	62621986	-	NM_012200.4	1421	62615327	3' UTR	CCTTCCTAC	19	0.647059	0.999995
DKK1	NC_000010.11	52314281	52317657	+	NM_012242.4	845	52316697	CDS	TGGACTAGA	36	0.972222	0.999953
SNW1	NC_000014.9	77717599	77761156	-	NM_012245.3	417	77739004	CDS	TGATCCAGA	15	0.928571	0.999961
SEPHS2	NC_000016.10	30443631	30445874	-	NM_012248.4	561	30445314	CDS	CGGACTTCT	12	1	0.999975
HSPBP1	NC_000019.10	55262223	55280110	-	NM_012267.5	286	55279493	CDS	AATTCCCGG	13	1	0.99999
PLD3	NC_000019.10	40348695	40378485	+	NM_012268.4	1887	40378235	3' UTR	GGGTCACGG	28	0.964286	0.999999
PLD3	NC_000019.10	40348695	40378485	+	NM_012268.4	2060	40378408	3' UTR	TGGGCCTGG	33	0.724138	0.999929
MORF4L2	NC_000023.11	103675498	103686699	-	NM_012286.3	1333	103676031	3' UTR	TTTTCCGTT	14	1	0.999989
MORF4L2	NC_000023.11	103675498	103686699	-	NM_012286.3	1334	103676030	3' UTR	TTTCCGTTC	22	1	0.999975
TRAM2	NC_000006.12	52497408	52577060	-	NM_012288.4	6046	52498409	3' UTR	ACTTCCCAG	22	0.9	0.999984
TRAM2	NC_000006.12	52497408	52577060	-	NM_012288.4	6674	52497781	3' UTR	GAGACTGTA	29	0.827586	0.999988
MAPRE1	NC_000020.11	32819954	32850405	+	NM_012325.3	1228	32849071	3' UTR	AAGACTGAA	58	0.730769	0.999952
PHLDA3	NC_000001.11	201464278	201469188	-	NM_012396.5	1377	201465650	3' UTR	CCATCCAGG	12	0.909091	0.999901
SF3B3	NC_000016.10	70523816	70577668	+	NM_012426.5	3869	70571845	3' UTR	GAGACTGTG	35	0.939394	0.999992
SF3B3	NC_000016.10	70523816	70577668	+	NM_012426.5	3949	70571925	3' UTR	AAGACTGCA	32	0.875	0.999987
TIMM9	NC_000014.9	58408495	58427531	-	NM_012460.4	241	58427142	5'UTR	CTGTCCAGA	14	1	0.999998
PRPF6	NC_000020.11	63981132	64033100	+	NM_012469.4	2019	64024690	CDS	CCTTCCAGG	19	1	0.999999
WBP1	NC_000002.12	74458438	74460881	+	NM_012477.4	1118	74460824	3' UTR	CTAGCTTTA	31	0.931034	0.999966
PRELID1	NC_000005.10	177303799	177306949	+	NM_013237.4	893	177306616	3' UTR	GCCTCTCTG	356	0.99705	0.999933
PDCD6	NC_000005.10	271646	314974	+	NM_013232.4	700	314564	3' UTR	ATGTCACAG	51	0.702128	0.999907
ATXN10	NC_000022.11	45671834	45845307	+	NM_013236.4	166	45671999	5'UTR	TCATCCTCC	21	1	0.999994
PYCARD	NC_000016.10	31201486	31202760	-	NM_013258.5	370	31202178	CDS	GGATCCAGG	31	0.965517	0.999993
PYCARD	NC_000016.10	31201486	31202760	-	NM_013258.5	595	31201648	CDS	AGGACTTGC	39	0.933333	0.99992
PCSK1N	NC_000023.11	48831096	48835610	-	NM_013271.5	987	48831134	3' UTR	GGATCCCTA	10	1	0.999993
PCSK1N	NC_000023.11	48831096	48835610	-	NM_013271.5	988	48831133	3' UTR	GATCCCTAC	12	1	0.999988
TIMM22	NC_000017.11	997129	1003671	+	NM_013337.4	1040	1001529	3' UTR	CGGACTGAT	29	0.928571	0.999997
PREB	NC_000002.12	27130756	27134636	-	NM_013388.6	1502	27131381	3' UTR	TGGACACTG	14	0.714286	0.999913
PREB	NC_000002.12	27130756	27134636	-	NM_013388.6	1645	27131238	3' UTR	GACTCCAGG	12	0.818182	0.999971
MRM2	NC_000007.14	2234195	2242205	-	NM_013393.3	1142	2234757	3' UTR	TAGACTGTT	20	1	0.999965
DDAH2	NC_000006.12	31727040	31730263	-	NM_013974.3	102	31730162	5'UTR	AGCTCCCAG	10	1	0.99994
VCL	NC_000010.11	73998116	74120169	+	NM_014000.3	4097	74118769	3' UTR	ATTTCCTGC	9	1	0.999984
VCL	NC_000010.11	73998116	74120169	+	NM_014000.3	4745	74119417	3' UTR	AATTCCTAC	22	1	0.999956
DEXI	NC_000016.10	10928891	10942468	-	NM_014015.4	637	10941832	CDS	TCTTCCTGC	23	0.954545	0.99995
ASF1A	NC_000006.12	118894152	118909171	+	NM_014034.3	868	118907605	CDS	TGGACTGCA	19	0.888889	0.999943
SNX24	NC_000005.10	122845613	123009205	+	NM_014035.4	574	123007792	3' UTR	AAGTCACAG	9	1	0.999927
LRP10	NC_000014.9	22871740	22881713	+	NM_014045.5	1593	22875977	CDS	GGGACTGTG	24	0.772727	0.999943
LRP10	NC_000014.9	22871740	22881713	+	NM_014045.5	1642	22876026	CDS	TGGACACTT	27	0.958333	0.999968
LRP10	NC_000014.9	22871740	22881713	+	NM_014045.5	1860	22876244	CDS	GGGACTGCT	26	0.92	0.999998
LRP10	NC_000014.9	22871740	22881713	+	NM_014045.5	2935	22877756	3' UTR	ACACCCCAG	46	0.804878	0.99993
SLC43A3	NC_000011.10	57406954	57427121	-	NM_014096.4	2038	57407711	3' UTR	AAGACTTTG	24	0.958333	0.999999
NDUFAF4	NC_000006.12	96889315	96897891	-	NM_014165.4	491	96891231	CDS	TGGACTGCT	45	0.880952	0.999998
CHMP4A	NC_000014.9	24209615	24213488	-	NM_014169.5	866	24209729	3' UTR	CCCTCCCAG	24	0.954545	0.999914
BABAM1	NC_000019.10	17267443	17279337	+	NM_014173.4	1285	17279245	3' UTR	GTCTCCCAG	35	0.941176	0.999995
SSU72	NC_000001.11	1541673	1574863	-	NM_014188.3	117	1574747	5'UTR	CCTGCGCTC	53	0.954545	0.999965
SSU72	NC_000001.11	1541673	1574863	-	NM_014188.3	439	1564864	CDS	GCTTCCAGG	99	0.818182	0.999975
SSU72	NC_000001.11	1541673	1574863	-	NM_014188.3	440	1564863	CDS	CTTCCAGGA	98	0.842697	0.999988
IMPA2	NC_000018.10	11981507	12030877	+	NM_014214.3	984	12030412	CDS	ATAGCTCAG	54	0.941176	0.999935
PPP2R1A	NC_000019.10	52190052	52229518	+	NM_014225.6	1247	52219764	CDS	CTGTCCCAG	44	0.628571	0.999917
UBL4A	NC_000023.11	154483717	154486615	-	NM_014235.5	457	154485587	CDS	GCTTCCTGC	22	1	0.999939
RNF7	NC_000003.12	141738298	141747560	+	NM_014245.5	522	141745413	3' UTR	GGGACTCAT	69	0.890625	0.999957
ORC6	NC_000016.10	46689659	46698394	+	NM_014321.4	917	46697696	3' UTR	AAGACTGTT	14	1	0.999961
PPP1R15A	NC_000019.10	48872421	48876058	+	NM_014330.5	2134	48875842	CDS	CACCCAGAC	24	0.913043	0.999997
EID1	NC_000015.10	48878134	48880173	+	NM_014335.3	1054	48879187	3' UTR	TGGACTGAA	64	1	0.999988
MTCH1	NC_000006.12	36968135	36986551	-	NM_014341.2	2189	36968211	3' UTR	TAGTCCTAC	120	0.927928	1
EIF2AK1	NC_000007.14	6022247	6059175	-	NM_014413.4	2136	6024522	3' UTR	CCTTCCTGC	9	1	0.999987
EIF2AK1	NC_000007.14	6022247	6059175	-	NM_014413.4	2137	6024521	3' UTR	CTTCCTGCC	9	1	0.999984
APEX2	NC_000023.11	55000363	55009057	+	NM_014481.4	1718	55007536	3' UTR	GTCTCCTAC	16	0.9375	0.999995
PRPF19	NC_000011.10	60890547	60906585	-	NM_014502.5	1908	60890976	3' UTR	AACTCCAGG	68	0.8	0.999994
RHOD	NC_000011.10	67056847	67072017	+	NM_014578.4	846	67071759	3' UTR	TGGACTGAG	55	0.981481	0.999927
NT5C	NC_000017.11	75130228	75131742	-	NM_014595.3	551	75130578	CDS	TGGTCCTGC	60	0.965517	0.999992
NT5C	NC_000017.11	75130228	75131742	-	NM_014595.3	552	75130577	CDS	GGTCCTGCC	61	0.949153	0.999993
POLR1H	NC_000006.12	30061265	30064907	+	NM_014596.6	682	30064854	3' UTR	TACTCCTAC	21	0.888889	0.99998
EHD2	NC_000019.10	47713422	47743134	+	NM_014601.4	3080	47742708	3' UTR	TGCTCCTGG	24	0.727273	0.999916
EHD2	NC_000019.10	47713422	47743134	+	NM_014601.4	3081	47742709	3' UTR	GCTCCTGGC	24	0.894737	0.999965
EHD2	NC_000019.10	47713422	47743134	+	NM_014601.4	3120	47742748	3' UTR	TGGACTTAA	32	1	0.999983
S100A6	NC_000001.11	153534599	153535991	-	NM_014624.4	374	153534659	3' UTR	GGGTCCTCT	6333	0.0171265	0.99998
NUP93	NC_000016.10	56730129	56850286	+	NM_014669.5	2412	56841799	CDS	TCATCCAGG	11	1	0.999995
SNX17	NC_000002.12	27370616	27377535	+	NM_014748.4	1649	27376827	3' UTR	CTTTCCTAC	54	0.82	0.999961
SNX17	NC_000002.12	27370616	27377535	+	NM_014748.4	1907	27377085	3' UTR	TGGTCTGGC	34	1	0.999964
DHCR24	NC_000001.11	54849627	54887195	-	NM_014762.4	3095	54850765	3' UTR	TAGACACTG	13	0.818182	0.999926
DHCR24	NC_000001.11	54849627	54887195	-	NM_014762.4	3164	54850696	3' UTR	TGGACACTT	16	1	0.999928
DAZAP2	NC_000012.12	51238826	51243933	+	NM_014764.4	250	51240906	CDS	CTGCCACAG	29	0.84	0.999991
RNF10	NC_000012.12	120534356	120577588	+	NM_014868.5	665	120546456	CDS	CTTTCCTAC	8	1	0.999988
DOLK	NC_000009.12	128945530	128947603	-	NM_014908.4	1954	128945650	3' UTR	CAGACATGG	15	0.785714	0.999943
PPP6R1	NC_000019.10	55229779	55259017	-	NM_014931.4	3860	55229903	3' UTR	AGGTCCCAG	11	1	0.999955
SBNO2	NC_000019.10	1107638	1174268	-	NM_014963.3	4745	1107799	3' UTR	CCTCCCCCA	12	0.909091	0.999997
SBNO2	NC_000019.10	1107638	1174268	-	NM_014963.3	4746	1107798	3' UTR	CTCCCCCAG	13	1	0.999996
SBNO2	NC_000019.10	1107638	1174268	-	NM_014963.3	4747	1107797	3' UTR	TCCCCCAGC	13	0.9	0.999909
TCF25	NC_000016.10	89873592	89911379	+	NM_014972.3	1786	89906275	CDS	CTGCCCTGC	18	0.941176	0.99997
RBM34	NC_000001.11	235131183	235161250	-	NM_015014.4	1183	235131847	CDS	GGGACTTAA	17	1	0.999949
ENDOD1	NC_000011.10	95089846	95132645	+	NM_015036.3	4041	95132035	3' UTR	TGGACTGCT	10	1	0.999915
ERP44	NC_000009.12	99979185	100099000	-	NM_015051.3	142	100098859	5'UTR	CTGTCACGG	15	0.933333	0.999983
ERP44	NC_000009.12	99979185	100099000	-	NM_015051.3	144	100098857	5'UTR	GTCACGGAC	14	1	0.999931
BOP1	NC_000008.11	144262045	144291438	-	NM_015201.5	2359	144262114	3' UTR	GAGCCTTTA	50	0.395833	0.999921
NCSTN	NC_000001.11	160343383	160358949	+	NM_015331.3	2477	160358604	3' UTR	CCTTCCTGC	30	1	0.999999
CTDNEP1	NC_000017.11	7243591	7251978	-	NM_015343.5	1386	7244019	3' UTR	TGGACACAT	38	0.888889	0.999996
ELP5	NC_000017.11	7252215	7259937	+	NM_015362.5	1010	7258900	CDS	TGATCCTGC	17	0.9375	0.999965
ELP5	NC_000017.11	7252215	7259937	+	NM_015362.5	904	7258652	CDS	GAGTCCCAG	14	0.846154	0.999986
YIPF3	NC_000006.12	43511832	43516926	-	NM_015388.4	939	43512524	CDS	ACAGCGGCT	55	0.958333	0.999918
DCAF12	NC_000009.12	34086387	34126698	-	NM_015397.4	3095	34086884	3' UTR	TATTCCTGC	12	0.818182	0.999918
TMEM158	NC_000003.12	45224466	45226287	-	NM_015444.3	1367	45224921	3' UTR	TGGACTGAG	55	1	0.999944
SYF2	NC_000001.11	25222276	25232502	-	NM_015484.5	140	25232131	CDS	TGCGCAAAT	38	0.939394	0.999954
GORASP2	NC_000002.12	170929253	170967130	+	NM_015530.5	1770	170966453	3' UTR	GTTTCCTGT	34	0.969697	0.999996
POLDIP2	NC_000017.11	28346633	28357527	-	NM_015584.5	2107	28347196	3' UTR	AAATCACAG	29	1	0.999979
CHTOP	NC_000001.11	153634066	153646306	+	NM_015607.4	1163	153645390	3' UTR	TGGACTTAC	17	1	0.99999
CCZ1	NC_000007.14	5898733	5926550	+	NM_015622.6	827	5910096	CDS	TTTTCCAAG	18	1	0.999952
SERBP1	NC_000001.11	67407810	67430402	-	NM_015640.4	1369	67413104	3' UTR	AAGACTGTC	51	0.918367	0.999973
SERBP1	NC_000001.11	67407810	67430402	-	NM_015640.4	1398	67413075	3' UTR	AAGACTGAA	53	0.895833	0.999992
RSL1D1	NC_000016.10	11833850	11851542	-	NM_015659.3	1610	11837680	3' UTR	TGGACTTAA	144	0.978873	0.999996
RSL1D1	NC_000016.10	11833850	11851542	-	NM_015659.3	1936	11837354	3' UTR	ACCTCCATA	54	0.333333	0.999936
GADD45B	NC_000019.10	2476127	2478257	+	NM_015675.4	1138	2478024	3' UTR	GAGACTTGG	82	0.922078	0.999989
DESI1	NC_000022.11	41598028	41621043	-	NM_015704.3	97	41620947	5'UTR	CGGGCTCGG	24	0.954545	0.999947
NOP53	NC_000019.10	47745546	47757058	+	NM_015710.5	398	47750272	CDS	AAGTCCCTG	50	0.837209	0.999957
NOP53	NC_000019.10	47745546	47757058	+	NM_015710.5	399	47750273	CDS	AGTCCCTGC	54	0.914894	0.99994
NOP53	NC_000019.10	47745546	47757058	+	NM_015710.5	400	47750274	CDS	GTCCCTGCC	55	0.857143	0.999924
G0S2	NC_000001.11	209675412	209676390	+	NM_015714.4	627	209676141	3' UTR	TGGACTTAA	143	0.978571	0.999999
PODXL2	NC_000003.12	127629185	127672802	+	NM_015720.4	2123	127672750	3' UTR	GCTTCCTGC	10	0.9	0.999921
ZNF593	NC_000001.11	26169908	26170873	+	NM_015871.5	254	26170161	CDS	CGGTCTGCA	39	0.558824	0.999926
STMN3	NC_000020.11	63639712	63653424	-	NM_015894.4	1934	63640026	3' UTR	GAGTCACAC	10	1	0.999994
EIF5B	NC_000002.12	99337389	99401326	+	NM_015904.4	3924	99399509	3' UTR	TGGACACTG	22	0.894737	0.999996
GSTK1	NC_000007.14	143263441	143269115	+	NM_015917.3	895	143268978	3' UTR	CTTTCCCCT	40	0.911765	0.999912
TEX264	NC_000003.12	51671252	51704323	+	NM_015926.6	1277	51704280	3' UTR	GCTTCCAGG	11	1	0.999975
TEX264	NC_000003.12	51671252	51704323	+	NM_015926.6	1278	51704281	3' UTR	CTTCCAGGA	11	1	0.999971
TMA7	NC_000003.12	48440257	48444208	+	NM_015933.6	505	48444152	3' UTR	TGGTCCTTG	91	0.164835	0.999952
PELO	NC_000005.10	52787916	52804044	+	NM_015946.5	1895	52801568	CDS	TGGACTCAA	52	0.98	0.999991
GET4	NC_000007.14	876554	896436	+	NM_015949.3	1776	896122	3' UTR	GGGACTCTG	16	1	0.999932
TMX2	NC_000011.10	57712593	57740973	+	NM_015959.4	1568	57740896	3' UTR	TGGACTTTC	14	1	0.999973
THAP4	NC_000002.12	241584405	241637158	-	NM_015963.6	1823	241584658	CDS	ACGACACAG	18	0.875	0.999924
POLR1D	NC_000013.11	27621892	27623449	+	NM_015972.4	204	27622960	CDS	TAGACACTG	40	0.638889	0.999976
CRYL1	NC_000013.11	20403669	20525857	-	NM_015974.3	1254	20403898	3' UTR	ATTTCCTGC	22	1	0.999938
ATP6V1D	NC_000014.9	67337872	67359804	-	NM_015994.4	1209	67338262	3' UTR	CATTCCTAC	40	0.918919	0.999985
ADIPOR1	NC_000001.11	202940832	202958312	-	NM_015999.6	1674	202941249	3' UTR	TGGACTGGG	11	0.909091	0.999982
METTL9	NC_000016.10	21599577	21657471	+	NM_016025.5	1415	21655733	3' UTR	GGGACTCAT	20	1	0.999935
DERL2	NC_000017.11	5471254	5486178	-	NM_016041.5	824	5474597	3' UTR	TGGACACTT	27	1	0.999926
PAM16	NC_000016.10	4340251	4351321	-	NM_016069.11	420	4340364	CDS	AAATCCAGG	44	0.894737	0.999945
PTRH2	NC_000017.11	59697308	59707430	-	NM_016077.5	472	59697567	CDS	GGGACTGAC	46	0.953488	0.999969
PTRH2	NC_000017.11	59697308	59707430	-	NM_016077.5	606	59697433	3' UTR	TGGACTTTG	48	0.977778	0.999944
CHMP3	NC_000002.12	86503430	86563443	-	NM_016079.4	340	86529259	CDS	AAAGCACAC	17	0.941176	0.999956
EIF3L	NC_000022.11	37849419	37889407	+	NM_016091.4	1889	37888627	3' UTR	GGAGCCAGA	16	0.933333	0.999989
NSFL1C	NC_000020.11	1442166	1466849	-	NM_016143.5	1341	1443546	3' UTR	TGGACTTTA	22	0.9	0.999978
UBAC1	NC_000009.12	135932969	135961373	-	NM_016172.3	1539	135933290	3' UTR	TGGACTGTT	32	0.967742	0.999934
MRTO4	NC_000001.11	19251805	19260128	+	NM_016183.4	765	19258844	3' UTR	GGGACTGAA	42	0.942857	0.999984
AMOTL2	NC_000003.12	134355347	134374447	-	NM_016201.4	4009	134356206	3' UTR	AATTCCCCT	9	0.888889	0.999975
ANAPC5	NC_000012.12	121308245	121352411	-	NM_016237.5	2386	121308433	3' UTR	TGGACTTGT	25	0.826087	0.999985
DCXR	NC_000017.11	82035858	82037697	-	NM_016286.4	514	82036398	CDS	AGAGCTCGG	38	0.677419	0.999908
DCXR	NC_000017.11	82035858	82037697	-	NM_016286.4	789	82035921	3' UTR	TCATCCTAC	30	0.931034	0.999976
TRAP1	NC_000016.10	3658037	3717524	-	NM_016292.3	1476	3664383	CDS	TACGCCAGC	34	0.83871	0.999967
TRAP1	NC_000016.10	3658037	3717524	-	NM_016292.3	1477	3664382	CDS	ACGCCAGCC	25	0.84	0.999997
COPS7A	NC_000012.12	6724046	6731865	+	NM_016319.4	845	6730727	CDS	ACATCTCAG	10	1	0.999951
MSRB1	NC_000016.10	1938229	1943199	-	NM_016332.4	748	1938758	3' UTR	TGGACTCTC	14	1	0.999923
DDX47	NC_000012.12	12813346	12829981	+	NM_016355.4	1472	12829636	3' UTR	GAGACTGAA	53	0.921569	0.999984
DDX47	NC_000012.12	12813346	12829981	+	NM_016355.4	1581	12829745	3' UTR	AAGACTGTT	37	0.861111	0.999956
NOP16	NC_000005.10	176383946	176388598	-	NM_016391.8	701	176384126	3' UTR	CTGGCCAGG	17	1	0.999903
NOP16	NC_000005.10	176383946	176388598	-	NM_016391.8	702	176384125	3' UTR	TGGCCAGGT	16	0.928571	0.999988
HACD3	NC_000015.10	65530463	65578349	+	NM_016395.4	801	65564314	CDS	ACTACGTCA	16	1	0.999997
TRIAP1	NC_000012.12	120443964	120446384	-	NM_016399.3	1091	120444024	3' UTR	TCATCCTGC	55	0.87234	0.999928
HIKESHI	NC_000011.10	86302240	86345943	+	NM_016401.4	685	86344658	CDS	GTCTCTCAG	24	0.956522	0.999983
GLRX5	NC_000014.9	95535050	95544714	+	NM_016417.3	564	95544175	3' UTR	GAGACTCAC	63	0.968254	0.999973
GLRX5	NC_000014.9	95535050	95544714	+	NM_016417.3	700	95544311	3' UTR	TGGACTTAA	61	0.87931	0.999968
PLEK2	NC_000014.9	67386984	67412165	-	NM_016445.3	282	67397693	CDS	ATCACCTGC	25	0.916667	0.99998
HGH1	NC_000008.11	144137774	144140851	+	NM_016458.4	2373	144140690	3' UTR	CTCACCTGC	14	0.857143	0.999971
COX16	NC_000014.9	70325081	70359683	-	NM_016468.7	513	70326237	3' UTR	AATTCCAGG	51	0.837209	0.999913
MRPL37	NC_000001.11	54200167	54218383	+	NM_016491.4	1467	54218367	3' UTR	GAGCCCTTG	118	0.239316	0.999911
RNF181	NC_000002.12	85595745	85597708	+	NM_016494.4	534	85597557	3' UTR	GAATCCTCA	219	0.485714	0.999924
PBDC1	NC_000023.11	76173062	76178314	+	NM_016500.5	969	76178098	3' UTR	AAGACTGTT	25	0.84	0.999951
ZNF581	NC_000019.10	55643649	55645623	+	NM_016535.4	1165	55645591	3' UTR	GAGACTGAT	16	1	0.999998
IER5	NC_000001.11	181088700	181092900	+	NM_016545.5	127	181088826	5'UTR	CGGACTTGT	16	0.733333	0.999932
SCAND1	NC_000020.11	35953624	35955016	-	NM_016558.4	444	35954201	CDS	CGAGCTCAG	39	1	0.999971
BCCIP	NC_000010.11	125823546	125853695	+	NM_016567.4	858	125841326	CDS	AGCACAATG	33	0.961538	0.999905
ECSIT	NC_000019.10	11505929	11529134	-	NM_016581.5	1440	11506136	3' UTR	TGGACTGAA	39	1	0.999987
ECSIT	NC_000019.10	11505929	11529134	-	NM_016581.5	874	11508009	CDS	TCCCCCCCA	36	0.9	0.999964
TDP2	NC_000006.12	24649979	24666899	-	NM_016614.3	1410	24650504	3' UTR	GTACCACAT	16	0.875	0.999995
TDP2	NC_000006.12	24649979	24666899	-	NM_016614.3	1412	24650502	3' UTR	ACCACATTG	16	0.875	0.999991
PLAC8	NC_000004.12	83090048	83114729	-	NM_016619.3	43	83114687	5'UTR	CCTGCTCGG	87	0.962025	0.999925
SPG21	NC_000015.10	64963022	64989914	-	NM_016630.7	418	64980945	CDS	TATTCCTGC	23	1	0.999997
SPG21	NC_000015.10	64963022	64989914	-	NM_016630.7	419	64980944	CDS	ATTCCTGCC	22	1	0.999943
ARL6IP4	NC_000012.12	122980681	122982909	+	NM_016638.4	853	122982796	3' UTR	CTGGCCCAG	21	0.857143	0.999981
RALY	NC_000020.11	33993911	34084884	+	NM_016732.3	763	34075946	CDS	GGGTCACAG	32	1	0.99997
EPDR1	NC_000007.14	37920640	37951936	+	NM_017549.5	1046	37950467	3' UTR	GAGACTAGT	15	0.928571	0.999961
EPDR1	NC_000007.14	37920640	37951936	+	NM_017549.5	1211	37950632	3' UTR	TGGACACTT	13	1	0.999996
UBE2Q1	NC_000001.11	154548577	154558662	-	NM_017582.7	1581	154550235	3' UTR	AAGACTGAC	41	0.666667	0.99991
SLC43A3	NC_000011.10	57406954	57427580	-	NM_017611.3	1840	57407711	3' UTR	AAGACTTTG	18	1	0.999985
OTUB1	NC_000011.10	63986438	63998412	+	NM_017670.3	1662	63998373	3' UTR	GCTCCTTGG	23	1	0.999937
POMGNT1	NC_000001.11	46188683	46198434	-	NM_017739.4	2393	46189009	3' UTR	TCATCCTGC	11	1	0.999959
RAB20	NC_000013.11	110523066	110561722	-	NM_017817.3	928	110523645	3' UTR	TGGACTCAG	12	1	0.999934
ADPRS	NC_000001.11	36088892	36093932	+	NM_017825.3	258	36091277	CDS	ATGGCCAGG	12	0.727273	0.999903
COMMD4	NC_000015.10	75336063	75340273	+	NM_017828.5	570	75339862	CDS	AGTTCCAGG	33	0.875	0.999995
COMMD4	NC_000015.10	75336063	75340273	+	NM_017828.5	571	75339863	CDS	GTTCCAGGT	36	0.903226	0.999906
MRPL16	NC_000011.10	59806140	59810778	-	NM_017840.4	761	59806462	CDS	TGGACATTT	49	0.95122	0.999974
TMEM160	NC_000019.10	47045909	47048624	-	NM_017854.2	137	47048488	CDS	CGGTCCCCG	70	0.746032	0.999929
TMEM160	NC_000019.10	47045909	47048624	-	NM_017854.2	139	47048486	CDS	GTCCCCGCG	81	0.613333	0.999949
TMEM160	NC_000019.10	47045909	47048624	-	NM_017854.2	140	47048485	CDS	TCCCCGCGC	82	0.581081	0.999916
UCKL1	NC_000020.11	63939829	63956416	-	NM_017859.4	1148	63940962	CDS	CCTTCCTGC	10	1	0.99999
TMEM132A	NC_000011.10	60924460	60937159	+	NM_017870.4	3387	60937045	3' UTR	CCATCCAGG	25	0.818182	0.999938
TMEM132A	NC_000011.10	60924460	60937159	+	NM_017870.4	3402	60937060	3' UTR	CTGCCCTGC	23	0.863636	0.999986
CZIB	NC_000001.11	53214099	53220634	-	NM_017887.3	678	53214523	3' UTR	TGGACTTTA	21	0.95	0.999968
FAM174C	NC_000019.10	1275530	1279228	+	NM_017914.4	859	1279217	3' UTR	CAGCCATGT	51	0.510204	0.999972
MCUB	NC_000004.12	109560246	109688719	+	NM_017918.5	589	109682627	CDS	AAATCTTTG	30	1	0.999991
CDCA4	NC_000014.9	105009573	105021083	-	NM_017955.4	667	105011354	CDS	TGGACACAG	20	1	0.999999
ARGLU1	NC_000013.11	106541673	106568137	-	NM_018011.4	1000	106544036	CDS	AAGTCCAGG	20	1	0.999986
ARGLU1	NC_000013.11	106541673	106568137	-	NM_018011.4	1001	106544035	CDS	AGTCCAGGC	20	1	0.999996
PLEKHJ1	NC_000019.10	2233153	2236329	-	NM_018049.3	711	2233660	3' UTR	TGGACTCAA	35	0.875	0.999969
VAC14	NC_000016.10	70687439	70801158	-	NM_018052.5	2779	70687756	3' UTR	AGTCCAGTC	10	0.8	0.999937
IARS2	NC_000001.11	220094132	220148041	+	NM_018060.4	1919	220126840	CDS	TCTTCCAGG	20	0.947368	0.999986
YJU2	NC_000019.10	4247080	4269088	+	NM_018074.6	1265	4268922	3' UTR	GCTCCTGCC	18	1	0.999959
MRPS10	NC_000006.12	42206807	42217861	-	NM_018141.4	1465	42207442	3' UTR	AGATCCAGA	15	1	0.999997
ASF1B	NC_000019.10	14119512	14136589	-	NM_018154.3	902	14120299	3' UTR	TAGTCCTGG	41	0.75	0.999915
MAP1S	NC_000019.10	17719480	17734513	+	NM_018174.6	3229	17734454	3' UTR	CACTCAGCC	9	1	0.999971
P3H2	NC_000003.12	189956728	190120897	-	NM_018192.4	3079	189957126	3' UTR	CTTTCCAGG	18	1	0.999953
P3H2	NC_000003.12	189956728	190120897	-	NM_018192.4	3080	189957125	3' UTR	TTTCCAGGG	16	1	0.999995
TMEM184C	NC_000004.12	147617397	147636721	+	NM_018241.3	2474	147635031	3' UTR	TGGACATTT	17	1	0.999946
WDR12	NC_000002.12	202874261	202911673	-	NM_018256.4	1251	202883676	CDS	GTCTCCTAC	32	0.73913	0.999946
IMP3	NC_000015.10	75639093	75640224	-	NM_018285.4	827	75639398	3' UTR	TTGACTGTG	66	1	0.999933
HJURP	NC_000002.12	233836702	233854535	-	NM_018410.5	356	233849779	CDS	ACCGCACAG	10	1	0.999945
UTP6	NC_000017.11	31860904	31901708	-	NM_018428.3	938	31880683	CDS	GAGTCACAG	16	1	0.999951
EMC3	NC_000003.12	9962682	10011118	-	NM_018447.4	750	9973709	CDS	ACAACCAAG	19	0.823529	0.999984
EMC3	NC_000003.12	9962682	10011118	-	NM_018447.4	751	9973708	CDS	CAACCAAGG	18	0.882353	0.999987
PRR13	NC_000012.12	53441734	53446638	+	NM_018457.4	155	53443447	CDS	CAATCCTGC	83	0.918919	0.999996
PRR13	NC_000012.12	53441734	53446638	+	NM_018457.4	156	53443448	CDS	AATCCTGCC	83	0.930556	0.999925
TMEM126B	NC_000011.10	85628593	85636536	+	NM_018480.7	680	85636201	CDS	GAGACACTT	24	0.708333	0.999985
ZNF395	NC_000008.11	28345590	28386460	-	NM_018660.3	4114	28346273	3' UTR	CCTTCCCAG	16	0.6875	0.999989
SLC50A1	NC_000001.11	155135852	155138853	+	NM_018845.4	542	155138016	CDS	CTCTCCTAC	11	1	0.999997
DAZAP1	NC_000019.10	1407586	1435684	+	NM_018959.4	1440	1434940	3' UTR	CGGCCCAGA	12	0.833333	0.999918
KCTD5	NC_000016.10	2682523	2709030	+	NM_018992.4	1005	2707601	3' UTR	GGGACTGAG	31	0.896552	0.999914
KCTD5	NC_000016.10	2682523	2709030	+	NM_018992.4	1464	2708060	3' UTR	GAGACTGAT	40	0.923077	0.999951
FBXW5	NC_000009.12	136940435	136944738	-	NM_018998.4	1135	136942175	CDS	CATGCTAGA	11	1	0.999993
TOLLIP	NC_000011.10	1274371	1309632	-	NM_019009.4	1081	1276917	3' UTR	TGGACTTCT	16	0.875	0.999931
RHOF	NC_000012.12	121777754	121793688	-	NM_019034.3	2394	121777795	3' UTR	TGGCCACAG	15	1	0.999993
RHOF	NC_000012.12	121777754	121793688	-	NM_019034.3	2396	121777793	3' UTR	GCCACAGCC	15	1	0.999937
DDIT4	NC_000010.11	72273924	72276036	+	NM_019058.4	743	72275035	CDS	TGGACTCAC	196	0.972376	0.999998
RHOF	NC_000012.12	121777754	121793688	-	NM_019034.3	935	121779254	3' UTR	GGGACTCGC	27	0.962963	0.999931
EXOSC4	NC_000008.11	144078672	144080648	+	NM_019037.3	830	144080636	3' UTR	CCTCCTCTG	27	0.583333	0.999965
MRPL50	NC_000009.12	101387633	101398618	-	NM_019051.3	684	101390285	3' UTR	CGGACTTTC	37	0.971429	0.999993
ZMAT5	NC_000022.11	29730956	29767007	-	NM_019103.3	990	29731026	3' UTR	CCACCTGCC	12	1	0.999973
LIN37	NC_000019.10	35748576	35754519	+	NM_019104.3	895	35754479	3' UTR	TGTTCCCAG	10	0.9	0.999943
LIN37	NC_000019.10	35748576	35754519	+	NM_019104.3	896	35754480	3' UTR	GTTCCCAGG	10	0.8	0.999953
WDR45B	NC_000017.11	82614562	82648444	-	NM_019613.4	2307	82614751	3' UTR	AGTTCTCGG	23	1	0.999998
WDR45B	NC_000017.11	82614562	82648444	-	NM_019613.4	2309	82614749	3' UTR	TTCTCGGTT	30	1	0.999998
SLC2A4RG	NC_000020.11	63739776	63744050	+	NM_020062.4	1811	63743500	3' UTR	TTTTCCAGA	34	0.793103	0.99995
GRIPAP1	NC_000023.11	48973723	49002264	-	NM_020137.5	2594	48974160	3' UTR	CCTTCCTAC	8	1	0.999941
SEMA4B	NC_000015.10	90184920	90229660	+	NM_020210.5	3655	90229501	3' UTR	TCTCCCCAG	16	0.928571	0.99994
FAM20C	NC_000007.14	192571	260772	+	NM_020223.4	2354	259950	CDS	TGGACACTG	52	0.882353	0.999992
FAM20C	NC_000007.14	192571	260772	+	NM_020223.4	3020	260616	3' UTR	CGGACTTGG	79	0.986486	0.999997
PDXP	NC_000022.11	37658723	37666932	+	NM_020315.5	1740	37666660	3' UTR	AAGACTTGT	25	0.833333	0.999903
AGTRAP	NC_000001.11	11736136	11750769	+	NM_020350.5	455	11750094	CDS	TTCTCAGGA	29	1	0.999985
AGTRAP	NC_000001.11	11736136	11750769	+	NM_020350.5	811	11750450	3' UTR	ACCTCCTAC	36	0.833333	0.999929
CHMP1B	NC_000018.10	11851413	11854444	+	NM_020412.5	1163	11852575	3' UTR	TGGACTGTG	45	0.857143	0.999971
CHMP1B	NC_000018.10	11851413	11854444	+	NM_020412.5	1003	11852415	3' UTR	GTTTCCTGC	39	0.848485	0.999984
CHMP1B	NC_000018.10	11851413	11854444	+	NM_020412.5	1004	11852416	3' UTR	TTTCCTGCC	47	0.755556	0.999931
DDX24	NC_000014.9	94048287	94081202	-	NM_020414.4	1804	94060296	CDS	GAGACTGAT	39	0.69697	0.999972
CORO1B	NC_000011.10	67435510	67443476	-	NM_020441.3	1548	67438373	3' UTR	AGGGCCACA	34	1	0.999956
CORO1B	NC_000011.10	67435510	67443476	-	NM_020441.3	1549	67438372	3' UTR	GGGCCACAG	33	1	0.999996
CORO1B	NC_000011.10	67435510	67443476	-	NM_020441.3	1551	67438370	3' UTR	GCCACAGCC	33	1	0.999998
NFKBIA	NC_000014.9	35401513	35404749	-	NM_020529.3	1086	35401986	3' UTR	TGGACTTGT	67	0.935484	0.999996
ZNFX1	NC_000020.11	49245900	49278057	-	NM_021035.3	7105	49246004	3' UTR	GTATCTCAG	15	1	0.999942
TMSB10	NC_000002.12	84905656	84906671	+	NM_021103.4	229	84906439	3' UTR	ATTTCCTAC	9484	0.941742	0.999994
TMSB10	NC_000002.12	84905656	84906671	+	NM_021103.4	455	84906665	3' UTR	ACCTCGTGG	5092	0.50913	0.999911
NMT1	NC_000017.11	45061317	45109016	+	NM_021079.5	1294	45103825	CDS	ACACCCAGA	33	0.84375	0.999993
NMT1	NC_000017.11	45061317	45109016	+	NM_021079.5	1295	45103826	CDS	CACCCAGAC	35	0.818182	0.999955
NMT1	NC_000017.11	45061317	45109016	+	NM_021079.5	4795	45108930	3' UTR	ATTTCCAGG	14	0.727273	0.999937
RPL41	NC_000012.12	56116633	56117967	+	NM_021104.2	314	56117720	3' UTR	TGGTCCTCT	4341	0.0680402	1
RPL41	NC_000012.12	56116633	56117967	+	NM_021104.2	315	56117721	3' UTR	GGTCCTCTG	4444	0.0704158	1
RPL41	NC_000012.12	56116633	56117967	+	NM_021104.2	379	56117785	3' UTR	CAACCATAT	4242	0.0684653	0.999999
RPL41	NC_000012.12	56116633	56117967	+	NM_021104.2	393	56117799	3' UTR	ATCACCTCT	3867	0.0783736	0.999997
RPL41	NC_000012.12	56116633	56117967	+	NM_021104.2	394	56117800	3' UTR	TCACCTCTT	3924	0.0984427	1
PTPA	NC_000009.12	129110950	129148946	+	NM_021131.5	2609	129148889	3' UTR	GGCTCCCAG	11	1	0.99993
PTPA	NC_000009.12	129110950	129148946	+	NM_021131.5	2610	129148890	3' UTR	GCTCCCAGC	11	1	0.999926
PTPA	NC_000009.12	129110950	129148946	+	NM_021131.5	2611	129148891	3' UTR	CTCCCAGCC	11	1	0.999946
TNFAIP1	NC_000017.11	28335761	28347009	+	NM_021137.5	1360	28344799	3' UTR	GAGACTGCG	12	0.916667	0.999912
COTL1	NC_000016.10	84565596	84618078	-	NM_021149.5	1702	84565736	3' UTR	TGAGCACAT	268	0.768559	0.999907
TMX4	NC_000020.11	7977346	8019761	-	NM_021156.4	1731	7981718	3' UTR	TCATCCCAG	12	1	0.999997
TRIB3	NC_000020.11	380760	397559	+	NM_021158.5	1264	396467	CDS	CTCTCGGCC	19	1	0.999975
POLD4	NC_000011.10	67350772	67353546	-	NM_021173.5	176	67353371	CDS	GATTCCTAC	35	0.851852	0.999946
LSM2	NC_000006.12	31797396	31806966	-	NM_021177.5	344	31798017	CDS	GTGTCACAG	131	0.95122	0.99992
LSM2	NC_000006.12	31797396	31806966	-	NM_021177.5	719	31797535	3' UTR	CCTTCCCAG	174	0.970414	1
LSM2	NC_000006.12	31797396	31806966	-	NM_021177.5	720	31797534	3' UTR	CTTCCCAGT	175	0.886076	0.99997
LSM2	NC_000006.12	31797396	31806966	-	NM_021177.5	346	31798015	CDS	GTCACAGAC	87	0.987952	0.999947
SQOR	NC_000015.10	45635029	45691281	+	NM_021199.4	507	45669932	CDS	ATCTCCTAC	25	0.681818	0.999904
MID1IP1	NC_000023.11	38801459	38806532	+	NM_021242.6	3517	38806291	3' UTR	TGGACTTAA	14	0.909091	0.999933
RRAGD	NC_000006.12	89364616	89412273	-	NM_021244.5	1613	89367926	3' UTR	AATTCCTGC	14	0.692308	0.999939
AP2S1	NC_000019.10	46838167	46850846	-	NM_021575.5	418	46838424	3' UTR	CCGGCCCCG	26	0.956522	0.99999
FADS3	NC_000011.10	61873526	61891545	-	NM_021727.5	1576	61873740	3' UTR	TACCCTCAC	22	0.681818	0.999972
ATG101	NC_000012.12	52069978	52077495	+	NM_021934.5	1237	52077299	3' UTR	GAGACTTGG	12	1	0.999947
POLR2F	NC_000022.11	37953699	37969312	+	NM_021974.5	488	37967730	3' UTR	TCTTCCTGC	58	0.964286	1
POLR2F	NC_000022.11	37953699	37969312	+	NM_021974.5	489	37967731	3' UTR	CTTCCTGCC	57	0.962264	0.999903
OPTN	NC_000010.11	13100082	13138276	+	NM_021980.4	1893	13136793	CDS	CATTCCTGC	14	0.928571	0.999975
CERS2	NC_000001.11	150965186	150974835	-	NM_022075.5	1055	150966767	CDS	TCATCCTGC	25	1	0.999998
CERS2	NC_000001.11	150965186	150974835	-	NM_022075.5	1056	150966766	CDS	CATCCTGCC	25	0.916667	0.999983
CERS2	NC_000001.11	150965186	150974835	-	NM_022075.5	1598	150965911	3' UTR	CCTCCCTAC	32	0.8	0.999925
GPSM3	NC_000006.12	32190766	32195523	-	NM_022107.3	1308	32190914	3' UTR	TTCTCCCAG	20	0.55	0.999988
PERP	NC_000006.12	138088505	138107419	-	NM_022121.5	121	138107299	CDS	GGATCCTGC	33	1	0.999985
PERP	NC_000006.12	138088505	138107419	-	NM_022121.5	1526	138091177	3' UTR	CATTCTTGT	66	0.983871	0.999999
RBKS	NC_000002.12	27781379	27890387	-	NM_022128.3	962	27781664	CDS	GGAACACAG	13	1	0.999986
P3H1	NC_000001.11	42746374	42767028	-	NM_022356.4	852	42759214	CDS	TCTTCCAGG	12	0.916667	0.999965
RUSF1	NC_000016.10	31489475	31508391	-	NM_022744.4	2248	31490012	3' UTR	CTGCCCTAC	16	1	0.999963
RUSF1	NC_000016.10	31489475	31508391	-	NM_022744.4	2517	31489743	3' UTR	CCATCCTTC	26	0.96	0.999997
RUSF1	NC_000016.10	31489475	31508391	-	NM_022744.4	2518	31489742	3' UTR	CATCCTTCC	28	0.96	0.99996
EPS8L2	NC_000011.10	706231	727727	+	NM_022772.4	2602	727299	3' UTR	GGGTCCTGG	8	0.875	0.999951
EPS8L2	NC_000011.10	706231	727727	+	NM_022772.4	2603	727300	3' UTR	GGTCCTGGC	8	0.875	0.999927
IFT22	NC_000007.14	101310914	101321812	-	NM_022777.4	881	101314914	3' UTR	ATTTCCTGG	10	1	0.999995
IFT22	NC_000007.14	101310914	101321812	-	NM_022777.4	882	101314913	3' UTR	TTTCCTGGC	10	1	0.99999
IFT22	NC_000007.14	101310914	101321812	-	NM_022777.4	961	101314834	3' UTR	TGGACTTGT	11	1	0.999957
AIDA	NC_000001.11	222668013	222712491	-	NM_022831.4	1381	222669607	3' UTR	TACTCCTAC	28	0.913043	0.999985
NIBAN2	NC_000009.12	127505343	127569073	-	NM_022833.4	2813	127506472	3' UTR	TGAGCCCAG	18	0.705882	0.999952
NIBAN2	NC_000009.12	127505343	127569073	-	NM_022833.4	3207	127506078	3' UTR	TTCTCCCGG	55	0.962264	0.999991
NIBAN2	NC_000009.12	127505343	127569073	-	NM_022833.4	3786	127505499	3' UTR	CTGCCGCAG	10	0.9	0.999971
VWA1	NC_000001.11	1435690	1442882	+	NM_022834.5	2280	1440670	3' UTR	GTCCCCGCC	20	0.714286	0.99993
MARCKSL1	NC_000001.11	32333839	32336233	-	NM_023009.7	913	32334472	3' UTR	TCCTCCCAG	14	0.916667	0.999943
C8orf33	NC_000008.11	145052467	145056030	+	NM_023080.3	2562	145056004	3' UTR	GGTCCCCCA	31	0.862069	0.999969
C8orf33	NC_000008.11	145052467	145056030	+	NM_023080.3	2563	145056005	3' UTR	GTCCCCCAG	29	0.793103	0.999989
KCTD14	NC_000011.10	78015715	78023276	-	NM_023930.4	1503	78015885	3' UTR	AAGACTGAC	13	1	0.999947
L1CAM	NC_000023.11	153861514	153875944	-	NM_024003.3	3991	153862542	3' UTR	CCTTCCTAC	16	0.8125	0.999989
HOXB9	NC_000017.11	48621156	48626358	-	NM_024017.5	2308	48621434	3' UTR	ACTTCTCAG	17	1	0.999993
SCNM1	NC_000001.11	151166144	151170296	+	NM_024041.4	503	151168239	CDS	CCTGCGGCT	29	1	0.999993
SCNM1	NC_000001.11	151166144	151170296	+	NM_024041.4	537	151168273	CDS	CTGTCTCAG	29	1	0.999992
DDA1	NC_000019.10	17309563	17323298	+	NM_024050.6	1005	17320260	3' UTR	GCTCCGTGT	34	0.53125	0.999972
DDA1	NC_000019.10	17309563	17323298	+	NM_024050.6	710	17319965	3' UTR	GATTCCTGC	41	0.974359	0.999996
DDA1	NC_000019.10	17309563	17323298	+	NM_024050.6	711	17319966	3' UTR	ATTCCTGCC	42	0.975	0.999976
NABP2	NC_000012.12	56224342	56229854	+	NM_024068.4	598	56229052	CDS	CCCACCAGG	12	1	0.999935
KXD1	NC_000019.10	18557870	18569378	+	NM_024069.4	1008	18569042	3' UTR	TTCACCCCA	41	0.878788	0.999984
KXD1	NC_000019.10	18557870	18569378	+	NM_024069.4	1009	18569043	3' UTR	TCACCCCAG	43	0.891892	0.999936
KXD1	NC_000019.10	18557870	18569378	+	NM_024069.4	1044	18569078	3' UTR	TTTTCCTGC	43	1	1
KXD1	NC_000019.10	18557870	18569378	+	NM_024069.4	1045	18569079	3' UTR	TTTCCTGCC	41	1	0.999999
TMEM109	NC_000011.10	60914158	60923443	+	NM_024092.3	217	60919791	CDS	TTGGCCCAG	13	0.923077	0.999981
CCDC86	NC_000011.10	60842113	60851081	+	NM_024098.4	668	60842780	CDS	TCATCCCAG	22	1	0.999989
CCDC86	NC_000011.10	60842113	60851081	+	NM_024098.4	669	60842781	CDS	CATCCCAGG	17	1	0.999998
WDR18	NC_000019.10	984345	994557	+	NM_024100.4	1405	994441	3' UTR	TGGACTCTC	30	1	0.999993
WDR77	NC_000001.11	111439890	111449256	-	NM_024102.4	1083	111441263	CDS	CTCTCCCAG	26	0.913043	0.999992
WDR77	NC_000001.11	111439890	111449256	-	NM_024102.4	1085	111441261	CDS	CTCCCAGCC	24	0.85	0.999939
MAPKAP1	NC_000009.12	125437394	125707208	-	NM_024117.4	3088	125437567	3' UTR	CATTCCTAC	9	1	0.999969
UBL5	NC_000019.10	9827918	9830115	+	NM_024292.4	398	9830026	3' UTR	TCTTCCTGC	45	0.976744	1
UBL5	NC_000019.10	9827918	9830115	+	NM_024292.4	399	9830027	3' UTR	CTTCCTGCC	43	0.975	0.999991
MBOAT7	NC_000019.10	54173415	54189580	-	NM_024298.5	1434	54174275	CDS	GGGACTGGG	20	0.8	0.999962
C1orf35	NC_000001.11	228100731	228103325	-	NM_024319.4	1172	228100849	3' UTR	GTGTCCTGC	22	0.954545	0.999996
RBM42	NC_000019.10	35629036	35637685	+	NM_024321.5	1088	35633972	CDS	TCGGCCCCG	32	0.740741	0.999971
EFHD2	NC_000001.11	15409888	15430339	+	NM_024329.6	1134	15429051	3' UTR	CCCTCCCAG	77	0.930556	1
EFHD2	NC_000001.11	15409888	15430339	+	NM_024329.6	1135	15429052	3' UTR	CCTCCCAGC	89	0.819277	0.999911
PAGR1	NC_000016.10	29816152	29822489	+	NM_024516.4	1202	29819817	3' UTR	CTTCCCCAG	33	0.83871	0.999912
PAGR1	NC_000016.10	29816152	29822489	+	NM_024516.4	1452	29820067	3' UTR	TGGACTGAA	35	1	0.999996
CHPF	NC_000002.12	219538954	219543809	-	NM_024536.6	2818	219539164	3' UTR	GTTTCCCTG	26	0.956522	0.999992
CHPF	NC_000002.12	219538954	219543809	-	NM_024536.6	2819	219539163	3' UTR	TTTCCCTGC	27	0.923077	0.999994
CHPF	NC_000002.12	219538954	219543809	-	NM_024536.6	2820	219539162	3' UTR	TTCCCTGCC	27	0.958333	0.99999
OCEL1	NC_000019.10	17226226	17229219	+	NM_024578.3	956	17229064	3' UTR	TGGACTCAG	14	0.928571	0.999981
CHMP6	NC_000017.11	80991841	81000133	+	NM_024591.5	1366	80999835	3' UTR	GATGCTTGG	13	1	0.999964
NAT10	NC_000011.10	34105629	34146908	+	NM_024662.3	3330	34146265	3' UTR	TGGACTGTT	9	1	0.999901
PPCS	NC_000001.11	42456543	42461236	+	NM_024664.4	842	42459809	CDS	AAGACTCGG	18	0.823529	0.999915
UBTD1	NC_000010.11	97498924	97571206	+	NM_024954.5	1454	97571013	3' UTR	TCTCCCTGC	26	0.727273	0.999947
UBTD1	NC_000010.11	97498924	97571206	+	NM_024954.5	1455	97571014	3' UTR	CTCCCTGCC	26	0.761905	0.999961
MZT2B	NC_000002.12	130182262	130190727	+	NM_025029.5	592	130190720	3' UTR	GGGTCCAGG	42	0.944444	0.999982
MZT2B	NC_000002.12	130182262	130190727	+	NM_025029.5	593	130190721	3' UTR	GGTCCAGGT	37	0.857143	0.99999
GRPEL1	NC_000004.12	7058895	7068064	-	NM_025196.4	1394	7060154	3' UTR	TGGACTTTC	39	0.891892	0.999991
ULBP2	NC_000006.12	149942014	149949235	+	NM_025217.4	731	149947360	CDS	GGGCCACAG	10	1	0.99998
ULBP2	NC_000006.12	149942014	149949235	+	NM_025217.4	733	149947362	CDS	GCCACAGCC	11	1	0.999969
CYB5B	NC_000016.10	69424619	69466264	+	NM_030579.3	1261	69463263	3' UTR	TCTTCCCAG	49	0.866667	0.999993
ILKAP	NC_000002.12	238170402	238203695	-	NM_030768.3	1192	238170665	CDS	AGATCCAGA	10	1	0.999943
CLPTM1L	NC_000005.10	1317752	1345099	-	NM_030782.5	1992	1318252	3' UTR	CGGACATTT	34	0.935484	0.999907
HM13	NC_000020.11	31514442	31569543	+	NM_030789.4	116	31514557	CDS	TGGACTCGG	44	0.864865	0.999939
HM13	NC_000020.11	31514442	31569543	+	NM_030789.4	377	31527567	CDS	GGCTCTACC	51	0.846154	0.999906
VOPP1	NC_000007.14	55470613	55572502	-	NM_030796.5	474	55492314	CDS	GTGTCCTAC	9	1	0.999928
VOPP1	NC_000007.14	55470613	55572502	-	NM_030796.5	592	55472960	CDS	CTTTCCAGG	8	0.875	0.999971
MRPS26	NC_000020.11	3046052	3048250	+	NM_030811.4	895	3048129	3' UTR	GGGCCACAG	87	0.973333	0.999983
ITM2C	NC_000002.12	230864942	230879248	+	NM_030926.6	1570	230878781	3' UTR	CAGTCCTGC	18	0.928571	0.999929
ITM2C	NC_000002.12	230864942	230879248	+	NM_030926.6	1571	230878782	3' UTR	AGTCCTGCC	18	0.933333	0.999914
CDT1	NC_000016.10	88803789	88809258	+	NM_030928.4	276	88804549	CDS	GTTTCCAGC	11	0.8	0.999968
ISCA1	NC_000009.12	86264546	86282538	-	NM_030940.4	439	86266074	CDS	GGGACTTGT	28	0.925926	0.999952
MED25	NC_000019.10	49818289	49836979	+	NM_030973.4	2308	49836955	3' UTR	AACACCCAA	22	0.75	0.999986
ARPC5L	NC_000009.12	124862130	124877733	+	NM_030978.3	1707	124876933	CDS	AAGACTGTT	46	0.888889	0.999956
HNRNPAB	NC_000005.10	178204533	178211163	+	NM_031266.3	917	178209346	CDS	GTGGCCCAG	33	0.931034	0.999976
HNRNPD	NC_000004.12	82352498	82373991	-	NM_031370.3	556	82371575	CDS	CAAACTCCT	25	0.916667	0.99999
TMUB1	NC_000007.14	151081085	151083019	-	NM_031434.4	745	151081831	CDS	ACACCCAGA	8	1	0.999931
TMUB1	NC_000007.14	151081085	151083019	-	NM_031434.4	746	151081830	CDS	CACCCAGAC	9	1	0.999971
SELENOO	NC_000022.11	50201011	50217616	+	NM_031454.2	1508	50215847	CDS	CCTTCCGGC	19	0.944444	0.99992
SELENOO	NC_000022.11	50201011	50217616	+	NM_031454.2	1509	50215848	CDS	CTTCCGGCC	18	0.944444	0.999972
PTBP1	NC_000019.10	797452	812312	+	NM_031991.4	1561	810745	CDS	CGGTCCAGG	12	0.916667	0.999987
RNF26	NC_000011.10	119334527	119337309	+	NM_032015.5	2256	119336782	3' UTR	TTTTCCTGC	28	0.846154	0.999992
MRPL43	NC_000010.11	100986269	100987497	-	NM_032112.3	505	100986763	CDS	GGATCCTGC	75	0.893939	0.999915
MRPL43	NC_000010.11	100986269	100987497	-	NM_032112.3	571	100986697	3' UTR	TGGACTGTT	76	0.986486	0.999909
WDR54	NC_000002.12	74421730	74425755	+	NM_032118.4	308	74422373	CDS	CACTCAGGT	56	0.92	0.999919
COQ5	NC_000012.12	120503279	120529158	-	NM_032314.4	1120	120503665	3' UTR	TGGACTCAT	9	1	0.999926
NUDT22	NC_000011.10	64226274	64230016	+	NM_032344.4	1060	64229966	CDS	GGTCCCCAG	29	0.72	0.999925
NUDT22	NC_000011.10	64226274	64230016	+	NM_032344.4	788	64229283	CDS	CCTGCTGTT	37	1	0.999964
ELOF1	NC_000019.10	11553046	11559230	-	NM_032377.4	985	11553071	3' UTR	CAAGCCCTT	24	0.25	0.999902
ELOF1	NC_000019.10	11553046	11559230	-	NM_032377.4	986	11553070	3' UTR	AAGCCCTTA	24	0.25	0.999936
MRPL41	NC_000009.12	137551879	137552555	+	NM_032477.3	498	137552471	CDS	AGCTCTACC	154	0.950704	0.999973
CYSTM1	NC_000005.10	140175188	140243789	+	NM_032412.4	146	140194493	CDS	ATATCCAGG	41	0.829268	0.999978
SPANXB1	NC_000023.11	141002594	141003706	+	NM_032461.4	184	141002777	CDS	CCAACAAGA	29	1	0.999945
MRPS6	NC_000021.9	34073578	34143030	+	NM_032476.4	450	34142549	CDS	TTGTCCCAG	76	0.972603	1
MRPS6	NC_000021.9	34073578	34143030	+	NM_032476.4	451	34142550	CDS	TGTCCCAGT	76	0.897059	0.999981
MRPS6	NC_000021.9	34073578	34143030	+	NM_032476.4	452	34142551	CDS	GTCCCAGTC	76	0.914286	0.999986
MRPL36	NC_000005.10	1798385	1799837	-	NM_032479.4	267	1798727	CDS	AAGACTGTC	98	0.702128	0.999985
JAGN1	NC_000003.12	9890610	9894349	+	NM_032492.4	1115	9893827	3' UTR	AAACCTCAA	28	0.25	0.999983
AP1M1	NC_000019.10	16197911	16245906	+	NM_032493.4	913	16227671	CDS	ATGTCCTAC	42	0.815789	0.999955
TUBB6	NC_000018.10	12308241	12326616	+	NM_032525.3	1788	12326525	3' UTR	GGGACTTTG	108	0.921569	0.999977
HINT2	NC_000009.12	35812960	35815042	-	NM_032593.3	185	35813744	CDS	GTGGCCAAG	50	0.923077	0.999911
HINT2	NC_000009.12	35812960	35815042	-	NM_032593.3	186	35813743	CDS	TGGCCAAGG	51	0.844444	0.999921
PPP1R9B	NC_000017.11	50133737	50150677	-	NM_032595.5	3785	50134164	3' UTR	CCTCCCCCA	13	1	0.999999
PPP1R9B	NC_000017.11	50133737	50150677	-	NM_032595.5	3786	50134163	3' UTR	CTCCCCCAG	12	0.909091	0.999984
PPP1R9B	NC_000017.11	50133737	50150677	-	NM_032595.5	3787	50134162	3' UTR	TCCCCCAGG	11	1	0.999953
MPV17L2	NC_000019.10	18193218	18196948	+	NM_032683.3	853	18196223	3' UTR	GGGACTGAG	12	1	0.999961
LMNB2	NC_000019.10	2428166	2456959	-	NM_032737.4	4450	2428350	3' UTR	GCGTCACAG	55	0.961538	0.999937
LMNB2	NC_000019.10	2428166	2456959	-	NM_032737.4	4502	2428298	3' UTR	TGGACTTTC	50	1	1
ORAI1	NC_000012.12	121626550	121642040	+	NM_032790.3	784	121641325	CDS	GGGTCAAGT	33	0.741935	0.999946
ORAI1	NC_000012.12	121626550	121642040	+	NM_032790.3	990	121641531	CDS	AAGACTGAC	43	0.976744	0.999995
SYAP1	NC_000023.11	16719612	16765340	+	NM_032796.4	846	16756671	CDS	AGTACGGCC	40	1	0.999957
ZDHHC12	NC_000009.12	128720873	128724127	-	NM_032799.5	945	128721074	3' UTR	GCCTCCCAG	19	1	0.999996
ZDHHC12	NC_000009.12	128720873	128724127	-	NM_032799.5	946	128721073	3' UTR	CCTCCCAGA	16	1	0.999991
ZDHHC12	NC_000009.12	128720873	128724127	-	NM_032799.5	947	128721072	3' UTR	CTCCCAGAC	16	1	0.999998
FAM136A	NC_000002.12	70295976	70302067	-	NM_032822.3	1622	70296140	3' UTR	GTTCCTGCC	27	0.923077	0.999968
SPRYD3	NC_000012.12	53064316	53079390	-	NM_032840.3	2274	53064944	3' UTR	TTTTCCTGC	22	0.944444	0.999971
C8orf76	NC_000008.11	123219967	123241377	-	NM_032847.3	664	123231482	CDS	AAGACTGTC	24	1	0.999988
AJUBA	NC_000014.9	22971177	22982551	-	NM_032876.6	3435	22971910	3' UTR	GCTTCCTAC	46	0.805556	0.999925
LSM10	NC_000001.11	36393436	36397908	-	NM_032881.3	349	36393947	CDS	CGGACCGTT	19	0.894737	0.999935
MFSD5	NC_000012.12	53252095	53254406	+	NM_032889.5	342	53252985	CDS	ACTTCCTGG	10	1	0.999907
MFSD5	NC_000012.12	53252095	53254406	+	NM_032889.5	343	53252986	CDS	CTTCCTGGC	9	1	0.999946
COX14	NC_000012.12	50112236	50120453	+	NM_032901.4	321	50120290	3' UTR	ATTTCCAGG	74	0.955882	0.999995
PYURF	NC_000004.12	88520998	88523776	-	NM_032906.5	701	88521608	3' UTR	TGGACTTGG	50	0.813953	0.999917
TMEM60	NC_000007.14	77793728	77798434	-	NM_032936.4	630	77793975	CDS	GAGACTGAC	21	1	0.999988
TMEM60	NC_000007.14	77793728	77798434	-	NM_032936.4	788	77793817	3' UTR	CGGACTTCT	19	0.894737	0.999983
RRP36	NC_000006.12	43021623	43029599	+	NM_033112.4	960	43029376	3' UTR	TGGACTATC	44	0.97619	0.999972
DGCR6L	NC_000022.11	20314238	20320060	-	NM_033257.4	871	20314539	3' UTR	GGGACTTGC	30	0.846154	0.999986
CAMK2N2	NC_000003.12	184259213	184261553	-	NM_033259.3	801	184259864	3' UTR	CGGCCCCCA	19	0.777778	0.99995
KNSTRN	NC_000015.10	40382721	40394288	+	NM_033286.4	1157	40393688	3' UTR	GGGACTCAC	11	0.8	0.999927
MYO1C	NC_000017.11	1464186	1491679	-	NM_033375.5	4672	1464251	3' UTR	GGGTCTCAG	14	0.928571	0.99999
ZNF622	NC_000005.10	16451519	16465800	-	NM_033414.3	894	16463609	CDS	CGGACTGCT	22	0.95	0.999988
ITPA	NC_000020.11	3209498	3223860	+	NM_033453.4	303	3214044	CDS	GGCTCCCCG	43	0.810811	0.99995
C19orf33	NC_000019.10	38304251	38305006	+	NM_033520.3	93	38304434	CDS	CAAGCTCAG	432	0.941176	0.999916
SCAND1	NC_000020.11	35953624	35954502	-	NM_033630.3	194	35954201	CDS	CGAGCTCAG	57	1	0.999948
CREB3L1	NC_000011.10	46277662	46321409	+	NM_052854.4	2140	46320876	3' UTR	ACTTCCCAG	22	0.95	0.999993
CREB3L1	NC_000011.10	46277662	46321409	+	NM_052854.4	2170	46320906	3' UTR	TGGACTCTT	15	0.785714	0.999925
TIFA	NC_000004.12	112274537	112285904	-	NM_052864.3	699	112278001	CDS	GAGACTCAA	11	1	0.999924
TIFA	NC_000004.12	112274537	112285904	-	NM_052864.3	899	112277801	3' UTR	TAGACACTA	13	1	0.999978
DNTTIP1	NC_000020.11	45791954	45811418	+	NM_052951.3	1118	45811272	3' UTR	GGGACTGCT	52	0.916667	0.999977
DNTTIP1	NC_000020.11	45791954	45811418	+	NM_052951.3	945	45811099	CDS	TTGTCCTAC	48	0.906977	0.999974
TMEM203	NC_000009.12	137204082	137205648	-	NM_053045.2	1043	137204606	3' UTR	TGGACTCAG	34	0.969697	0.999986
EGLN2	NC_000019.10	40799522	40808434	+	NM_053046.4	1835	40808124	3' UTR	GGGTCCTAC	12	0.909091	0.999993
FBXO32	NC_000008.11	123497889	123541206	-	NM_058229.4	702	123513339	CDS	TACTCCAGA	15	1	0.999933
ADGRE5	NC_000019.10	14381444	14408723	+	NM_078481.4	3003	14408536	3' UTR	AAGACTGAT	44	0.923077	0.999941
CDKN2D	NC_000019.10	10566460	10568979	-	NM_079421.3	516	10567091	CDS	TGGACATCC	12	0.9	0.999939
H2BC12	NC_000006.12	27138293	27146858	-	NM_080593.2	580	27138552	3' UTR	TGGACTTTT	31	0.965517	0.999984
APEX1	NC_000014.9	20455226	20457767	+	NM_080648.3	974	20457354	CDS	TGGACTTAT	16	1	0.999937
CDCA5	NC_000011.10	65077453	65084040	-	NM_080668.4	467	65079626	CDS	GAGACTTGG	25	0.96	0.999964
ROMO1	NC_000020.11	35699405	35700980	+	NM_080748.3	330	35700944	3' UTR	CAATCCCAG	364	0.903226	0.999979
SLC35A4	NC_000005.10	140564828	140569100	+	NM_080670.4	2630	140569064	3' UTR	AAGTCTTCT	28	0.259259	0.999949
UBE2F	NC_000002.12	237967014	238042782	+	NM_080678.3	722	238041367	3' UTR	TGGACTGTG	14	0.928571	0.999915
SRXN1	NC_000020.11	646615	653200	-	NM_080725.3	1234	647909	3' UTR	GAGACTGGC	36	0.970588	0.999967
EGLN2	NC_000019.10	40799191	40808434	+	NM_080732.4	1790	40808124	3' UTR	GGGTCCTAC	9	1	0.999991
DIDO1	NC_000020.11	62905006	62926505	-	NM_080796.4	2615	62905133	3' UTR	ATATCCTGC	14	0.909091	0.9999
DGUOK	NC_000002.12	73926880	73958946	+	NM_080916.3	952	73958823	3' UTR	CCATCCCCA	16	1	0.999979
TARBP2	NC_000012.12	53501283	53506431	+	NM_134323.2	1298	53506219	3' UTR	TCTGCGCAG	12	1	0.999951
TP53I13	NC_000017.11	29568701	29573157	+	NM_138349.4	695	29572265	CDS	TGGTCCCCA	24	0.944444	0.999966
TP53I13	NC_000017.11	29568701	29573157	+	NM_138349.4	696	29572266	CDS	GGTCCCCAG	25	0.916667	0.999997
SHKBP1	NC_000019.10	40576873	40591397	+	NM_138392.4	1702	40590329	CDS	CTCTCGGCC	16	1	0.999973
SHKBP1	NC_000019.10	40576873	40591397	+	NM_138392.4	1888	40590822	CDS	TCTCCCCAG	16	0.9375	0.999998
CMTM7	NC_000003.12	32391853	32455528	+	NM_138410.4	1161	32454833	3' UTR	GACTCGGCC	20	1	0.999907
FLYWCH2	NC_000016.10	2883215	2899365	+	NM_138439.3	582	2896680	CDS	TTGCCAAGG	14	1	0.999916
TLCD1	NC_000017.11	28724348	28726233	-	NM_138463.4	938	28724452	3' UTR	TGGACACTG	12	1	0.999947
SPINDOC	NC_000011.10	63813456	63827716	+	NM_138471.3	1829	63827591	3' UTR	TCTTCCTGT	13	0.727273	0.999952
BCL2L12	NC_000019.10	49665933	49673916	+	NM_138639.2	307	49667075	CDS	CTTCCCTGC	41	0.333333	0.999904
BCL2L12	NC_000019.10	49665933	49673916	+	NM_138639.2	308	49667076	CDS	TTCCCTGCT	44	0.357143	0.999915
PPP1R14B	NC_000011.10	64244479	64246943	-	NM_138689.3	715	64244753	3' UTR	GTGACGGTC	72	0.938462	0.999927
BAX	NC_000019.10	48954875	48961798	+	NM_138761.4	653	48961656	3' UTR	TGGACTGTG	54	0.942308	0.999941
CANT1	NC_000017.11	78991716	79009764	-	NM_138793.4	2879	78992319	3' UTR	CACTCCTAC	13	1	0.999911
CANT1	NC_000017.11	78991716	79009764	-	NM_138793.4	3312	78991886	3' UTR	GAGTCACAG	14	0.928571	0.999935
ARL8A	NC_000001.11	202133404	202144737	-	NM_138795.4	1023	202134170	3' UTR	TTTTCCCCG	13	0.909091	0.999912
ARL8A	NC_000001.11	202133404	202144737	-	NM_138795.4	786	202134407	3' UTR	AGCTCCCCG	17	0.785714	0.99994
ESAM	NC_000011.10	124753126	124762290	-	NM_138961.3	1617	124753338	3' UTR	GTCTCCCAG	97	1	1
ESAM	NC_000011.10	124753126	124762290	-	NM_138961.3	1618	124753337	3' UTR	TCTCCCAGG	89	0.948718	0.999999
ESAM	NC_000011.10	124753126	124762290	-	NM_138961.3	1619	124753336	3' UTR	CTCCCAGGC	85	0.853333	0.999941
RPIA	NC_000002.12	88691673	88750929	+	NM_144563.3	425	88700061	CDS	CCTTCCAGG	17	0.785714	0.999904
SLC39A3	NC_000019.10	2732524	2740017	-	NM_144564.5	821	2733070	CDS	GAGACACTG	27	0.88	0.999989
MAPK1IP1L	NC_000014.9	55051647	55070194	+	NM_144578.4	1582	55065310	3' UTR	TAATCCAGG	11	1	0.999995
MAPK1IP1L	NC_000014.9	55051647	55070194	+	NM_144578.4	645	55063083	CDS	GTATCCTAC	18	1	0.99999
MAPK1IP1L	NC_000014.9	55051647	55070194	+	NM_144578.4	777	55063215	CDS	ATATCCTGC	17	0.933333	0.999994
TEX261	NC_000002.12	70985942	70994873	-	NM_144582.3	2380	70986927	3' UTR	TTGTCCTAC	11	0.909091	0.999975
COMTD1	NC_000010.11	75233641	75235957	-	NM_144589.4	795	75234096	CDS	TGGACTCAC	22	0.842105	0.999929
TMEM42	NC_000003.12	44861912	44865664	+	NM_144638.3	431	44865118	CDS	CGGACTCAC	11	1	0.99998
DHRS13	NC_000017.11	28897781	28903079	-	NM_144683.4	1265	28898445	CDS	CTCTCCTAA	10	1	0.999953
CENPX	NC_000017.11	82018703	82022878	-	NM_144998.4	414	82019000	3' UTR	GGGACACTG	33	0.62069	0.999958
UBALD1	NC_000016.10	4608884	4614888	-	NM_145253.3	1120	4609138	3' UTR	TGGACTTTG	12	1	0.999987
MRPL10	NC_000017.11	47823272	47831541	-	NM_145255.4	1062	47823959	3' UTR	TTCTCCAGG	14	0.928571	0.999951
HMGA1	NC_000006.12	34236873	34246231	+	NM_145899.3	1456	34245767	3' UTR	CTCACCCTG	200	0.962567	0.999944
HMGA1	NC_000006.12	34236873	34246231	+	NM_145899.3	1489	34245800	3' UTR	CCTCCCTGC	246	0.79717	0.999901
HMGA1	NC_000006.12	34236873	34246231	+	NM_145899.3	663	34244974	3' UTR	CTTCCCCAG	143	0.827068	0.999956
HMGA1	NC_000006.12	34236873	34246231	+	NM_145899.3	656	34244967	3' UTR	CCCACCCCT	26	0.636364	0.999988
HMGA1	NC_000006.12	34236873	34246231	+	NM_145899.3	979	34245290	3' UTR	CTTCCCATA	62	0.389831	0.999971
HMGA1	NC_000006.12	34236873	34246231	+	NM_145901.3	1220	34245291	3' UTR	TTCCCATAG	27	0.346154	0.999961
HMGA1	NC_000006.12	34236873	34246231	+	NM_145901.3	1499	34245570	3' UTR	GCCACAGCC	55	0.979592	0.999953
HMGA1	NC_000006.12	34236873	34246231	+	NM_145901.3	1696	34245767	3' UTR	CTCACCCTG	93	0.967391	0.999995
HMGA1	NC_000006.12	34236873	34246231	+	NM_145901.3	903	34244974	3' UTR	CTTCCCCAG	42	0.75	0.99999
HMGA1	NC_000006.12	34236873	34246231	+	NM_145902.3	1464	34245568	3' UTR	TGGCCACAG	47	0.902439	0.999908
HMGA1	NC_000006.12	34236873	34246231	+	NM_145902.3	1466	34245570	3' UTR	GCCACAGCC	47	1	0.99993
HMGA1	NC_000006.12	34236873	34246231	+	NM_145903.3	1110	34245568	3' UTR	TGGCCACAG	35	0.909091	0.999993
HMGA1	NC_000006.12	34236873	34246231	+	NM_145903.3	1112	34245570	3' UTR	GCCACAGCC	32	1	0.999945
HMGA1	NC_000006.12	34238791	34246231	+	NM_145905.3	1186	34245568	3' UTR	TGGCCACAG	31	0.892857	0.999988
HMGA1	NC_000006.12	34238791	34246231	+	NM_145905.3	1188	34245570	3' UTR	GCCACAGCC	30	0.964286	0.999994
FBXO22	NC_000015.10	75903878	75942511	+	NM_147188.3	194	75904071	CDS	CCTTCCTGC	16	1	0.999995
CTSB	NC_000008.11	11842524	11868087	-	NM_147780.4	1757	11844662	3' UTR	GTCTCCCAG	14	0.928571	0.999951
CTSB	NC_000008.11	11842524	11868087	-	NM_147781.4	1714	11844662	3' UTR	GTCTCCCAG	14	0.857143	0.999978
CTSB	NC_000008.11	11842524	11868087	-	NM_147782.4	1683	11844662	3' UTR	GTCTCCCAG	15	1	0.999992
CTSB	NC_000008.11	11842524	11868087	-	NM_147782.4	1684	11844661	3' UTR	TCTCCCAGG	16	0.916667	0.999943
CTSB	NC_000008.11	11842524	11868087	-	NM_147783.4	1669	11844662	3' UTR	GTCTCCCAG	10	1	0.999952
CSNK1E	NC_000022.11	38290691	38317433	-	NM_152221.3	2206	38291302	3' UTR	GTGCCACGG	14	1	0.999901
CDC42EP1	NC_000022.11	37560480	37569405	+	NM_152243.3	701	37566663	CDS	GCACCCTCC	10	0.888889	0.999937
NCAPH2	NC_000022.11	50508224	50524780	+	NM_152299.4	1054	50521549	CDS	GACTCCAGA	11	0.909091	0.999993
FAM210A	NC_000018.10	13663347	13726558	-	NM_152352.4	1788	13665769	3' UTR	ATCACCTCA	10	0.8	0.999949
FAM210A	NC_000018.10	13663347	13726558	-	NM_152352.4	1789	13665768	3' UTR	TCACCTCAA	10	0.888889	0.99999
FAM210A	NC_000018.10	13663347	13726558	-	NM_152352.4	1791	13665766	3' UTR	ACCTCAAAC	11	0.909091	0.999993
ARL6IP6	NC_000002.12	152718620	152762396	+	NM_152522.7	323	152718942	CDS	CGGTCCAGG	14	1	0.999995
ARL6IP6	NC_000002.12	152718620	152762396	+	NM_152522.7	324	152718943	CDS	GGTCCAGGT	14	0.928571	0.999989
MLKL	NC_000016.10	74671855	74700862	-	NM_152649.4	2414	74671918	3' UTR	AGATCCCAG	8	1	0.99995
CPNE1	NC_000020.11	35626044	35664900	-	NM_152926.3	675	35631739	CDS	GTTTCTCAG	36	0.962963	0.999921
TMEM92	NC_000017.11	50274466	50281485	+	NM_153229.3	937	50279729	3' UTR	CACTCCTAC	15	0.846154	0.999922
EID2	NC_000019.10	39538707	39540161	-	NM_153232.4	1094	39539068	3' UTR	GAGACTGAT	27	0.962963	0.999998
TCEAL8	NC_000023.11	103252995	103255155	-	NM_153333.3	502	103253667	CDS	AAGACATTC	22	1	0.999987
TPM3	NC_000001.11	154155308	154183218	-	NM_153649.4	1621	154156864	3' UTR	CTTTCCTGC	101	0.863158	0.999997
RTN4	NC_000002.12	54972189	55050451	-	NM_153828.3	2061	54972368	3' UTR	TGGACTGAA	130	0.982456	0.999944
RTN4	NC_000002.12	54972189	55050451	-	NM_153828.3	391	55050061	CDS	TGGACTTCG	104	0.911765	0.999968
PIGC	NC_000001.11	172441457	172444069	-	NM_153747.2	1168	172441745	CDS	TTGTCCAGG	16	0.928571	0.999991
PIGC	NC_000001.11	172441457	172444069	-	NM_153747.2	870	172442043	CDS	TCTTCCCCG	14	1	0.999949
RTN4	NC_000002.12	54972189	55050451	-	NM_153828.3	49	55050403	5'UTR	GGCCCAGCC	21	0.55	0.999948
MLX	NC_000017.11	42567100	42573203	+	NM_170607.3	1059	42571740	3' UTR	TTTTCCCAG	11	0.8	0.999947
POLR1H	NC_000006.12	30061265	30064907	+	NM_170783.4	798	30064854	3' UTR	TACTCCTAC	28	0.923077	0.999993
CSF1	NC_000001.11	109910849	109930992	+	NM_172211.4	2713	109930605	3' UTR	TAGTCACAG	13	1	0.999987
ANAPC16	NC_000010.11	72216012	72235860	+	NM_173473.4	541	72233170	3' UTR	GGGACTTTC	30	0.928571	0.999977
NTAN1	NC_000016.10	15037857	15056074	-	NM_173474.4	963	15038104	CDS	TTTTCTGGA	13	1	0.999993
CCDC50	NC_000003.12	191329394	191398659	+	NM_174908.4	1231	191391789	3' UTR	TGGACTCAC	31	0.862069	0.999992
MFSD12	NC_000019.10	3544199	3557586	-	NM_174983.5	1857	3544479	3' UTR	CCATCCCAG	11	0.909091	0.999994
GART	NC_000021.9	33524009	33542117	-	NM_175085.3	1354	33524807	CDS	AAGACGTCG	11	1	0.999986
RHOC	NC_000001.11	112701131	112707127	-	NM_175744.5	1031	112701217	3' UTR	GAGTCCCAG	191	0.94382	1
RHOC	NC_000001.11	112701131	112707127	-	NM_175744.5	1032	112701216	3' UTR	AGTCCCAGG	185	0.889535	0.999996
PTPMT1	NC_000011.10	47565599	47573461	+	NM_175732.3	608	47571607	CDS	GGGACTTTT	52	1	0.999982
SIX5	NC_000019.10	45764785	45769252	-	NM_175875.5	3207	45764922	3' UTR	TTATCCGGC	22	0.95	0.999919
NR2C2AP	NC_000019.10	19201409	19203414	-	NM_176880.6	1277	19201422	3' UTR	ATTTCCTAC	20	0.941176	0.999936
PPM1G	NC_000002.12	27381199	27409591	-	NM_177983.3	1867	27381542	3' UTR	GAGACTGAG	140	0.836207	0.999989
PPM1G	NC_000002.12	27381199	27409591	-	NM_177983.3	1818	27381591	3' UTR	TCATCCAGA	89	0.976744	1
TUBB	NC_000006.12	30720352	30725422	+	NM_178014.4	1517	30724424	3' UTR	GCTTCTCAG	637	0.988468	0.99998
PTPA	NC_000009.12	129111415	129148946	+	NM_178000.3	2583	129148889	3' UTR	GGCTCCCAG	16	1	0.999966
TMEM132A	NC_000011.10	60924460	60937159	+	NM_178031.3	3384	60937045	3' UTR	CCATCCAGG	30	0.703704	0.999945
TMEM132A	NC_000011.10	60924460	60937159	+	NM_178031.3	3399	60937060	3' UTR	CTGCCCTGC	34	0.933333	0.999987
CCDC50	NC_000003.12	191329394	191398659	+	NM_178335.3	1759	191391789	3' UTR	TGGACTCAC	11	1	0.999953
OAF	NC_000011.10	120211032	120230334	+	NM_178507.4	539	120225720	CDS	AGTTCCAGG	60	0.965517	0.999996
OAF	NC_000011.10	120211032	120230334	+	NM_178507.4	540	120225721	CDS	GTTCCAGGC	58	0.965517	0.999939
MYL9	NC_000020.11	36541519	36551447	+	NM_181526.3	839	36549662	3' UTR	CTCACCAAG	15	0.928571	0.999995
MYL9	NC_000020.11	36541519	36551447	+	NM_181526.3	840	36549663	3' UTR	TCACCAAGG	17	0.9375	0.999991
MYL9	NC_000020.11	36541519	36551447	+	NM_181526.3	989	36549812	3' UTR	AGGACTGAG	11	0.909091	0.999996
PKM	NC_000015.10	72199029	72231190	-	NM_182470.4	1919	72199631	3' UTR	CCTCCTCCA	31	0.689655	0.999955
PKM	NC_000015.10	72199029	72231190	-	NM_182471.4	1702	72199632	3' UTR	CCCTCCTCC	29	0.8	0.999981
PKM	NC_000015.10	72199029	72231190	-	NM_182471.4	1703	72199631	3' UTR	CCTCCTCCA	29	0.857143	0.999982
ZNF428	NC_000019.10	43607224	43619629	-	NM_182498.4	274	43614233	CDS	TTTCCCCAG	29	0.428571	0.999927
FAAP20	NC_000001.11	2189548	2194772	-	NM_182533.4	680	2189595	3' UTR	CATGCGCAT	38	0.942857	0.999924
UBALD2	NC_000017.11	76265348	76271298	+	NM_182565.4	656	76270508	3' UTR	GAGACTGGA	51	0.938776	0.99998
UBE2E3	NC_000002.12	180980360	181063425	+	NM_182678.3	952	181062972	3' UTR	CGGACTTCT	13	0.923077	0.999923
OSGIN1	NC_000016.10	83953240	83966332	+	NM_182981.3	1757	83966167	3' UTR	TGGACTTAG	25	1	0.999991
PRNP	NC_000020.11	4686456	4701588	+	NM_183079.4	1098	4700255	3' UTR	TGGACTTAT	23	0.8	0.999984
ALDOA	NC_000016.10	30065760	30070414	+	NM_184041.5	1322	30070250	3' UTR	AGGCCCTGC	556	0.945205	0.999967
TMEM219	NC_000016.10	29962079	29973048	+	NM_194280.4	412	29963558	CDS	AGGCCACAG	21	0.842105	0.999992
VAPA	NC_000018.10	9914016	9960021	+	NM_194434.3	913	9954133	CDS	ATGTCACCA	61	0.912281	0.999972
MLX	NC_000017.11	42567100	42573203	+	NM_198204.2	897	42571740	3' UTR	TTTTCCCAG	18	1	0.999988
MLX	NC_000017.11	42567100	42573203	+	NM_198204.2	898	42571741	3' UTR	TTTCCCAGC	22	0.857143	0.999943
MLX	NC_000017.11	42567100	42573203	+	NM_198205.2	807	42571740	3' UTR	TTTTCCCAG	10	0.888889	0.99997
SNRPB2	NC_000020.11	16730026	16742564	+	NM_198220.3	498	16738897	CDS	AAATCCTCA	63	0.946429	0.999997
SNRPB2	NC_000020.11	16730026	16742564	+	NM_198220.3	499	16738898	CDS	AATCCTCAG	55	0.98	0.999996
SNRPB2	NC_000020.11	16730026	16742564	+	NM_198220.3	501	16738900	CDS	TCCTCAGGT	54	1	0.999974
GALNT10	NC_000005.10	154190733	154420984	+	NM_198321.4	5830	154420856	3' UTR	AATTCCAGG	29	0.964286	0.999995
GALNT10	NC_000005.10	154190733	154420984	+	NM_198321.4	5926	154420952	3' UTR	TGAACGTTG	18	0.764706	0.999972
GALNT10	NC_000005.10	154190733	154420984	+	NM_198321.4	5943	154420969	3' UTR	ACCTCCAGA	30	0.52381	0.999965
G3BP1	NC_000005.10	151771954	151812785	+	NM_198395.2	1736	151804325	3' UTR	CGGACTTTT	14	0.928571	0.999985
G3BP1	NC_000005.10	151771954	151812785	+	NM_198395.2	1760	151804349	3' UTR	AAGACTGAA	15	1	0.999987
AURKA	NC_000020.11	56369390	56392215	-	NM_198434.3	1732	56369815	3' UTR	CACTCTGCC	13	0.916667	0.999951
BSG	NC_000019.10	572596	583493	+	NM_198589.3	1375	583270	3' UTR	CCGTCACAG	232	0.990826	0.999943
BSG	NC_000019.10	572596	583493	+	NM_198589.3	1377	583272	3' UTR	GTCACAGCC	236	0.990868	0.99992
BSG	NC_000019.10	571283	583493	+	NM_198590.3	1566	583270	3' UTR	CCGTCACAG	86	0.9875	0.999962
BSG	NC_000019.10	571283	583493	+	NM_198590.3	1568	583272	3' UTR	GTCACAGCC	88	1	0.999913
BSG	NC_000019.10	571283	583485	+	NM_198591.4	1411	583272	3' UTR	GTCACAGCC	51	1	0.999904
TCEA2	NC_000020.11	64056972	64072347	+	NM_198723.2	1617	64072215	3' UTR	CCCTCCCCG	12	0.916667	0.999979
MTX1	NC_000001.11	155208699	155213839	+	NM_198883.3	1436	155213720	3' UTR	AAGACTGGT	14	0.928571	0.999931
TLE5	NC_000019.10	3052910	3062966	-	NM_198969.1	1012	3053641	3' UTR	TCTTCCTAC	49	0.933333	0.999983
TLE5	NC_000019.10	3052910	3062966	-	NM_198969.1	752	3053901	CDS	GGTTCCCAG	17	1	0.999997
TLE5	NC_000019.10	3052910	3062966	-	NM_198969.1	753	3053900	CDS	GTTCCCAGG	17	0.941176	0.999996
TLE5	NC_000019.10	3052910	3062966	-	NM_198969.1	754	3053899	CDS	TTCCCAGGC	17	0.9375	0.999976
TLE5	NC_000019.10	3052910	3062495	-	NM_198970.2	1064	3053641	3' UTR	TCTTCCTAC	13	1	0.999981
UNC13D	NC_000017.11	75827225	75844404	-	NM_199242.3	4064	75827241	3' UTR	AAATCCATT	59	0.444444	0.999967
SLC43A3	NC_000011.10	57406954	57427121	-	NM_199329.3	1466	57410021	CDS	CCATCCTCC	21	0.941176	0.999952
SLC43A3	NC_000011.10	57406954	57427121	-	NM_199329.3	1862	57407711	3' UTR	AAGACTTTG	30	1	0.999994
DDX47	NC_000012.12	12813346	12829981	+	NM_201224.2	1325	12829636	3' UTR	GAGACTGAA	13	0.846154	0.999948
CNN2	NC_000019.10	1026608	1039065	+	NM_201277.3	1834	1038867	3' UTR	CGTGCCCAG	21	0.888889	0.999927
EGFL7	NC_000009.12	136665768	136672678	+	NM_201446.3	1164	136672536	3' UTR	AAGGCCAGG	22	0.714286	0.999982
EGFL7	NC_000009.12	136665768	136672678	+	NM_201446.3	1165	136672537	3' UTR	AGGCCAGGT	22	0.727273	0.999982
GIPC1	NC_000019.10	14477762	14496127	-	NM_202468.3	1349	14478278	3' UTR	GGGGCCAGG	20	1	0.999998
GIPC1	NC_000019.10	14477762	14496127	-	NM_202468.3	1350	14478277	3' UTR	GGGCCAGGC	19	1	0.999964
GIPC1	NC_000019.10	14477762	14496127	-	NM_202468.3	1413	14478214	3' UTR	GGTCCCCGG	12	0.636364	0.999901
GIPC1	NC_000019.10	14477762	14496127	-	NM_202469.3	1031	14478278	3' UTR	GGGGCCAGG	8	1	0.99996
GIPC1	NC_000019.10	14477762	14496127	-	NM_202469.3	1032	14478277	3' UTR	GGGCCAGGC	8	1	0.999905
GIPC1	NC_000019.10	14477762	14496127	-	NM_202494.3	1006	14478215	3' UTR	GGGTCCCCG	11	0.6	0.999958
GIPC1	NC_000019.10	14477762	14496127	-	NM_202494.3	943	14478278	3' UTR	GGGGCCAGG	10	0.9	0.999986
PDLIM7	NC_000005.10	177483394	177497604	-	NM_203352.3	1493	177483511	3' UTR	TGGGCCCTG	22	0.904762	0.99995
PDLIM7	NC_000005.10	177483394	177497604	-	NM_203352.3	1494	177483510	3' UTR	GGGCCCTGC	22	0.888889	0.999968
STMN1	NC_000001.11	25900116	25906880	-	NM_203399.2	657	25900964	3' UTR	AAGACTGTA	58	0.481481	0.999942
STMN1	NC_000001.11	25900116	25906880	-	NM_203399.2	735	25900886	3' UTR	AGATCCAGA	59	0.843137	0.99992
ELP5	NC_000017.11	7251724	7259937	+	NM_203415.4	1140	7258652	CDS	GAGTCCCAG	13	0.916667	0.99997
IER5L	NC_000009.12	129175552	129178261	-	NM_203434.3	1480	129176782	3' UTR	AAGACTCGG	36	0.916667	0.999992
IER5L	NC_000009.12	129175552	129178261	-	NM_203434.3	944	129177318	CDS	CGGACTTCG	15	1	0.999919
MRFAP1L1	NC_000004.12	6707701	6709865	-	NM_203462.3	1078	6708201	3' UTR	GAGACTGCT	14	1	0.999928
MICOS13	NC_000019.10	5678422	5680516	-	NM_205767.3	240	5679394	CDS	AGCTCCCAG	245	0.897321	0.999999
DPH3	NC_000003.12	16257061	16264943	-	NM_206831.3	277	16260803	CDS	CAGTCCCAG	21	1	0.999993
DPH3	NC_000003.12	16257061	16264943	-	NM_206831.3	278	16260802	CDS	AGTCCCAGC	22	1	0.999994
DPH3	NC_000003.12	16257061	16264943	-	NM_206831.3	279	16260801	CDS	GTCCCAGCC	22	1	0.999999
CTXN1	NC_000019.10	7924491	7926135	-	NM_206833.4	1083	7924645	3' UTR	GCGCCCTGC	10	0.9	0.999961
PPP1CA	NC_000011.10	67398183	67401858	-	NM_206873.2	823	67398725	CDS	CTTTCCAGA	29	0.964286	0.999992
SELENON	NC_000001.11	25800193	25818221	+	NM_206926.2	3031	25817040	3' UTR	CCTCCCCAG	9	1	0.999987
SELENON	NC_000001.11	25800193	25818221	+	NM_206926.2	3322	25817331	3' UTR	GCCTCAGCC	8	1	0.999945
MCRIP1	NC_000017.11	81822361	81833291	-	NM_207368.5	1134	81822509	3' UTR	GTCACCAGG	45	0.902439	0.999964
MCRIP1	NC_000017.11	81822361	81833291	-	NM_207368.5	615	81823028	3' UTR	GGGCCCTGC	38	0.878788	0.999986
RTN4	NC_000002.12	54972189	55050451	-	NM_207520.2	2118	54972368	3' UTR	TGGACTGAA	23	0.833333	0.999905
SLC25A3	NC_000012.12	98593686	98606367	+	NM_213611.3	1401	98601550	3' UTR	TGGACTGAA	202	0.976471	0.999951
RPLP1	NC_000015.10	69452818	69456205	+	NM_213725.2	166	69452983	CDS	TACTCGGCC	30	1	0.999993
RPLP1	NC_000015.10	69452818	69456205	+	NM_213725.2	294	69455260	CDS	AGGTCCTGC	54	0.735849	0.999918
RPLP1	NC_000015.10	69452818	69456205	+	NM_213725.2	295	69455261	CDS	GGTCCTGCC	56	0.764706	0.999932
HLA-H	NC_000006.12	29887573	29891079	+	NR_001434.4	1386	29890760	ncRNA	GTGTCTGTG	15	0.857143	0.999961
HLA-H	NC_000006.12	29887573	29891079	+	NR_001434.4	1469	29890843	ncRNA	TGATCTGTG	16	0.8125	0.99998
CIDECP1	NC_000003.12	10017553	10026136	-	NR_002786.1	654	10017702	ncRNA	CCTTCCTGC	8	1	0.999973
OTUB1	NC_000011.10	63986438	63998412	+	NR_003089.2	1870	63998373	ncRNA	GCTCCTTGG	17	1	0.999961
PMS2P1	NC_000007.14	100320640	100336307	-	NR_003613.1	415	100335893	ncRNA	CTTTCCCAG	19	0.647059	0.999963
EPB41L4A-AS1	NC_000005.10	112160526	112162501	+	NR_015370.2	678	112161203	ncRNA	TTGCCCTGC	27	1	0.999991
EPB41L4A-AS1	NC_000005.10	112160526	112162501	+	NR_015370.2	679	112161204	ncRNA	TGCCCTGCC	26	0.904762	0.999958
MRPL20-AS1	NC_000001.11	1399530	1402046	+	NR_015434.1	1529	1401827	ncRNA	CCCACTGTG	9	1	0.999941
COPB2	NC_000003.12	139357591	139389680	-	NR_023350.1	2040	139366621	ncRNA	CCTTCCTAC	8	0.875	0.999964
CYTOR	NC_000002.12	87455427	87521518	+	NR_024206.2	293	87521280	ncRNA	GACTCAGCC	380	0.988764	0.999999
MANCR	NC_000010.11	4650185	4678070	-	NR_024475.1	1371	4650208	ncRNA	AAACCTCCA	11	0.875	0.999938
MANCR	NC_000010.11	4650185	4678070	-	NR_024475.1	990	4650589	ncRNA	TAGACATTA	12	0.636364	0.999937
SMPD4BP	NC_000002.12	131492813	131521576	+	NR_026922.1	3372	131521160	ncRNA	GGGACACTG	9	1	0.999901
SNHG29	NC_000017.11	16438987	16442028	+	NR_027163.1	449	16441115	ncRNA	GCATCTCAG	16	1	0.999975
CCT7	NC_000002.12	73234308	73253005	+	NR_029403.2	1239	73251339	ncRNA	ATGCCAAGG	40	0.727273	0.999943
SNRPC	NC_000006.12	34757505	34773857	+	NR_029472.2	447	34773541	ncRNA	CACTCGGCC	116	0.990654	0.999989
SNAPC2	NC_000019.10	7921015	7923250	+	NR_030717.2	1189	7923026	ncRNA	CTCCCCCAG	11	1	0.99993
PDHB	NC_000003.12	58427630	58433832	-	NR_033384.2	1193	58428027	ncRNA	TGGACTTGA	23	0.9	0.999907
PSMD1	NC_000002.12	231056867	231172827	+	NR_034059.2	2429	231163686	ncRNA	ATATCCTGC	17	1	0.999998
PSMD1	NC_000002.12	231056867	231172827	+	NR_034059.2	2430	231163687	ncRNA	TATCCTGCC	17	1	0.999991
BLOC1S5-TXNDC5	NC_000006.12	7881250	8064414	-	NR_037616.1	1786	7882816	ncRNA	TGGACTATT	28	0.814815	0.99994
ST20	NC_000015.10	79898842	79923752	-	NR_037652.2	149	79923604	ncRNA	CCTGCTATA	16	1	0.999947
BLOC1S1	NC_000012.12	55716471	55719703	+	NR_037656.2	560	55719605	ncRNA	CCTTCCTAG	11	0.9	0.999935
RNASEK	NC_000017.11	7012624	7014532	+	NR_037716.2	451	7014384	ncRNA	TCTGCGGGA	65	0.95082	0.999957
RNASEK	NC_000017.11	7012624	7014532	+	NR_037716.2	477	7014410	ncRNA	GAGACTGAA	70	0.770492	0.999947
RNASEK-C17orf49	NC_000017.11	7012417	7017524	+	NR_037717.1	684	7014410	ncRNA	GAGACTGAA	74	0.8125	0.999901
RAB4B-EGLN2	NC_000019.10	40778219	40808441	+	NR_037791.1	2532	40808124	ncRNA	GGGTCCTAC	8	0.875	0.999935
INO80B-WBP1	NC_000002.12	74455023	74460891	+	NR_037849.1	2045	74460824	ncRNA	CTAGCTTTA	23	0.952381	0.999931
UBE2F-SCLY	NC_000002.12	237966945	238099413	+	NR_037904.1	2449	238098890	ncRNA	TCTTCTCAG	8	0.875	0.999919
SNHG16	NC_000017.11	76557764	76565348	+	NR_038109.1	532	76563346	ncRNA	GGGACTGCA	44	0.931818	0.999966
MIR210HG	NC_000011.10	565657	568457	-	NR_038262.1	477	567483	ncRNA	TGGACTCGG	20	0.95	0.999949
MAP3K13	NC_000003.12	185282961	185293079	+	NR_038322.2	1118	185292536	ncRNA	TTTTCCCCC	13	0.846154	0.999993
MAP3K13	NC_000003.12	185282961	185293079	+	NR_038322.2	1119	185292537	ncRNA	TTTCCCCCC	13	0.846154	0.99992
NAPA	NC_000019.10	47487637	47515063	-	NR_038457.2	1277	47487825	ncRNA	TTCCCCCAG	12	0.909091	0.99991
NAPA	NC_000019.10	47487637	47515063	-	NR_038457.2	1365	47487737	ncRNA	CCACCCCAG	11	0.9	0.999918
NT5C	NC_000017.11	75130228	75131742	-	NR_045513.2	607	75130578	ncRNA	TGGTCCTGC	10	0.9	0.99995
NT5C	NC_000017.11	75130228	75131742	-	NR_045513.2	608	75130577	ncRNA	GGTCCTGCC	11	0.909091	0.99996
SDF2	NC_000017.11	28648346	28662194	-	NR_045585.2	966	28648657	ncRNA	TGGACTGTT	13	1	0.999948
MAN1B1	NC_000009.12	137086985	137109183	+	NR_045721.2	2271	137108616	ncRNA	GGGACTTCG	16	1	0.999969
LASP1	NC_000017.11	38870058	38921770	+	NR_073384.2	3629	38921319	ncRNA	ATAACAAGA	32	1	0.999905
DCAF7	NC_000017.11	63550477	63594266	+	NR_073585.2	1273	63589215	ncRNA	ATTTCCTGC	13	1	0.999979
QARS1	NC_000003.12	49095932	49104757	-	NR_073590.2	848	49101358	ncRNA	ATGCCAAGG	9	1	0.999921
TPM3	NC_000001.11	154155308	154183218	-	NR_103461.2	1617	154156864	ncRNA	CTTTCCTGC	28	0.75	0.999921
PDLIM7	NC_000005.10	177483394	177497604	-	NR_103804.2	1794	177483511	ncRNA	TGGGCCCTG	25	1	0.999991
PDLIM7	NC_000005.10	177483394	177497604	-	NR_103804.2	1795	177483510	ncRNA	GGGCCCTGC	25	1	0.999991
PDLIM7	NC_000005.10	177483394	177497604	-	NR_103804.2	1796	177483509	ncRNA	GGCCCTGCC	24	0.9	0.999963
PDLIM7	NC_000005.10	177483394	177497604	-	NR_103804.2	1814	177483491	ncRNA	TTATCCTCC	15	0.928571	0.999992
PSMB3	NC_000017.11	38752741	38764225	+	NR_104195.2	176	38753236	ncRNA	GGATCCAGG	15	1	0.999955
PTTG1IP	NC_000021.9	44849598	44873690	-	NR_104597.2	2179	44849910	ncRNA	TGGACTTTG	94	0.885057	1
B3GAT3	NC_000011.10	62615296	62621986	-	NR_109991.2	1411	62615327	ncRNA	CCTTCCTAC	13	0.75	0.999992
LOC100507002	NC_000017.11	65100812	65111095	+	NR_110801.1	45	65100856	ncRNA	GCGCCCTCC	12	0.818182	0.999953
DHFR	NC_000005.10	80626226	80654983	-	NR_110936.2	2988	80626980	ncRNA	AGTTCCAGA	8	1	0.999975
ARHGDIA	NC_000017.11	81867721	81871337	-	NR_125441.2	956	81868525	ncRNA	TTCTCCAGG	27	0.923077	0.999979
ARHGDIA	NC_000017.11	81867721	81871337	-	NR_125441.2	957	81868524	ncRNA	TCTCCAGGC	27	0.875	0.999965
CHCHD10	NC_000022.11	23765834	23767972	-	NR_125755.2	357	23766225	ncRNA	CCTACGAGA	22	0.9	0.999946
MTCH1	NC_000006.12	36968141	36986196	-	NR_130739.2	1927	36968211	ncRNA	TAGTCCTAC	20	0.944444	0.999995
WASH8P	NC_000012.12	14477	32015	-	NR_130745.1	1492	14860	ncRNA	CCGCCACCG	15	0.466667	0.999964
DGUOK	NC_000002.12	73926880	73958946	+	NR_134893.2	576	73958824	ncRNA	CATCCCCAG	28	0.857143	0.999962
DGUOK	NC_000002.12	73926880	73958946	+	NR_134895.2	387	73958823	ncRNA	CCATCCCCA	41	0.878788	0.999909
RPS9	NC_000019.10	54200858	54207647	+	NR_135763.2	854	54207616	ncRNA	TTTTCCTGC	22	0.904762	0.999995
TNFRSF1A	NC_000012.12	6328771	6342076	-	NR_144351.2	2065	6328803	ncRNA	TGGACTTTT	13	1	0.999931
CYTOR	NC_000002.12	87455427	87521518	+	NR_146461.1	494	87521280	ncRNA	GACTCAGCC	17	0.941176	0.999992
MMP24OS	NC_000020.11	35276352	35278122	-	NR_149147.2	515	35277495	ncRNA	CACCCAGAC	8	1	0.99996
ATRIP-TREX1	NC_000003.12	48446779	48467645	+	NR_153405.1	4014	48467360	ncRNA	GGGTCACAG	10	1	0.999958
RAB5IF	NC_000020.11	36605779	36612557	+	NR_164351.1	777	36612133	ncRNA	GAACCCCAG	21	0.684211	0.999928
DPM2	NC_000009.12	127935099	127937854	-	NR_165631.1	289	127936617	ncRNA	ATTTCCTGC	10	1	0.999987
DPM2	NC_000009.12	127935099	127937854	-	NR_165631.1	763	127935371	ncRNA	TGGACTTAG	12	1	0.999947
TYMSOS	NC_000018.10	649620	658291	-	NR_171001.1	456	649959	ncRNA	ATTTCCAGG	14	0.928571	0.999997
TYMSOS	NC_000018.10	649620	658291	-	NR_171001.1	457	649958	ncRNA	TTTCCAGGT	15	0.916667	0.999957
C19orf48P	NC_000019.10	50797704	50804594	-	NR_171558.1	1303	50797889	ncRNA	TGGACACTG	18	1	0.999985
SEMA4B	NC_000015.10	90201330	90229660	+	NR_172049.1	3649	90229501	ncRNA	TCTCCCCAG	11	0.7	0.999926
FDX2-ZGLP1	NC_000019.10	10304803	10316015	-	NR_176051.1	807	10310250	ncRNA	TGGACTCAT	15	0.928571	0.999981
ADAM15-EFNA4	NC_000001.11	155051316	155069553	+	NR_176418.1	1515	155057878	ncRNA	TCGTCCTAC	32	0.928571	0.999965
ADAM15-EFNA4	NC_000001.11	155051316	155069553	+	NR_176418.1	1942	155058395	ncRNA	GTGGCCCAG	37	0.96875	0.999968
EFHD2	NC_000001.11	15409888	15430339	+	XM_005246000.4	999	15429051	3' UTR	CCCTCCCAG	22	0.863636	0.999992
EFHD2	NC_000001.11	15409888	15430339	+	XM_005246000.4	1000	15429052	3' UTR	CCTCCCAGC	25	0.666667	0.999983
EFHD2	NC_000001.11	15409888	15430339	+	XM_005246000.4	1001	15429053	3' UTR	CTCCCAGCC	27	0.6	0.999912
YWHAZ	NC_000008.11	100916523	100952020	-	XM_005251063.4	2659	100919348	3' UTR	ATGACATTG	24	0.8	0.999914
NIBAN2	NC_000009.12	127505343	127561909	-	XM_005252135.3	3344	127506078	3' UTR	TTCTCCCGG	52	0.921569	0.999983
RHOG	NC_000011.10	3826978	3840959	-	XM_005252916.3	1581	3827018	3' UTR	CTTTCCTAC	21	1	0.999999
RHOG	NC_000011.10	3826978	3840959	-	XM_005252916.3	672	3827927	CDS	CTCTCCTAC	12	0.909091	0.999997
[truncated: 189 more rows]

## Sheet: MCF-7
Supplementary Table S3. Detailed list of the highly confident m5C sites that were detected with direct RNA sequencing on breast cancer cell lines as well as on non-cancerous MCF-10A cells.
[truncated: 4,677 more rows]

[truncated: 3 more sheets: MCF-10A, MDA-MB-231, SK-BR-3]
